# Supplementary material for: Whole-Genome Sequencing Coupled to Imputation Discovers Genetic Signals for Anthropometric Traits
Source: Am J Hum Genet. 2017 May 25;100(6):865–84. doi: 10.1016/j.ajhg.2017.04.014 (PMC5473732; doi:10.1016/j.ajhg.2017.04.014)
Supplement: Table S2. Cohort Information [file mmc2.xlsx]

## Sheet: Sheet1
Table S2. Cohorts information.
										BMI (kg/m^2)				Weight (kg)				TFM				TLM				TRFM				Height (cm)				Waist (cm)				Hip (cm)				WHR (cm/cm)				WaistBMIadj (cm)
Study (short name)	Study (full name)	Country of Origin	Genotyping Platform(s)	Genotype source	Association testing software	N	N	Mean Age (range)	% Female	N	Min-Max	Mean (SD)	Lambda	N	Min-Max	Mean (SD)	Lambda	N	Min-Max	Mean (SD)	Lambda	N	Min-Max	Mean (SD)	Lambda	N	Min-Max	Mean (SD)	Lambda	N	Min-Max	Mean (SD)	Lambda	N	Min-Max	Mean (SD)	Lambda	N	Min-Max	Mean (SD)	Lambda	N	Min-Max	Mean (SD)	Lambda	N	Min-Max	Mean (SD)	Lambda
ALSPAC WGS	The Avon Longitudinal Study of Parents and Children Study - Whole Genome Sequence data	UK	--	WGS	SNPTEST	1867	1867	9.85 (8.91-11.46)	52.13	1791	12.58-32	17.49 (2.73)	0.992	1812	20.60-71.40	34.25 (7.02)	0.994	1683	1309-36030	8211 (4911.25)	0.999	1683	15850-36230	24490 (3088.44)	0.997	1683	404.2-16430	3276 (2373)	1.001	1794	118.7-164.8	139.5 (6.13)	1.009	1807	48.50-94.50	62.28 (7.15)	0.995	1808	58.30-102.00	73.30 (6.75)	0.993	1806	0.72-1.03	0.85 (0.05)	0.995	1785	48.50-94.50	62.28 (7.16)	0.995
ALSPAC GWAS	The Avon Longitudinal Study of Parents and Children Study - GWAS data	UK	Illumina HumanHap550	UK10K+1KGP	SNPTEST	6557	6557	9.94 (8.79-11.74)	47.83	4101	12.07:33.51	17.75 (2.84)	1.014	4132	19.4:75.2	34.81 (7.37)	1.018	3815	1125-39645	8648 (5111.94)	1.022	3815	15642-37708	24620 (3212.68)	1.01	3815	357.9-19585	3503 (2505.97)	1.025	4103	117.5-163.5	139.59 (6.35)	1.027	4121	48.50-97.40	63.07 (7.75)	1.014	4115	59.00-101.8	73.92 (6.87)	1.018	4116	0.72-1.06	0.85 (0.05)	1.002	4121	48.50-97.40	63.07 (7.75)	1.017
TwinsUK WGS	TwinsUK - Whole Genome Sequence data	UK	--	WGS	SNPTEST	1754	1754	55.92 (17.31-84.54)	100	1747	15.55-53.81	26.37 (4.97)	0.996	1747	40.80-146.50	69.15 (13.44)	0.998	1716	6005-72530	25200 (8757)	1.001	1716	25980-67830	40040 (5357.65)	0.992	1716	1022-34685	12068 (4773)	0.996	1747	142-184.5	162 (6.16)	1.018	1265	56-124	79.76 (10.50)	0.999	1266	78-154	101.8 (9.86)	0.997	1265	0.64-0.97	0.78 (0.05)	0.997	1265	56-124	79.76 (10.50)	0.999
TwinsUK GWAS	TwinsUK - GWAS data	UK	Illumina HumanHap300+Illumina Human610	UK10K+1KGP	GEMMA	3751	3751	51.08 (16.11-84.54)	86.94	3539	13.22-52.71	25.99 (4.94)	1.019	3539	35.10-134.10	69.74 (14.01)	1.021	3275	3293-67510	23390 (8820.98)	1.005	3275	24750-74490	41990 (7878.77)	1.019	3275	1832-31387	11385 (4872)	0.993	3540	139-205	163.8 (7.78)	1.013	2585	58-121	81.28 (11.33)	1.012	2582	76-138	101.6 (9.43)	1.004	2582	0.62-1.18	0.79 (0.07)	1.025	2583	58-121	81.29 (11.33)	1.007
UKHLS	United Kingdom Household Longitudinal Study	UK	Illumina HumanCoreExome-12 v1.0 BeadChip	UK10K+1KGP	SNPTEST	8841	8841	53.52 (16-98)	55.96	8560	14.48-51.03	28.11 (5.20)	1.028	8620	36.20-146.20	78.98 (16.45)	1.021	--	--	--	--	--	--	--	--	--	--	--	--	8700	136.2-200.6	167.5 (9.41)	1.034	8727	61.35-149.90	94.49 (14.03)	1.025	--	--	--	--	--	--	--	--	8513	61.35-148.00	94.34 (13.91)	1.014
INGI-VB	INGI-Val Borbera	Italy	Illumina370K+ illuminaOmniexpress700K	UK10K+1KGP	GEMMA	1785	1754	55.12 (18-102)	56.19	1778	15.23-47.88	26 (4.506)	0.997	1779	39.00-140.00	70.63 (14.4)	1.005	--	--	--	--	--	--	--	--	--	--	--	--	1785	135.0-196.0	164.6 (9.596)	1.012	1754	46.00-142.00	90.41(11.76629)	1	--	--	--	--	--	--	--	--	1754	46.00-142.00	90.41(11.76629)	1.005
INGI-FVG	INGI-Friuli Venezia Giulia	Italy	Illumina370K+ illuminaOmniexpress700K	UK10K+1KGP	GEMMA	1444	1444	52.27 (18.05 – 91.81)	57.75	1170	15.5 – 36.14	24.97 (3.9)	1.009	1172	40-113	71.39 (14.20)	1.009	--	--	--	--	--	--	--	--	--	--	--	--	1197	148-192	168.98 (8.72)	1.025	791	68 – 131	101 (11.00)	1.002	701	60 – 127	88.06 (13.72)	0.994	791	0.9 – 1.47	1.16 (0.11)	1.006	790	68 – 131	100.99 (11)	0.992
INGI-Carl	INGI-Carlantino	Italy	Illumina370K	UK10K+1KGP	GEMMA	538	538	49.64 (18.09 – 94)	58.55	472	15.43 – 44.28	27.02 (4.98)	1.001	472	38 – 105	69 (13.17)	1.017	--	--	--	--	--	--	--	--	--	--	--	--	471	138 – 186	160 (9.24)	1.006	397	70 – 140	102.30 (11.11)	1.009	400	58 – 129	89.76 (14.01)	1.012	388	0.94 – 1.42	1.15 (0.09)	1.011	397	70 – 140	102.30 (11.11)	1.005
HELIC MANOLIS	Hellenic Isolated Cohorts - MANOLIS	Greece	IlluminaOmniExpress 700KBeadChip and Illumina Exome chip	UK10K+1KGP	GEMMA	1250	1250	61.85 (18-98)	57.12	1019	16.98-50.11	29.48 (5.16)	1.004	1051	38.70-128.00	77.59 (15.10)	1.007	--	--	--	--	--	--	--	--	--	--	--	--	1043	135-192	162.5 (9.97)	1.002	1060	58.30-141.00	98.83 (13.58)	0.999	1050	73.3-148.0	107.90 (9.99)	1.009	1053	0.60-1.19	0.92 (0.09)	1.003	1005	58.30-137.00	98.55 (13.59)	0.994
HELIC Pomak	Hellenic Isolated Cohorts - Pomak	Greece	IlluminaOmniExpress 700KBeadChip and Illumina Exome chip	UK10K+1KGP	GEMMA	972	972	43.25 (16-92)	71.71	932	16.00-47.47	27.80 (5.35)	1.006	942	36-126	73.17 (14.56)	1.015	--	--	--	--	--	--	--	--	--	--	--	--	933	120-196	162.3 (9.60)	1.005	887	52-147	90.3 (14.61)	0.999	883	74-150	105.7 (10.68)	1.009	879	0.58-1.13	0.85 (0.09)	1.002	875	52-147	90.21 (14.54)	0.988
TEENAGE	TEENs of Attica: Genes and Environment	Greece	IlluminaOmniExpress 700KBeadChip	UK10K+1KGP	SNPTEST	704	704	13.42 (11.48-18.38)	55.97	701	13.16-34.98	21.32 (3.50)	1.009	703	29.01-109	56.13 (11.74)	1.002	--	--	--	--	--	--	--	--	--	--	--	--	703	142.3-185.0	161.7 (7.93)	1	698	49.00-107.00	71.19 (9.04)	1.008	701	24-123	92.54 (9.63)	0.998	697	0.64-1.00	0.77 (0.062)	0.995	698	49-107	71.19 (9.04)	0.998
FINRISK	FINRISK	Finland	--	WGS	GEMMA	1256	1256	48 (25-74)	51.5	1249	17.35-48.42	27.03 (4.265)	0.994	1249	39.2-146.6	77.16 (14.289)	1.001	--	--	--	--	--	--	--	--	--	--	--	--	1249	137.5-194.3	168.75 (9.109)	0.997	1254	60-1275	102 (397)	1.009	1254	75.5-1240	106 (443)	1.008	1254	0.67-1.246	0.9 (0.09)	1.004	1247	60-1275	102 (397)	1.016
RS-1	Rotterdam Study	The Netherlands	Illumina 550 K	UK10K+1KGP	SNPTEST	6195	6195	69.39 (55- 99.22)	59.79	5954	14.19- 44.21	26.27 (3.65)	1.039	5970	40.1-122.3	73.2 (11.83)	1.05	2387	3501- 62424	26245 (8683.47)	1.009	2386	28688 - 75277	46811 (9088.32)	1.018	2513	1521-34359	14914 (5045)	1.007	5961	135-198	166 (9.38)	1.065	5665	55-143	90.51 (11.19)	1.027	5660	70- 143	100 (7.70)	1.031	5660	0.58- 1.27	0.905 (0.092)	1.023	5565	55- 143	90.46 (11.11)	1.029
RS-2	Rotterdam Study	The Netherlands	Illumina 550 K	UK10K+1KGP	SNPTEST	2153	2153	64.76 (55.12- 95.33)	54.29	2148	16.66- 47.43	27.24 (3.96)	1.012	2148	36.20-126.80	77.57 (13.19)	1.007	747	5091-62366	26951 (8996.92)	1	747	28778- 78252	48295 (9588.07)	0.997	747	2779-41023	15726 (5305)	0.998	2151	141.5-203	168.7 (9.18)	1.02	1938	62-145	94.02 (11.63)	0.999	1937	82-146	103 (7.41)	1.007	1937	0.60-1.23	0.912 (0.088)	1.001	1935	62-145	93.98 (11.59)	1
RS-3	Rotterdam Study	The Netherlands	Illumina 550 K	UK10K+1KGP	SNPTEST	3035	3035	57.09 (45.46-97.22)	56.3	3017	12.62-49.91	27.66 (4.58)	1.007	3017	31.50-153.50	81.06 (15.92)	1.018	1578	1276- 70229	27694 (10084.23)	1.018	1578	26757-83520	49395 (10360.91)	1.02	2488	616-44097	15695 (5854)	1.011	3018	145-210	170 (9.57)	1.045	2930	62.10-148	93.94 (12.99)	1.005	2931	79.8- 152	107.5 (8.95)	1.019	2928	0.63-1.17	0.87 (0.084)	1.011	2919	62.10- 148	93.92 (12.98)	1.008
arcOGEN - cases	Arthritis Research UK Osteoarthritis Genetics	UK	Illumina Human 610-Quad BeadChips	UK10K+1KGP	SNPTEST	4065	4065	69.3 (37-95)	56.85	3908	16.14-54.01	29.45 (5.34)	1.007	3923	41-146	81.73 (16.24)	1.011	--	--	--	--	--	--	--	--	--	--	--	--	3925	125-196	166.5 (9.52)	1.012	--	--	--	--	--	--	--	--	--	--	--	--	--	--	--	--
1958 Birth Cohort	1958 Birth Cohort	UK	Affymetrix (500K, v6.0) and Illumina (1.2M, HumanHap660K, CardioMetabochip, 15k and HumanHap550)	UK10K+1KGP	SNPTEST	8147	8147	44.86 (44-46)	49.96	8015	15.47-48.44	27.25 (4.74)	1.013	8053	40-143	78.41 (16.19)	1.019	--	--	--	--	--	--	--	--	--	--	--	--	8080	107.2-202.4	169.3 (9.29)	1.033	8106	56.20-154.90	91.77 (13.54)	1.016	8091	79.2-168.2	105.2 (9.25)	1.011	8105	0.58-1.31	0.87 (0.085)	1.026	8027	56.2-151.2	91.7 (13.43)	1.014
INCIPE1	INCIPE1	Italy	HumanOmniExpress-12v1-Multi_B	UK10K+1KGP	SNPTEST	946	946	61.07 (35-93)	52.75	934	18.08-43.26	27.12 (4.60)	1.01	933	42-128	75.19 (14.06)	1.003	--	--	--	--	--	--	--	--	--	--	--	--	937	145-198	166.1 (8.43)	1.006	934	55-140	96.04 (12.68)	0.999	--	--	--	--	--	--	--	--	932	55-136	95.98 (12.60)	0.997
INCIPE2	INCIPE2	Italy	HumanCoreExome-12v1	UK10K+1KGP	SNPTEST	2067	2067	59.47 (26-95)	51.91	2035	23.44-48.95	26.38 (4.44)	1.032	2056	35-132	73.34 (14.28)	1.032	--	--	--	--	--	--	--	--	--	--	--	--	2056	131-195	166.2 (8.98)	1.043	2050	54-140	93.35 (12.48)	1.036	--	--	--	--	--	--	--	--	2043	54-140	93.35 (12.45)	1.014
LOLIPOP-EW610	London Life Sciences Prospective Population Study	UK	Illumina Human610	UK10K+1KGP	SNPTEST	927	927	55.96 (9.80)	26.86	915	35.09-75.01	27.27 (4.27)	1.09	916	43.40-130.40)	80.93 (15.04)	1.001	--	--	--	--	--	--	--	--	--	--	--	--	927	146.0-196.0	172.02 (8.82)	0.891	914	62-133	95.21 (12.18)	1.024	916	83-130	103.03 (8.14)	1.046	919	0.69-1.12	0.92 (0.075)	0.981	909	62-130	95.03 (11.96)	0.951
LOLIPOP-EWA	London Life Sciences Prospective Population Study	UK	Perlegen	UK10K+1KGP	SNPTEST	589	589	54.34 (10.36)	12.9	589	16.92-51.47	28.38 (4.90)	0.995	589	44.80-172.00	84.89 (16.18)	1.008	--	--	--	--	--	--	--	--	--	--	--	--	589	143.0-197.2	172.84 (8.23)	1.089	587	40-156	98.90 (12.47)	0.933	587	39-153	104.25 (9.13)	1.017	587	0.67-1.22	0.94 (0.077)	1.032	587	40-156	98.90 (12.47)	0.937
LOLIPOP-EWP	London Life Sciences Prospective Population Study	UK	Affymetrix 500K	UK10K+1KGP	SNPTEST	650	650	55.71 (9.06)	0	650	16.47-58.31	28.65 (5.31)	1.08	650	45.80-152.40	87.42 (17.34)	1.115	--	--	--	--	--	--	--	--	--	--	--	--	650	154.0-201.4	174.55 (6.82)	0.978	649	63-152	100.89 (13.57)	1.084	649	81-152	104.89 (9.04)	1.089	649	0.63-1.21	0.96 (0.074)	0.978	649	63-152	100.89 (13.57)	1.174
LURIC - controls	The Ludwigshafen Risk and Cardiovascular Health study -controls	Germany	Affymetrix 6.0	UK10K+1KGP	SNPTEST	1571	1571	61.68 (17.25-90.71)	38.26	1569	16.34-46.09	27.54 (4.19)	1.007	1570	41.00-135.40	79.71 (14.49)	1.008	--	--	--	--	--	--	--	--	--	--	--	--	1570	141-202	169.9 (9.17)	1.011	1546	55-139	98.17 (12.20)	1.004	1547	71-150	103.6 (10.06)	1.008	1543	0.59-1.20	0.95 (0.077)	0.997	1546	55-139	98.17 (12.20)	1
Fenland	Fenland	UK	Sequenom MassARRAY® iPLEX	Direct genotyping	Stata	9113	9113	48.17(29.4-63.7)	53.62	9101	14.5-52.57	26.88 (4.73)	--	9103	38.2-155.7	78.30 (16.01)	--	8662	1475-76809	25972 (10154)	--	8661	27812-86183	48768 (10455)	--	8662	755-43732	14076 (6054)	--	9106	140.4-200.5	170.4 (9.4)	--	9100	59.0-153.8	91.0 (13.3)	--	9079	76.15-150	103.4 (8.8)	--	9082	0.63-1.21	0.88(0.088)	--	9094	61.5-151.9	90.9 (11.2)	--
CGPS	Copenhagen General Population Study	Denmark	bespoke (KASP - http://goo.gl/x9N9f3)	Direct genotyping	plink1.07	28908	28908	59.15 (20.15 -100.11)	45.86	28868	14.17-63.35	26.17(4.25)	--	28869	34.2-198.9	77.39 (15.22)	--	--	--	--	--	--	--	--	--	--	--	--	--	28870	1.35-2.08	1.72 (0.094)	--	28816	25-215	91.05 (12.96 )	--	28812	30-198	102.84 (8.52)	--	28810	0.49-2.63	0.88 (0.09)	--	28816	25-215	91.05 (12.96 )	--
UK Biobank	UK Biobank	UK	Affymertrix UKBiLEVE and UKB Axiom arrays	UK10K+1KGP	SNPTEST	135030	135030	57.32 (39.66-73.69)	52.67	134509	12.12-53.01	27.50 (4.74)	--	134570	32.1-157.5	78.55 (15.88)	--	--	--	--	--	--	--	--	--	--	--	--	--	134797	132-205	168.79 (9.20)	--	134798	48-153	90.77 (13.55)	--	134650	67-155	103.47 (9.07)	--	134795	0.49-1.26	0.875 (0.09)	--	134798	48-153	90.77 (13.55)	--
SardiNIA	SardiNIA	Italy	ImmunoChip+ExomeChip+MetaboChip+OmniExpress	GWAS array	GEMMA	6483	6483	43.69 (14.00-100.40)	57.18	6481	13.89-48.49	25.32 (4.66)	--	6480	20-124	64.86 (13.27)	--	--	--	--	--	--	--	--	--	--	--	--	--	6480	116-192	160	--	6483	57-134	84.84 (13.03)	--	6481	63-138	97.6 (8.18)	--	6481	0.57-1.21	0.867 (0.094)	--	6483	57-134	84.84 (13.03)	--
GenR	GenerationR	The Netherlands	Ilumina 610 Quad and 660	UK10K+1KGP	SNPTEST	2023	2023	6.10 (4.87 - 9.04)	49.7	--	--	--	--	--	--	--	--	2008	2419-15559	5431 (1625.35)	1.003	2015	10475-24940	16293 (2007.54)	1.011	2005	586.2-6318	1820 (729.43)	1.003	--	--	--	--	--	--	--	--	--	--	--	--	--	--	--	--	--	--	--	--
Cohorts in GoT2D:
GoT2D Sequenced	The Genetics of Type 2 Diabetes Study	Finland, Sweden, UK, Germany	--	WGS	EMMAX		2652	59.63 (10.08)	50.07	2878	18-52.97	29.01 (5.2)	1.00273	--	--	--	--	--	--	--	--	--	--	--	--	--	--	--	--	2652	141-198.1	167.8 (9.393)	1.01	2338	52-160	98.83 (13.03)	1.005	2338	72-168	107.1 (10.33)	1.006	2337	0.6-1.25	0.9231 (0.09042)	1.007	2338	52-160	98.83 (13.03)	1.003
METSIM GWAS	Metabolic Syndrome in Men	Finland	Illumina Omni Express	GoT2D WGS	EMMAX		10013	57.65 (45.0-74.0)	0	10013	16.18-55.54	27.29 (4.18)	1.041	--	--	--	--	--	--	--	--	--	--	--	--	--	--	--	--	10013	147.0-203.0	175.9 (6.33)	1.033	10011	66.0-167.0	98.79 (11.50)	1.027	10010	72.0-160.0	101.23 (7.06)	1.027	10010	0.760-1.444	0.974 (0.066)	1.024	10011	66.0-167.0	98.79 (11.50)	1.016
FUSION GWAS	Finland-US Investigation Of Non-insulin dependent diabetes mellitus	Finland	Illumina Infinium™ II HumanHap300	GoT2D WGS	EMMAX		2263	63.17 (40.77-90.91)	47.19	2263	16.00-51.07	28.61 (4.53)	1.014	--	--	--	--	--	--	--	--	--	--	--	--	--	--	--	--	--	--	--	--	2254	59.0-147.0	96.49 (12.88)	1.01	2253	79.0-145.0	104.22 (9.37)	1.023	2253	0.673-1.242	0.925 (0.089)	1.001	2254	59.0-147.0	96.49 (12.88)	0.998
DGI	Daibetes Genetics Initiative	Sweden	Affymetrix GeneChip® Human Mapping 500K Array Set	GoT2D WGS	EPACTS		3142	61.73 (31.69-93.08)	51.12	3098	16.95-53.73	27.63 (4.21)	1.006	--	--	--	--	--	--	--	--	--	--	--	--	--	--	--	--	3102	141-200	170 (9.1)	1.0063	2998	58-146	93.59 (12)	1.005	2347	54-156	102.7 (8.788)	1.004	2346	0.6-1.6	0.92 (0.09)	0.998	2990	58-146	93.61 (12)	1.002
PIVUS	Prospective Investigation of the Vasculature in Uppsala Seniors	Sweden	Illumina OmniExpress and Metabochip	GoT2D WGS	SNPTEST		949	70.20 (69.84-72.28)	50.1	949	16.6-49.8	27.05 (4.35)	1.005	--	--	--	--	--	--	--	--	--	--	--	--	--	--	--	--	--	--	--	--	938	60-134	91.22 (11.60)	0.994	938	71-136	100.75 (8.03)	1.008	938	0.60-1.19	0.90 (0.07)	0.994	938	60-134	91.22 (11.60)	0.999
ULSAM	Uppsala Longitudinal Study of Adult Men	Sweden	Iluumina 1M and Metabochip	GoT2D WGS	SNPTEST		1179	71.00 (69.4-74.1)	0	1116	16.69-46.34	26.26 (3.41)	1.017	--	--	--	--	--	--	--	--	--	--	--	--	--	--	--	--	--	--	--	--	1099	51-137	94.80 (9.57)	1.006	1099	51-141	100.16 (7.06)	1.013	1099	0.78-1.14	0.95 (0.05)	1.002	1099	51-137	94.80 (9.57)	1.017
EGCUT-370K	Estonian Genome Center, University of Tartu	Estonia	Illumina 370K	GoT2D WGS	SNPTEST		2708	38.89 (18-91)	52	2646	15.62-58.40	25.72 (5.18)	1.015	--	--	--	--	--	--	--	--	--	--	--	--	--	--	--	--	2703	144-204	172.31 (9.75)	1.098	1590	46-164	85.62 (13.90)	1.023	1590	61-167	102.37 (9.87)	1.024	1590	0.47-1.31	0.83 (0.09)	1.018	1590	46-164	85.62 (13.90)	1.016
EGCUT-OMNI	Estonian Genome Center, University of Tartu	Estonia	Illumina OmniExpress	GoT2D WGS	SNPTEST		7297	52.41 (18-103)	54	7269	11.51-56.14	26.84 (5.34)	1.024	--	--	--	--	--	--	--	--	--	--	--	--	--	--	--	--	7280	140-206	170.02 (9.98)	1.084	6312	50-160	90.73 (14.78)	1.026	6312	53-170	103.55 (11.04)	1.018	6312	0.58-1.60	0.87 (0.10)	1.025	6312	50-160	90.73 (14.78)	1.021
[truncated: 8 more columns]
