# Supplementary material for: Whole-Genome Sequencing Coupled to Imputation Discovers Genetic Signals for Anthropometric Traits
Source: Am J Hum Genet. 2017 May 25;100(6):865–84. doi: 10.1016/j.ajhg.2017.04.014 (PMC5473732; doi:10.1016/j.ajhg.2017.04.014)
Supplement: Table S3. Genome-wide Significant New Associations at Variants Known for a Different Anthropometric Trait [file mmc3.xlsx]

## Sheet: Sheet1
Table S3. Genome-wide significant new associations at variants known for a different anthropometric trait.
SNP	Trait	Traits already known for	Chr:position	Nearest Gene	Effect/	Stage 1						Stage 2						Stage 1 + Stage 2
					other allele	Frequency (effect allele)	Beta (SE)	P-value	N	I2	Phet	Frequency (effect allele)	Beta (SE)	P-value	N	I2	Phet	Frequency (effect allele)	Beta (SE)	P-value	N	I2	Phet	Variance Explained (%)
Low-frequency or rare
rs2812208	HipBMIadj	Height	13:50707087	DLEU1	C/G	0.027	0.0897 (0.0261)	0.000595	32262	52.2	0.009	0.021	0.0726 (0.0076)	1.36e-21	134455	0	1	0.021	0.074 (0.0073)	4.31e-24	166717	49.5	0.013	0.0227
rs79918896	WaistBMIadj	Height	6:81041278	BCKDHB	G/A	0.033	0.0314 (0.0201)	0.118	39809	0	0.689	0.032	0.0316 (0.0057)	2.45e-08	134584	0	1	0.032	0.0316 (0.0054)	6.96e-09	174393	0	0.749	0.0062
Common
rs724016	Weight	Height/Waist/Hip/WaistBMIadj/HipBMIadj	3:141105570	ZBTB38	G/A	0.437	0.048 (0.0065)	1.15e-13	51242	12.6	0.297	0.443	0.043 (0.0039)	1.85e-28	134118	0	1	0.442	0.0443 (0.0033)	2.09e-40	185360	9.8	0.331	0.0968
rs577721086	WaistBMIadj	WHRBMIadj	6:127440047	RSPO3	C/T	0.056	0.0876 (0.0165)	1.17e-07	39809	46	0.017	0.051	0.0537 (0.0044)	4.82e-34	177291	71.6	0.014	0.051	0.056 (0.0043)	2.54e-39	217100	54.3	0.001	0.0305
rs112540634	Weight	Height	6:34623905	C6orf106	T/C	0.141	0.0619 (0.0093)	2.77e-11	51242	44.5	0.017	0.135	0.0576 (0.0056)	1.12e-24	134570	0	1	0.137	0.0588 (0.0048)	2.4e-34	185812	41.9	0.024	0.0817
rs143384	Weight	Height/Hip/HipBMIadj/WHRBMIadj/	20:34025756	GDF5	G/A	0.428	0.0414 (0.0065)	2.36e-10	51242	14.2	0.277	0.401	0.0381 (0.0039)	2.66e-22	134305	0	1	0.408	0.039 (0.0034)	4.73e-31	185547	10.5	0.323	0.0735
rs7766641	Weight	Height/Waist/Hip/WaistBMIadj/HipBMIadj	6:26184102	HIST1H2BE	A/G	0.274	-0.0354 (0.0076)	3.54e-06	45542	16.2	0.255	0.256	-0.0471 (0.0044)	2.83e-26	133801	0	1	0.26	-0.0442 (0.0038)	1.35e-30	179343	18.3	0.227	0.0752
rs42377	Weight	Height/HipBMIadj	7:92243672	CDK6	A/G	0.311	0.0407 (0.0068)	1.99e-09	53378	0	0.635	0.299	0.0289 (0.0042)	6.67e-12	134570	0	1	0.303	0.0322 (0.0036)	2.34e-19	187948	0	0.56	0.0438
rs12661188	Weight	Height	6:130378833	L3MBTL3	T/C	0.311	0.0352 (0.0074)	1.9e-06	45542	25.1	0.154	0.318	0.0305 (0.0041)	1.77e-13	134570	0	1	0.316	0.0316 (0.0036)	2.06e-18	180112	21.9	0.183	0.0432
rs8756	Weight	Height/Hip/HipBMIadj	12:66359752	HMGA2	C/A	0.474	0.0291 (0.0068)	1.8e-05	45542	0	0.475	0.484	0.0296 (0.0039)	2.59e-14	132229	0	1	0.481	0.0295 (0.0034)	2.31e-18	177771	0	0.542	0.0434
rs2523583	HipBMIadj	Height	6:31327895	XXbac-BPG248L24.12	G/A	0.269	0.0528 (0.0105)	5.2e-07	26614	4.2	0.405	0.298	0.0183 (0.0024)	1.57e-14	134455	0	1	0.296	0.0199 (0.0023)	8.06e-18	161069	41.2	0.048	0.0165
rs71026552	Weight	Height/Hip/WaistBMIadj	7:2805509	AMZ1/GNA12	GC/G	0.287	-0.0353 (0.0075)	2.6e-06	45542	18	0.235	0.293	-0.0303 (0.0042)	7.57e-13	134570	0	1	0.291	-0.0315 (0.0037)	1.2e-17	180112	14.7	0.271	0.041
rs78581007	HipBMIadj	Height	4:17875735	LCORL	T/TCTC	0.267	0.0287 (0.0091)	0.00163	32262	41.1	0.049	0.26	0.0196 (0.0025)	1.42e-15	134455	0	1	0.26	0.0202 (0.0024)	1.48e-17	166717	39.3	0.054	0.0157
rs3116614	Weight	Height/HipBMIadj	13:51150730	DLEU1	C/A	0.216	-0.0352 (0.0079)	9.12e-06	49993	0	0.784	0.222	-0.0341 (0.0047)	3.28e-13	134570	0	1	0.221	-0.0344 (0.004)	1.51e-17	184563	0	0.831	0.0407
rs35874463	HipBMIadj	Height	15:67457698	SMAD3	G/A	0.051	0.067 (0.0222)	0.0025	26614	0	0.502	0.059	0.0361 (0.0046)	3.73e-15	134339	0	1	0.058	0.0374 (0.0045)	9.26e-17	160953	1.3	0.437	0.0153
rs28721484	Weight	Height	3:141053279	PXYLP1/RP11-438D8.2/ZBTB38	T/C	0.195	0.0541 (0.010)	6.46e-08	49993	24.2	0.164	0.207	0.0341 (0.0054)	2.35e-10	134570	0	1	0.204	0.0386 (0.0047)	3.91e-16	184563	29.2	0.109	0.0484
rs28610092	WaistBMIadj	Height	16:2155819	PKD1	C/A	0.176	-0.025 (0.0093)	0.00693	39809	0	0.672	0.169	-0.0202 (0.0027)	3.19e-14	134584	0	1	0.169	-0.0205 (0.0026)	8.92e-16	174393	0	0.717	0.0118
rs62282006	Weight	Height/Hip/HipBMIadj	3:141204391	RASA2	T/C	0.296	-0.0322 (0.0077)	2.9e-05	44293	0	0.585	0.285	-0.0293 (0.0043)	7.14e-12	134570	0	1	0.288	-0.03 (0.0037)	1.03e-15	178863	0	0.645	0.0369
rs2131354	Weight	Height/HipBMIadj	4:145599908	HHIP	G/A	0.463	-0.0244 (0.0067)	0.00025	47678	5.2	0.39	0.474	-0.0271 (0.0039)	2.39e-12	134570	0	1	0.471	-0.0264 (0.0033)	2.76e-15	182248	1.2	0.444	0.0347
rs3791675	Weight	Height/WaistBMIadj/HipBMIadj	2:56111309	EFEMP1	T/C	0.244	-0.0196 (0.0073)	0.00718	53378	5.2	0.39	0.234	-0.0346 (0.0045)	2.45e-14	134452	0	1	0.237	-0.0304 (0.0039)	2.95e-15	187830	12.5	0.288	0.0334
rs13044899	Weight	Height	20:33287078	NCOA6	A/G	0.444	0.0292 (0.0066)	8.73e-06	49993	0	0.979	0.436	0.0253 (0.0039)	1.11e-10	134570	0	1	0.438	0.0263 (0.0034)	5.36e-15	184563	0	0.984	0.0341
rs2066650	Weight	Height/HipBMIadj	13:50787556	DLEU1	A/G	0.316	0.019 (0.0068)	0.00548	51242	13.4	0.288	0.323	0.0301 (0.0041)	3.91e-13	134570	0	1	0.321	0.0271 (0.0035)	2.06e-14	185812	16.2	0.249	0.032
rs4077678	TFM	BMI/Height	2:25122840	ADCY3	G/C	0.44	0.081 (0.0118)	6.67e-12	16106	58.7	0.024	0.418	0.1057 (0.0317)	0.000848	2008	0	1	0.438	0.084 (0.0111)	3.03e-14	18114	53.5	0.035	0.3473
rs167336	Waist	Hip	18:21075441	C18orf8	C/T	0.435	-0.0326 (0.0068)	1.77e-06	45996	0	0.825	0.46	-0.0232 (0.0039)	2.74e-09	134798	0	1	0.454	-0.0256 (0.0034)	4.91e-14	180794	0	0.793	0.0325
rs6416056	Waist	BMI	11:27646745	LINC00678/BDNF-AS	G/A	0.275	-0.0373 (0.0074)	5.56e-07	45996	0	0.514	0.265	-0.0254 (0.0044)	7.04e-09	134798	0	1	0.267	-0.0284 (0.0038)	5.15e-14	180794	0.2	0.454	0.0316
rs4911442	Weight	Height	20:33355046	NCOA6	G/A	0.127	-0.0426 (0.0098)	1.48e-05	51242	4.8	0.397	0.143	-0.0338 (0.0055)	8.03e-10	134361	0	1	0.139	-0.0359 (0.0048)	7.61e-14	185603	2.8	0.422	0.0309
rs4338381	HipBMIadj	Height	1:103572927	COL11A1	G/A	0.36	0.0245 (0.0093)	0.00842	26614	49	0.02	0.369	0.0158 (0.0022)	2.02e-12	134455	0	1	0.369	0.0163 (0.0022)	8.96e-14	161069	46.8	0.024	0.0124
rs56073702	Waist	BMI	16:30138012	MAPK3	CT/C	0.283	-0.044 (0.0080)	4.06e-08	44742	12.2	0.308	0.286	-0.0243 (0.0044)	4.71e-08	134798	0	1	0.285	-0.0289 (0.0039)	1.02e-13	179540	24.9	0.156	0.034
rs13106087	Weight	Height/WaistBMIadj/HipBMIadj	4:145566864	HHIP-AS1	T/C	0.171	-0.0308 (0.0091)	0.000681	45542	0	0.98	0.169	-0.0337 (0.0051)	4.58e-11	134570	0	1	0.169	-0.033 (0.0045)	1.33e-13	180112	0	0.987	0.0306
rs6901225	Weight	Height	6:26670491	ZNF322	G/A	0.122	-0.0405 (0.0107)	0.000152	45542	39.8	0.039	0.119	-0.0368 (0.0059)	6.09e-10	134570	0	1	0.12	-0.0377 (0.0052)	4.2e-13	180112	36.6	0.052	0.03
rs113934718	Weight	Height/WaistBMIadj/HipBMIadj	17:29214880	ATAD5	A/C	0.266	-0.0191 (0.0073)	0.00895	51242	5.5	0.388	0.265	-0.03 (0.0044)	6.09e-12	134570	0	1	0.265	-0.0271 (0.0037)	4.39e-13	185812	8.2	0.352	0.0286
rs10044000	HipBMIadj	Height	5:134343661	CATSPER3	T/C	0.405	0.0371 (0.0083)	8.16e-06	32262	0	0.578	0.39	0.0141 (0.0023)	4.4e-10	134455	0	1	0.391	0.0157 (0.0022)	6.45e-13	166717	23	0.193	0.0117
rs3160	Weight	Height	16:2259191	MLST8	C/T	0.462	0.023 (0.0066)	0.000505	51242	0	0.599	0.468	0.0245 (0.0039)	4.93e-10	134570	0	1	0.466	0.0241 (0.0034)	1.04e-12	185812	0	0.659	0.0289
rs4852777	HipBMIadj	Height	2:71534161	ZNF638	G/C	0.399	0.0486 (0.0093)	1.62e-07	25367	0	0.735	0.406	0.0133 (0.0022)	1.52e-09	134455	0	1	0.405	0.0152 (0.0021)	1.37e-12	159822	41.8	0.05	0.0111
rs774321937	Weight	Height/HipBMIadj	8:57114519	PLAG1	CTT/C	0.15	-0.0353 (0.0094)	0.000158	51242	19.1	0.217	0.14	-0.0336 (0.0057)	4.66e-09	134570	0	1	0.143	-0.034 (0.0049)	3.18e-12	185812	14.9	0.265	0.0283
rs1624064	Weight	Height	6:26378681	BTN3A2	C/T	0.438	-0.0317 (0.0069)	4.45e-06	45542	11.1	0.319	0.42	-0.021 (0.0039)	7.74e-08	134570	0	1	0.424	-0.0236 (0.0034)	3.98e-12	180112	13.8	0.283	0.0272
rs1916799	Waist	BMI	3:61232975	FHIT	A/G	0.15	-0.0488 (0.0098)	5.69e-07	42415	17.4	0.233	0.147	-0.028 (0.0055)	2.88e-07	134798	0	1	0.148	-0.033 (0.0048)	4.47e-12	177213	24.1	0.15	0.0274
rs34532891	Weight	Height	12:122503377	AC156455.1	T/C	0.479	0.0307 (0.0068)	6.87e-06	45542	0	0.973	0.473	0.0208 (0.0039)	6.56e-08	134570	0	1	0.475	0.0232 (0.0034)	4.64e-12	180112	0	0.955	0.0268
rs80085026	HipBMIadj	Height	7:148636421	RNY5	G/C	0.198	0.0185 (0.0113)	0.102	26614	10.3	0.34	0.191	0.0184 (0.0028)	2.98e-11	134455	0	1	0.192	0.0184 (0.0027)	7.6e-12	161069	3.4	0.413	0.0105
rs2590990	Weight	Height/HipBMIadj	20:34671179	RP4-550H1.4	G/A	0.252	0.0252 (0.0074)	0.000649	51242	0	0.643	0.241	0.0267 (0.0045)	3.19e-09	134570	0	1	0.244	0.0263 (0.0039)	8.44e-12	185812	0	0.702	0.0255
rs12625495	Weight	Height/HipBMIadj	20:32363537	ZNF341	T/G	0.245	-0.0381 (0.0079)	1.44e-06	45542	0	0.64	0.261	-0.0216 (0.0044)	9.8e-07	134570	0	1	0.257	-0.0255 (0.0039)	3.53e-11	180112	0	0.48	0.0248
rs147775094	Weight	Height	12:123034716	KNTC1	ACATATTTATGTAACTAATTTT/A	0.32	0.027 (0.0076)	0.000369	45542	0	0.588	0.322	0.0238 (0.0043)	2.78e-08	134570	0	1	0.322	0.0246 (0.0037)	4.46e-11	180112	0	0.644	0.0264
rs1272131	Weight	Height/HipBMIadj	14:60886150	C14orf39	C/T	0.404	0.0247 (0.0065)	0.000161	51242	0	0.761	0.389	0.0215 (0.004)	6.15e-08	134570	0	1	0.393	0.0223 (0.0034)	4.51e-11	185812	0	0.801	0.0237
rs12314162	Weight	Height	12:124826676	NCOR2	T/C	0.166	0.0258 (0.0092)	0.00481	45542	8.2	0.355	0.161	0.0313 (0.0053)	2.62e-09	134056	0	1	0.162	0.03 (0.0046)	5.14e-11	179598	4.4	0.402	0.0245
rs62265602	Height	HipBMIadj	3:129603906	TMCC1	T/C	0.056	0.0763 (0.015)	3.56e-07	45588	2.3	0.429	0.057	0.0386 (0.0082)	2.68e-06	134797	0	1	0.056	0.0473 (0.0072)	5.2e-11	180385	18.3	0.226	0.0238
rs11757517	Weight	Height	6:34514207	SPDEF	T/C	0.059	0.0642 (0.0139)	3.64e-06	51242	0	0.953	0.055	0.0404 (0.0085)	1.77e-06	134375	0	1	0.056	0.0469 (0.0072)	8.57e-11	185617	0	0.911	0.0233
rs9443804	WaistBMIadj	Height	6:81315597	RP11-486E2.1	G/A	0.448	0.0324 (0.0069)	2.46e-06	39809	0	0.492	0.446	0.0108 (0.002)	7.64e-08	134584	0	1	0.446	0.0125 (0.0019)	9.23e-11	174393	29.6	0.11	0.0077
rs57545942	Weight	Height	20:34183479	FER1L4	T/C	0.156	0.0289 (0.0089)	0.00115	51242	31.6	0.088	0.14	0.0311 (0.0056)	2.23e-08	134570	0	1	0.144	0.0304 (0.0047)	1.01e-10	185812	28.1	0.114	0.0228
rs488133	HipBMIadj	Height	6:152125444	ESR1	T/C	0.333	-0.0197 (0.0095)	0.0378	26614	38	0.074	0.339	-0.014 (0.0023)	1.15e-09	134455	0	1	0.338	-0.0143 (0.0022)	1.5e-10	161069	34.3	0.094	0.0092
rs4813800	BMI	Height/WaistBMIadj	20:6595646	CASC20	A/G	0.369	-0.0231 (0.0066)	0.000473	51014	32.7	0.079	0.37	-0.0214 (0.004)	8.1e-08	134509	0	1	0.37	-0.0219 (0.0034)	1.56e-10	185523	29.3	0.103	0.0224
rs2266925	Weight	Height	7:2862891	GNA12	T/C	0.26	0.0242 (0.0073)	0.000933	51242	24.5	0.156	0.26	0.0237 (0.0044)	6.74e-08	134570	0	1	0.26	0.0239 (0.0038)	2.42e-10	185812	20.5	0.196	0.022
rs2154319	Weight	Height	1:41745770	RP11-399E6.1	C/T	0.217	0.0272 (0.0078)	0.000505	51242	29.7	0.104	0.218	0.0249 (0.0047)	1.36e-07	134570	0	1	0.218	0.0255 (0.004)	2.8e-10	185812	26.2	0.133	0.0221
rs112967514	Weight	Height/HipBMIadj	4:18025728	LCORL	T/TCTCA	0.168	-0.0324 (0.0091)	0.00037	49993	51.6	0.005	0.167	-0.0281 (0.0054)	1.76e-07	134570	0	1	0.167	-0.0292 (0.0046)	2.82e-10	184563	49.1	0.007	0.0237
rs12810587	Weight	Height	12:122675576	LRRC43	T/C	0.323	0.0265 (0.0073)	0.000304	45542	0	0.989	0.329	0.0215 (0.0041)	2.02e-07	134570	0	1	0.327	0.0227 (0.0036)	2.94e-10	180112	0	0.991	0.0227
rs750884927	HipBMIadj	Height	6:31523676	NFKBIL1	T/TC	0.272	-0.0236 (0.0095)	0.0134	32262	0	0.894	0.225	-0.0155 (0.0027)	5.99e-09	134455	0	1	0.228	-0.0161 (0.0026)	3.65e-10	166717	0	0.899	0.0091
rs291970	WaistBMIadj	Height	10:121123633	GRK5	T/C	0.232	0.0132 (0.0076)	0.0833	45469	0	0.498	0.229	0.0141 (0.0024)	1.95e-09	134584	0	1	0.23	0.014 (0.0022)	4.21e-10	180053	0	0.564	0.0069
rs137874109	Weight	Height	20:34011966	GDF5OS	G/T	0.072	0.0395 (0.0133)	0.00304	51242	0	0.931	0.071	0.0426 (0.0078)	4.24e-08	134570	0	1	0.072	0.0418 (0.0067)	4.75e-10	185812	0	0.951	0.0232
rs766406	Weight	Height/WaistBMIadj/HipBMIadj	6:26319588	HIST1H3PS1	G/T	0.363	0.0262 (0.0071)	0.000203	45542	29	0.116	0.368	0.0199 (0.004)	5.78e-07	134570	0	1	0.367	0.0215 (0.0035)	6.43e-10	180112	26.8	0.132	0.0215
rs28376010	Hip	BMI	15:68063739	MAP2K5	T/G	0.214	-0.0285 (0.011)	0.00953	26723	0	0.837	0.212	-0.0265 (0.0047)	2.32e-08	134650	0	1	0.212	-0.0268 (0.0044)	7.46e-10	161373	0	0.883	0.024
rs507671	Weight	Height	17:38533470	RNA5SP441	G/C	0.399	-0.0248 (0.0066)	0.000153	51242	0	0.582	0.404	-0.0193 (0.0039)	9.89e-07	134570	0	1	0.403	-0.0208 (0.0034)	7.99e-10	185812	0	0.612	0.0208
rs4899520	WaistBMIadj	Height	14:74987572	LTBP2	G/A	0.374	-0.018 (0.0066)	0.00691	45469	0	0.783	0.365	-0.0115 (0.0021)	2.38e-08	134584	0	1	0.365	-0.0121 (0.002)	8.71e-10	180053	0	0.784	0.0068
rs542939	HipBMIadj	Height	17:27889986	ABHD15/ABHD15-AS1	T/C	0.348	-0.0108 (0.0085)	0.204	32262	0	0.656	0.343	-0.0135 (0.0023)	2.39e-09	134275	0	1	0.343	-0.0133 (0.0022)	1.09e-09	166537	0	0.718	0.008
rs112013272	HipBMIadj	Height/WaistBMIadj/WHRBMIadj	1:118868795	RNA5SP56	TCAAAACAAAAAA/T	0.219	-0.0385 (0.011)	0.000445	26614	42.2	0.048	0.247	-0.0137 (0.0025)	6.35e-08	134455	0	1	0.246	-0.0149 (0.0025)	1.36e-09	161069	48.8	0.017	0.0082
rs35208145	WaistBMIadj	Height	6:81460036	RP11-486E2.1	GTAAC/G	0.102	0.0403 (0.0119)	0.000718	39809	0	0.579	0.118	0.0166 (0.0031)	1.02e-07	134584	0	1	0.117	0.0182 (0.003)	1.88e-09	174393	4.9	0.397	0.0068
rs776783846	Weight	BMI	16:15133783	NTAN1/PDXDC1	CT/C	0.292	-0.0335 (0.0071)	2.1e-06	51242	0	0.483	0.281	-0.018 (0.0044)	3.79e-05	134570	0	1	0.284	-0.0222 (0.0037)	2e-09	185812	9.5	0.335	0.02
rs27345	HipBMIadj	Height	16:2267877	PGP	A/G	0.297	0.0402 (0.0094)	1.72e-05	32262	0	0.953	0.283	0.0121 (0.0024)	5.03e-07	134146	0	1	0.284	0.0138 (0.0023)	2.95e-09	166408	0	0.451	0.0077
rs12497693	HipBMIadj	Height	3:72400695	RYBP	T/C	0.423	0.0157 (0.009)	0.0821	26614	0	0.664	0.425	0.0123 (0.0022)	1.81e-08	134455	0	1	0.425	0.0125 (0.0021)	4.1e-09	161069	0	0.725	0.0076
rs7842996	HipBMIadj	Height	8:78107140	AC105242.1	A/T	0.285	0.0281 (0.0099)	0.00443	26614	0	0.932	0.284	0.0128 (0.0024)	9.68e-08	134455	0	1	0.284	0.0136 (0.0023)	4.79e-09	161069	0	0.855	0.0075
rs9442571	HipBMIadj	Height	1:9349611	SPSB1	A/T	0.135	0.0388 (0.012)	0.00119	32262	0	0.945	0.129	0.0169 (0.0033)	2.23e-07	134455	0	1	0.129	0.0184 (0.0031)	4.95e-09	166717	0	0.829	0.0076
rs10853031	WHRBMIadj	Height	17:59497487	C17orf82	C/G	0.398	0.0084 (0.0093)	0.369	25301	28.4	0.159	0.385	0.0194 (0.0033)	4.2e-09	134593	0	1	0.387	0.0182 (0.0031)	5.25e-09	159894	27.8	0.158	0.0157
rs12192672	HipBMIadj	Height	6:7229619	RREB1	A/G	0.303	0.0283 (0.0088)	0.00123	32262	0	0.647	0.297	0.0121 (0.0024)	3.28e-07	134384	0	1	0.297	0.0132 (0.0023)	7.84e-09	166646	0	0.473	0.0073
rs2082881	TRFM	Height	2:25038268	CENPO	G/A	0.246	0.0754 (0.0158)	1.9e-06	11316	0	0.861	0.236	0.1273 (0.037)	0.000585	2005	0	1	0.244	0.0834 (0.0145)	9.91e-09	13321	0	0.734	0.2566
