# Supplementary material for: Whole-Genome Sequencing Coupled to Imputation Discovers Genetic Signals for Anthropometric Traits
Source: Am J Hum Genet. 2017 May 25;100(6):865–84. doi: 10.1016/j.ajhg.2017.04.014 (PMC5473732; doi:10.1016/j.ajhg.2017.04.014)
Supplement: Table S4. Independent and Significant Loci for BMI at p < 1 × 10-5 for Sex-Combined Analysis [file mmc4.xlsx]

## Sheet: BMI sex-combined
Table S4. Independent and significant loci for BMI at P < 1 × 10-5 for sex-combined analysis. Genome-wide significant variants (pv<5x10-8) are shown in bold.
SNP	Trait	Chr:position	Novelty	NEA	EA	EAF	Effect	SE	P-value	N	Gene
rs1558902	BMI	chr16:53803574	Known	t	a	0.4056	0.0842	0.0063	3.6e-40	53149	FTO
rs12967135	BMI	chr18:57849023	Known	g	a	0.2369	0.0616	0.0074	1.01e-16	52200.9	RP11-795H16.2
rs1320330	BMI	chr2:622225	Known	g	t	0.1782	-0.0659	0.0084	3.72e-15	51014.2	AC093326.3
rs12146733	BMI	chr12:50270364	Known	g	c	0.352	0.0484	0.0069	1.89e-12	49765	FAIM2
rs10767654	BMI	chr11:27640223	Known	g	t	0.2146	-0.0548	0.0078	2.29e-12	51014.1	LINC00678/BDNF-AS
rs4077678	BMI	chr2:25122840	Known	g	c	0.5595	-0.0452	0.0065	2.47e-12	51014.1	ADCY3
rs144582188	BMI	chr4:45165650	Known	attc	a	0.4238	0.0459	0.0066	2.68e-12	51014	RP11-362I1.1
rs8054079	BMI	chr16:19975407	Known	c	t	0.1369	-0.0654	0.01	6.77e-11	45341.1	GPR139
rs113191842	BMI	chr16:53817318	Known	g	a	0.1103	0.0757	0.0117	1.05e-10	51013.9	FTO
rs7124681	BMI	chr11:47529947	Known	c	a	0.4058	0.0447	0.007	1.28e-10	45341	CELF1
rs7187961	BMI	chr16:53826034	Known	c	t	0.2129	-0.0528	0.0083	2.41e-10	51014	FTO
rs6864091	BMI	chr5:75010002	Known	c	t	0.6338	0.0436	0.0071	7.38e-10	45340.9	POC5
rs177430	BMI	chr18:21086125	Known	c	t	0.5346	0.0396	0.0066	1.87e-09	48816.9	C18orf8
rs545608	BMI	chr1:177899121	Known	g	c	0.1927	0.0513	0.0087	3.67e-09	45340.9	SEC16B/RP4-798P15.3
rs9813495	BMI	chr3:85826381	Known	g	a	0.8114	-0.05	0.0085	4.73e-09	49765.1	CADM2
rs1916799	BMI	chr3:61232975	Known	g	a	0.1501	-0.0522	0.0093	1.83e-08	47476.1	FHIT
rs4477562	BMI	chr13:54104968	Known	c	t	0.1301	0.0527	0.0096	3.34e-08	51014.1	RP11-384G23.1
rs761567588	BMI	chr6:4790535	Novel	g	a	0.9927	0.9437	0.173	4.91e-08	7773.04	CDYL
rs528704957	BMI	chr11:115227898	Novel	gc	g	0.9945	-0.3034	0.0557	5.02e-08	41030.9	CADM1
rs2245368	BMI	chr7:76608143	Known	c	t	0.8238	-0.0491	0.0093	1.14e-07	45340.9	DTX2P1-UPK3BP1-PMS2P11/DTX2P1
rs140095460	BMI	chr3:132620577	Novel	g	c	0.9976	-0.4256	0.0803	1.18e-07	43982.1	NPHP3-AS1
rs7780752	BMI	chr7:93241640	Known	c	t	0.6457	-0.037	0.007	1.39e-07	47476	GNGT1
rs116975424	BMI	chr9:3518833	Novel	c	t	0.9601	-0.0968	0.0184	1.42e-07	45340.9	RFX3
rs8049439	BMI	chr16:28837515	Known	c	t	0.6034	-0.0339	0.0065	2.11e-07	51014	ATXN2L
rs9867130	BMI	chr3:185729753	Known	g	a	0.1366	-0.0502	0.0097	2.19e-07	51014	RN7SL637P
rs534765452	BMI	chr15:65606651	Novel	c	t	0.9984	-1.5313	0.2957	2.24e-07	5589.03	RNU5B-1
rs34148541	BMI	chr5:75199192	Known	gt	g	0.7261	0.0375	0.0073	2.91e-07	51014.1	RP11-524L6.3
rs539102983	BMI	chr10:115196677	Novel	g	c	0.0028	-0.7249	0.1415	3.01e-07	15853	RP11-481H12.1
rs7932866	BMI	chr11:46548094	Novel	g	a	0.8356	-0.0448	0.0087	3.07e-07	49765	AMBRA1
rs3810291	BMI	chr19:47569003	Known	g	a	0.6768	0.0352	0.0069	3.14e-07	51013.9	ZC3H4
rs58231626	BMI	chr2:114014209	Novel	g	a	0.0074	-0.3068	0.06	3.14e-07	39174	PAX8-AS1/PAX8
rs28376010	BMI	chr15:68063739	Known	g	t	0.2142	-0.0429	0.0084	3.2e-07	45341	MAP2K5
rs7531118	BMI	chr1:72837239	Known	c	t	0.4609	-0.0329	0.0065	3.77e-07	51014	RPL31P12
rs142615018	BMI	chr11:84470225	Novel	c	t	0.0125	0.1545	0.0305	4e-07	51014	CTD-2537O9.1/DLG2
rs538711397	BMI	chr6:26511078	Novel	g	a	0.0011	-1.6817	0.3334	4.54e-07	10373	BTN1A1
rs9925773	BMI	chr16:68312864	Novel	g	a	0.2853	0.0384	0.0076	4.82e-07	45341	SLC7A6
rs186204991	BMI	chr3:185740084	Novel	g	a	0.0019	0.8019	0.1598	5.23e-07	18196	ETV5
rs10865207	BMI	chr2:46056249	Novel	g	a	0.7255	-0.0388	0.0077	5.27e-07	45341.1	PRKCE
rs59992789	BMI	chr18:58013565	Known	c	t	0.7692	-0.0381	0.0076	5.29e-07	52200.9	MC4R
rs7752256	BMI	chr6:120142415	Known	g	a	0.3859	-0.0353	0.007	5.31e-07	45341	MIR3144
rs2370982	BMI	chr14:79890677	Known	c	t	0.2031	0.04	0.008	5.43e-07	51013.9	NRXN3
rs2531995	BMI	chr16:4013467	Known	c	t	0.6156	0.0326	0.0065	5.61e-07	53149	ADCY9
rs577358806	BMI	chr2:21913939	Novel	c	t	0.0033	-0.379	0.076	6.2e-07	48099.1	AC018742.1/AC067959.1
rs571651298	BMI	chr3:106831860	Novel	c	t	0.0037	-0.3987	0.0806	7.61e-07	40361.8	LINC00882
rs2867121	BMI	chr2:658550	Known	g	a	0.9156	0.0633	0.0128	7.68e-07	45341	TMEM18
rs766166452	BMI	chr22:45245893	Novel	c	t	0.9986	0.7302	0.1485	8.85e-07	20498	PRR5-ARHGAP8/ARHGAP8
rs11172114	BMI	chr12:57529443	Novel	c	t	0.3418	0.0334	0.0068	9.17e-07	51014	LRP1
rs10680802	BMI	chr16:53760087	Known	c	cag	0.711	0.0355	0.0072	9.73e-07	51014	FTO
rs74698898	BMI	chr1:21633211	Novel	c	t	0.9309	0.0693	0.0142	1.01e-06	45341	ECE1
rs11030102	BMI	chr11:27681596	Known	g	c	0.7516	-0.0364	0.0075	1.03e-06	51014.1	BDNF/BDNF-AS
rs575095274	BMI	chr16:53800241	Known	g	a	0.0025	-0.44	0.0901	1.04e-06	38212.9	FTO
rs58797046	BMI	chr18:34430379	Novel	g	a	0.998	1.0105	0.2069	1.04e-06	9440.01	KIAA1328
rs308911	BMI	chr2:86855977	Novel	g	a	0.279	0.0369	0.0076	1.08e-06	45341	RNF103-CHMP3
rs535444038	BMI	chr8:142942926	Novel	g	a	0.0043	0.388	0.0796	1.1e-06	35009.9	AC104417.1
rs2003476	BMI	chr19:18806668	Novel	c	t	0.6005	0.0341	0.007	1.12e-06	45341.1	CRTC1
rs201385905	BMI	chr1:21645338	Novel	c	cg	0.0139	-0.1663	0.0342	1.15e-06	44869.1	ECE1
rs770303517	BMI	chr9:140835243	Novel	c	t	0.0013	1.177	0.242	1.15e-06	9850.97	CACNA1B
rs10773411	BMI	chr12:128045500	Novel	g	a	0.3932	-0.0352	0.0072	1.2e-06	45341.2	RP11-351O2.1
rs565767630	BMI	chr19:52991324	Novel	c	t	0.0015	-0.6546	0.135	1.24e-06	34654.9	ZNF578
rs182381821	BMI	chr3:113361849	Novel	c	t	0.9948	-0.3769	0.0779	1.31e-06	38838	USF3
rs9930024	BMI	chr16:67331854	Novel	c	t	0.5757	-0.0333	0.0069	1.34e-06	45341	KCTD19
rs756193373	BMI	chr8:37430333	Novel	c	t	0.0013	-2.4675	0.5108	1.36e-06	4572	RP11-150O12.5
rs180860904	BMI	chr2:76419533	Novel	g	t	0.0028	0.7274	0.151	1.46e-06	27193	AC073091.2
rs58841336	BMI	chr12:133355479	Novel	ga	g	0.7494	0.0369	0.0077	1.62e-06	49608	GOLGA3
rs752342640	BMI	chr16:86134816	Novel	g	c	0.0012	1.8603	0.3895	1.79e-06	5686.99	RP11-805I24.1
rs41292864	BMI	chr3:52852410	Novel	g	a	0.1248	0.0486	0.0102	1.79e-06	51013.9	ITIH4/RP5-966M1.6
rs774438745	BMI	chr5:136569787	Novel	gtgtc	g	0.0013	-1.025	0.2146	1.79e-06	13692	SPOCK1
rs111933288	BMI	chr2:153877545	Novel	c	t	0.935	-0.0649	0.0136	1.8e-06	51014	ATP5F1P4
rs13171478	BMI	chr5:6113555	Novel	c	t	0.002	-0.4496	0.0943	1.85e-06	41029.9	AC026797.1
rs7027304	BMI	chr9:129408290	Known	c	t	0.6483	0.0342	0.0072	1.91e-06	45340.9	LMX1B
rs72989246	BMI	chr18:57721198	Known	c	t	0.1162	0.0508	0.0107	1.93e-06	50065.9	RNU6-567P
rs758794928	BMI	chr20:62633237	Novel	c	t	0.0019	-0.5368	0.1128	1.96e-06	39256	PRPF6
rs61980008	BMI	chr14:30464716	Known	g	a	0.0423	0.0778	0.0164	2.02e-06	51013.8	CTD-2251F13.1/PRKD1
rs12601118	BMI	chr17:73954850	Novel	c	a	0.0811	0.0593	0.0125	2.25e-06	51013.9	ACOX1
rs17005355	BMI	chr4:82981823	Novel	g	a	0.9899	-0.1729	0.0367	2.46e-06	50065.8	RASGEF1B
rs189623294	BMI	chr12:7783174	Novel	c	t	0.0021	-1.8078	0.3838	2.47e-06	4473	APOBEC1
rs34163298	BMI	chr9:113467798	Novel	c	t	0.623	-0.0314	0.0067	2.55e-06	51014	MUSK
rs75927231	BMI	chr12:57754491	Novel	g	a	0.0671	0.0675	0.0144	2.61e-06	45341.1	R3HDM2
rs751680987	BMI	chr2:173576421	Novel	c	t	0.997	-0.3745	0.0797	2.64e-06	39867	RAPGEF4-AS1
rs574509444	BMI	chr12:41959250	Novel	ta	t	0.6337	0.0314	0.0067	2.66e-06	51014.2	PDZRN4
rs183017604	BMI	chr22:28381808	Novel	g	t	0.002	0.4289	0.0915	2.8e-06	37310.9	TTC28-AS1/TTC28
rs6780892	BMI	chr3:7989051	Novel	g	t	0.8607	0.0433	0.0093	2.98e-06	51014	LMCD1-AS1
rs185624266	BMI	chr5:42059362	Novel	g	c	0.993	-0.2349	0.0504	3.14e-06	41717.9	MTHFD2P6
rs578037220	BMI	chr15:58050473	Novel	g	a	0.0078	-0.2621	0.0562	3.15e-06	43095	POLR2M
rs572672837	BMI	chr12:52751333	Novel	g	a	0.0024	-0.4072	0.0876	3.36e-06	39167.1	KRT85
rs112416405	BMI	chr1:107052445	Novel	t	a	0.0057	-0.2719	0.0586	3.54e-06	43620	RP11-478L17.1
rs566927912	BMI	chr6:106322447	Novel	g	a	0.0018	2.0877	0.4508	3.63e-06	5313	RN7SKP211
rs555618544	BMI	chr5:156838262	Novel	c	ca	0.012	-0.2086	0.0451	3.64e-06	49764.7	CTB-109A12.1/ADAM19
rs754621889	BMI	chr11:110024301	Novel	tg	t	0.0026	0.4841	0.1048	3.81e-06	32402	ZC3H12C
rs35518360	BMI	chr4:103146890	Known	t	a	0.9141	-0.055	0.0119	3.87e-06	51014.1	SLC39A8
rs34850791	BMI	chr11:90913729	Novel	c	a	0.8682	-0.0443	0.0096	3.94e-06	49765.1	RP11-739P6.1
rs184481935	BMI	chr10:29247308	Novel	g	a	0.0024	-0.387	0.0839	3.97e-06	39865	RP11-492M23.2
rs764586754	BMI	chr10:23438847	Novel	g	a	0.0014	0.8728	0.1894	4.05e-06	14266	YWHAZP3
rs565570372	BMI	chr13:96408430	Novel	c	t	0.0044	0.9027	0.1962	4.2e-06	2419	DNAJC3
rs117359675	BMI	chr12:62262837	Novel	g	a	0.9964	-0.3102	0.0675	4.32e-06	41885.9	FAM19A2
rs79413310	BMI	chr14:78609675	Novel	c	t	0.0118	0.1681	0.0366	4.43e-06	49981	NRXN3
rs141198485	BMI	chr6:165973966	Novel	aat	a	0.01	0.1849	0.0403	4.45e-06	41212.8	PDE10A
rs112679955	BMI	chr14:89818632	Novel	g	a	0.9646	-0.0902	0.0197	4.46e-06	45341.1	RP11-356K23.1/FOXN3
rs560653627	BMI	chr9:78006146	Novel	g	a	0.0051	-0.2503	0.0546	4.63e-06	45401	RP11-323A7.1
rs181684195	BMI	chr4:85285383	Novel	c	t	0.0016	-1.6041	0.3503	4.66e-06	2961.03	RP11-42A4.1
rs9880045	BMI	chr3:112525647	Novel	c	t	0.0064	-1.0621	0.2322	4.8e-06	2807	RP11-180K7.1
rs533586690	BMI	chr11:125424263	Novel	c	t	0.0029	-0.3593	0.0786	4.88e-06	37794	EI24
rs2247300	BMI	chr1:190131570	Novel	g	c	0.4913	-0.0312	0.0068	4.91e-06	45341.2	BRINP3
rs561122079	BMI	chr6:28816721	Novel	c	t	0.0012	-1.4759	0.323	4.91e-06	6833.99	XXbac-BPG308K3.5
rs116788095	BMI	chr1:12866802	Novel	t	a	0.9774	-0.1179	0.0258	5.05e-06	51013.9	PRAMEF1
rs6864755	BMI	chr5:141663108	Novel	g	t	0.8222	-0.0409	0.009	5.15e-06	45341.1	SPRY4
rs397795971	BMI	chr18:40757852	Novel	tg	t	0.7453	0.0358	0.0079	5.45e-06	44392.9	RIT2
rs76140570	BMI	chr2:147495355	Novel	c	a	0.9965	0.676	0.1487	5.49e-06	12059	RP11-638D14.1
rs747019395	BMI	chr4:153965724	Novel	g	a	0.0017	1.1069	0.2436	5.52e-06	7727.98	RP11-285C1.2
rs957962	BMI	chr11:112532929	Novel	g	a	0.4601	-0.0309	0.0068	5.59e-06	45341	RP11-65M17.3
rs8882	BMI	chr17:34869155	Novel	g	a	0.4638	0.0291	0.0064	5.99e-06	51014	MYO19
rs753303162	BMI	chr9:18732764	Novel	agagttaaggcacagggcatct	a	0.0016	-0.6226	0.1377	6.11e-06	25030	ADAMTSL1
rs762599689	BMI	chr10:52862125	Novel	g	a	0.0132	0.6985	0.1545	6.15e-06	1981	PRKG1
rs375279684	BMI	chr5:25036000	Novel	g	a	0.9962	-1.0285	0.2275	6.16e-06	4650.96	RP11-549K20.1
rs553890571	BMI	chr2:3953472	Novel	c	t	0.0016	-0.4813	0.1066	6.35e-06	37509.1	LINC01304
rs77242430	BMI	chr2:19720805	Novel	g	c	0.9684	-0.0894	0.0198	6.37e-06	51014	AC010096.2
rs599148	BMI	chr18:58141507	Novel	g	a	0.0368	-0.0859	0.019	6.53e-06	44392.8	RP11-325K19.3
rs10086783	BMI	chr8:108286782	Novel	g	c	0.0885	-0.0552	0.0122	6.58e-06	45341.1	ANGPT1
rs555031147	BMI	chr5:137849567	Novel	t	a	0.9953	-0.8301	0.1842	6.61e-06	9498.07	ETF1
rs73073684	BMI	chr20:1278780	Novel	g	c	0.9782	0.1152	0.0256	6.66e-06	45340.9	SNPH
rs61251053	BMI	chr11:115339272	Novel	g	a	0.0311	0.0868	0.0193	6.87e-06	49981	CADM1
rs151029932	BMI	chr1:117298231	Novel	c	t	0.9921	0.4438	0.0987	6.93e-06	21647.1	CD2
rs78609359	BMI	chr1:14463451	Novel	c	t	0.01	-0.18	0.04	6.93e-06	44393.1	KAZN
rs767825872	BMI	chr4:4746395	Novel	c	t	0.0042	1.6399	0.3648	6.94e-06	2521.99	STX18-AS1
rs558257212	BMI	chr4:166848499	Novel	c	a	0.9986	0.562	0.1251	7.07e-06	29956	TLL1
rs7576578	BMI	chr2:220712076	Novel	c	t	0.0072	0.3901	0.0869	7.13e-06	34591	AC008281.1
rs567790465	BMI	chr7:14071086	Novel	g	a	0.9977	0.4458	0.0993	7.14e-06	29845	Y_RNA
rs11161548	BMI	chr1:85680408	Novel	g	a	0.4014	0.0297	0.0066	7.17e-06	49765	SYDE2
rs34050653	BMI	chr3:130154726	Novel	c	cag	0.9325	0.0618	0.0138	7.2e-06	45341.1	COL6A5
rs536830497	BMI	chr17:13622334	Novel	t	a	0.9968	0.3468	0.0773	7.22e-06	41886	COX10-AS1
rs925494	BMI	chr4:45187622	Known	c	t	0.1251	0.0619	0.0138	7.22e-06	48817	RP11-362I1.1
rs146620586	BMI	chr1:198524264	Novel	g	t	0.0188	0.1333	0.0297	7.26e-06	42587	ATP6V1G3
rs551544003	BMI	chr4:170074025	Novel	g	a	0.002	-1.5532	0.3464	7.34e-06	6759.01	SH3RF1
rs180942669	BMI	chr6:70837176	Novel	t	a	0.998	1.282	0.2861	7.41e-06	4572	COL19A1
rs535587181	BMI	chr13:82769794	Novel	c	t	0.0023	0.4615	0.103	7.52e-06	37006	PTMAP5
rs576800986	BMI	chr6:29351261	Novel	g	a	0.0016	-0.994	0.222	7.55e-06	10373	OR5V1
rs567516666	BMI	chr3:141922117	Novel	c	ca	0.9987	0.9182	0.2053	7.72e-06	15040.9	GK5
rs115012942	BMI	chr3:42069453	Novel	c	t	0.9544	-0.0765	0.0171	7.82e-06	45341	TRAK1
rs78851383	BMI	chr2:169175292	Novel	c	t	0.0146	0.1328	0.0297	7.84e-06	50541.9	STK39
rs63031764	BMI	chr16:53807005	Known	t	a	0.9787	0.1387	0.031	7.9e-06	49292.8	FTO
rs11075986	BMI	chr16:53805344	Known	g	c	0.9207	0.0567	0.0127	7.95e-06	45340.9	FTO
rs73070407	BMI	chr7:26415631	Novel	c	t	0.0215	-0.113	0.0253	7.96e-06	45341	AC004540.4
rs534542684	BMI	chr14:58899156	Novel	ag	a	0.0043	-0.2854	0.0639	8e-06	46378	KIAA0586
rs752233543	BMI	chr2:210481050	Novel	g	t	0.0023	-0.4478	0.1003	8.08e-06	44466.9	MAP2
rs569294870	BMI	chr22:18364366	Novel	g	a	0.9971	0.4064	0.0911	8.1e-06	38340.9	MICAL3
rs768448715	BMI	chr4:43106475	Novel	tata	t	0.001	1.589	0.3561	8.1e-06	6556.02	RP11-395F4.1
rs538393822	BMI	chr17:31251090	Novel	c	t	0.0083	0.7933	0.1779	8.26e-06	8725.95	TMEM98
rs745876922	BMI	chr12:7758657	Novel	g	a	0.0017	-0.5097	0.1144	8.33e-06	38230	RP11-444J21.2
rs12669882	BMI	chr7:157201080	Novel	c	a	0.9317	0.0672	0.0151	8.51e-06	44406.9	DNAJB6
rs543963862	BMI	chr3:67410580	Novel	g	a	0.0018	-0.6574	0.1481	9.04e-06	15220	SUCLG2
rs6942396	BMI	chr7:130386360	Novel	t	a	0.291	0.0333	0.0075	9.19e-06	45341	TSGA13
rs569102234	BMI	chr5:131375683	Novel	t	a	0.0025	1.2352	0.2786	9.26e-06	7516	IL3
rs116698163	BMI	chr1:10917776	Novel	c	t	0.0012	1.1745	0.2652	9.49e-06	9491.91	HSPE1P24
rs16963125	BMI	chr19:30174065	Novel	c	a	0.0022	0.6944	0.1569	9.54e-06	13569	PLEKHF1
rs77582715	BMI	chr16:53676014	Novel	c	t	0.9987	1.0448	0.2361	9.61e-06	12447.9	RPGRIP1L
rs13196067	BMI	chr6:34290988	Novel	c	t	0.0024	-1.0572	0.2389	9.61e-06	3538.07	NUDT3/RPS10-NUDT3
rs149702115	BMI	chr1:209205629	Novel	c	t	0.0055	-0.251	0.0568	9.76e-06	40938	RP5-1051D14.2
rs566527646	BMI	chr1:82743208	Novel	c	t	0.0065	-0.4929	0.1115	9.78e-06	20898	RP11-147G16.1
rs56088857	BMI	chr8:123524666	Novel	g	a	0.0889	0.0587	0.0133	9.78e-06	45341.1	RP11-96B2.1
rs112278110	BMI	chr17:78641554	Novel	t	a	0.9948	-0.3211	0.0727	9.9e-06	39409.9	RPTOR

## Sheet: Height sex-combined
Table S4. Independent and significant loci for Height at P < 1 × 10-5 for sex-combined analysis. Genome-wide significant variants (pv<5x10-8) are shown in bold.
SNP	Trait	Chr:position	Novelty	NEA	EA	EAF	Effect	SE	P-value	N	Gene
rs143384	Height	chr20:34025756	Known	g	a	0.5722	-0.0816	0.0065	3.64e-36	51309	GDF5
rs724016	Height	chr3:141105570	Known	g	a	0.5637	-0.0807	0.0068	4.37e-32	45588.1	ZBTB38
rs34710064	Height	chr4:17965264	Known	at	a	0.162	-0.0962	0.0088	7.8e-28	50060.1	LCORL
rs3116614	Height	chr13:51150730	Known	c	a	0.7843	0.0797	0.0079	5.61e-24	50060.1	DLEU1
rs2061456	Height	chr4:17998426	Known	c	a	0.261	0.0656	0.0073	1.4e-19	51308.9	LCORL
rs2131354	Height	chr4:145599908	Known	g	a	0.5368	0.0599	0.0066	1.71e-19	47739	HHIP
rs4800148	Height	chr18:20724328	Known	g	a	0.7981	0.0715	0.0079	1.94e-19	51309	CABLES1
rs3831679	Height	chr7:2870587	Known	ga	g	0.2963	-0.0629	0.007	2.15e-19	51309.1	GNA12
rs8024628	Height	chr15:84586463	Known	g	a	0.4825	-0.056	0.0063	5.35e-19	53460	ADAMTSL3
rs7766641	Height	chr6:26184102	Known	g	a	0.2739	-0.0669	0.0076	1.44e-18	45588.1	HIST1H2BE
rs8756	Height	chr12:66359752	Known	c	a	0.5267	-0.059	0.0068	2.61e-18	45588	HMGA2
rs42377	Height	chr7:92243672	Known	g	a	0.311	0.0586	0.0067	3.65e-18	53459.8	CDK6
rs3791679	Height	chr2:56096892	Known	g	a	0.7643	0.0673	0.0078	5.02e-18	47739	EFEMP1
rs1975474	Height	chr4:82178937	Known	g	t	0.6933	-0.0596	0.0069	5.69e-18	51309	PRKG2
rs41271299	Height	chr6:19839415	Novel	c	t	0.0536	0.1322	0.0157	4.25e-17	51309.1	ID4
rs66488607	Height	chr6:126871364	Known	c	ca	0.499	-0.0542	0.0065	4.43e-17	51309.1	RNU6-200P
rs71555635	Height	chr8:57114519	Known	c	ctt	0.15	-0.0759	0.0093	3.33e-16	51309	PLAG1
rs13427672	Height	chr2:25473311	Known	g	a	0.4193	0.0523	0.0065	5.01e-16	51309	DNMT3A
rs6937121	Height	chr6:142707133	Known	g	t	0.7032	0.0588	0.0074	1.29e-15	45587.9	ADGRG6
rs13106087	Height	chr4:145566864	Known	c	t	0.1705	-0.0707	0.009	4.7e-15	45588	HHIP-AS1
rs28721484	Height	chr3:141053279	Known	c	t	0.1943	0.0832	0.0106	4.81e-15	44339.1	PXYLP1/RP11-438D8.2/ZBTB38
rs11205303	Height	chr1:149906413	Known	c	t	0.5923	-0.0559	0.0072	5.4e-15	45588	MTMR11
rs1635851	Height	chr7:28187806	Known	c	t	0.5864	-0.0535	0.0069	7.22e-15	45588	JAZF1
rs35958868	Height	chr17:29236745	Known	g	a	0.2662	-0.0603	0.0078	9.45e-15	44338.9	ADAP2
rs531184891	Height	chr11:66897377	Novel	c	caa	0.9213	0.0984	0.0128	1.22e-14	51309	KDM2A
rs314276	Height	chr6:105407999	Known	c	a	0.3263	0.0553	0.0072	1.53e-14	45588	LIN28B
rs1254276	Height	chr14:60847001	Known	c	t	0.4056	0.0492	0.0065	3.57e-14	51309.1	C14orf39
rs73175572	Height	chr3:185490184	Novel	g	a	0.8751	-0.0783	0.0104	5.62e-14	45588	IGF2BP2
rs519111	Height	chr2:25333735	Known	c	t	0.5805	-0.0479	0.0064	1.09e-13	51309	EFR3B
rs12661188	Height	chr6:130378833	Known	c	t	0.3111	0.0546	0.0074	1.12e-13	45587.9	L3MBTL3
rs62281815	Height	chr3:171970310	Known	t	a	0.4716	0.0501	0.0068	1.4e-13	45588.1	FNDC3B
rs2814973	Height	chr6:34569720	Known	c	t	0.1465	0.0663	0.0091	2.88e-13	51309.1	C6orf106
rs7842996	Height	chr8:78107140	Known	t	a	0.2838	0.0514	0.007	2.9e-13	51309.1	AC105242.1
rs10878984	Height	chr12:69828534	Known	c	t	0.3466	0.0484	0.0067	4.33e-13	51308.9	RPS26P45
rs2585061	Height	chr15:84347751	Known	g	a	0.2085	-0.0555	0.0077	4.92e-13	53460	ADAMTSL3
rs36225153	Height	chr4:146081852	Known	c	t	0.1172	-0.0767	0.0107	7.8e-13	45588.1	OTUD4
rs766406	Height	chr6:26319588	Known	g	t	0.6365	-0.0495	0.007	1.94e-12	45588	HIST1H3PS1
rs111551994	Height	chr2:233211161	Known	c	t	0.0842	-0.0885	0.0126	2.01e-12	45587.9	DIS3L2
rs72755233	Height	chr15:100692953	Novel	g	a	0.1115	-0.082	0.0117	2.1e-12	44179.9	ADAMTS17
rs2590990	Height	chr20:34671179	Known	g	a	0.7484	-0.0516	0.0074	2.2e-12	51309	RP4-550H1.4
rs56238630	Height	chr15:89386224	Known	c	t	0.9654	0.1384	0.0197	2.33e-12	45588	ACAN
rs157170	Height	chr13:51082455	Known	g	a	0.301	0.0513	0.0074	3.15e-12	45588.1	DLEU1
rs10853031	Height	chr17:59497487	Known	g	c	0.3943	0.0491	0.007	3.18e-12	44338.9	C17orf82
rs1568672	Height	chr13:50753404	Known	t	a	0.1669	0.0602	0.0087	3.73e-12	51309.1	DLEU1
rs13037209	Height	chr20:47930229	Known	c	t	0.1411	0.0651	0.0094	3.79e-12	51308.8	KCNB1
rs139901282	Height	chr6:19840952	Known	c	ctt	0.7468	-0.0505	0.0073	6.01e-12	51309	ID4
rs2523578	Height	chr6:31328542	Known	g	a	0.735	-0.0561	0.0082	6.36e-12	42873	XXbac-BPG248L24.12
rs80085026	Height	chr7:148636421	Known	g	c	0.8066	-0.0556	0.0081	7.47e-12	51309	RNY5
rs2853946	Height	chr6:31247203	Known	t	a	0.6837	0.0519	0.0076	7.71e-12	42872.8	USP8P1
rs4777230	Height	chr15:70365762	Known	c	t	0.8568	-0.0634	0.0093	8.03e-12	51309	TLE3
rs9634212	Height	chr12:93993266	Known	c	a	0.2227	0.0522	0.0077	9.48e-12	51309	SOCS2
rs56937648	Height	chr15:99182924	Known	aagg	a	0.8495	0.0661	0.0098	1.25e-11	44180.1	RP11-35O15.1
rs146216907	Height	chr12:11891164	Known	c	ctccctcct	0.6092	-0.0448	0.0067	2e-11	50059.9	ETV6
rs62621197	Height	chr19:8670147	Novel	c	t	0.0377	-0.1356	0.0202	2.13e-11	47739.1	ADAMTS10
rs9435733	Height	chr1:17308254	Known	c	t	0.4784	-0.0426	0.0064	2.29e-11	51308.9	RP1-37C10.3
rs6060347	Height	chr20:33874151	Known	g	a	0.7827	-0.0521	0.0078	2.48e-11	50060	FAM83C
rs12625495	Height	chr20:32363537	Known	g	t	0.2455	-0.0515	0.0079	6.18e-11	45587.9	ZNF341
rs2109045	Height	chr4:17759311	Known	g	a	0.059	-0.1009	0.0154	6.54e-11	45587.9	FAM184B
rs7742369	Height	chr6:34165721	Known	g	a	0.8255	-0.0556	0.0085	6.86e-11	49530.9	KRT18P9
rs200235318	Height	chr3:141112870	Known	ttg	t	0.1203	0.0958	0.0147	7.62e-11	44339	ZBTB38
rs12371967	Height	chr12:66346714	Known	c	t	0.831	-0.057	0.0088	8.52e-11	51309	HMGA2
rs299371	Height	chr5:134339715	Known	c	t	0.6927	0.0473	0.0073	8.89e-11	45588	PCBD2/CATSPER3
rs2261033	Height	chr6:31603591	Known	g	a	0.5235	0.0461	0.0071	8.89e-11	42872.9	PRRC2A
rs62515432	Height	chr8:57123523	Known	c	t	0.7891	-0.0513	0.0079	8.92e-11	51309.2	PLAG1
rs2154319	Height	chr1:41745770	Known	c	t	0.7832	-0.0503	0.0078	9.06e-11	51309.1	RP11-399E6.1
rs537160	Height	chr6:31916400	Known	g	a	0.3352	0.0478	0.0074	9.17e-11	45023.9	XXbac-BPG116M5.17/CFB
rs11899888	Height	chr2:56102744	Known	g	a	0.846	-0.0575	0.0089	9.78e-11	51309	EFEMP1
rs2812208	Height	chr13:50707087	Known	g	c	0.0255	0.1383	0.0214	1.03e-10	51308.9	DLEU1
rs13044899	Height	chr20:33287078	Known	g	a	0.4434	0.0423	0.0065	1.06e-10	50059.8	NCOA6
rs1265097	Height	chr6:31106459	Known	c	a	0.1234	-0.072	0.0112	1.31e-10	42873	PSORS1C2/PSORS1C1
rs471315	Height	chr13:50961493	Known	g	c	0.6837	0.047	0.0073	1.38e-10	45588.1	DLEU1
rs2280470	Height	chr15:89395626	Known	g	a	0.3261	0.0461	0.0072	1.65e-10	45587.9	ACAN
rs61734601	Height	chr11:67184725	Novel	g	a	0.0767	-0.0877	0.0138	1.96e-10	45588	PPP1CA/CARNS1
rs13210323	Height	chr6:35005084	Known	c	a	0.7194	0.0486	0.0077	2.23e-10	44339	ANKS1A
rs75482283	Height	chr14:103992592	Known	g	a	0.1396	0.0591	0.0094	2.84e-10	49900.9	RP11-600F24.7
rs10902605	Height	chr15:99210597	Known	g	c	0.953	0.0968	0.0154	3.07e-10	49901.1	IGF1R
rs2878902	Height	chr18:46650437	Known	g	t	0.7531	0.0465	0.0074	3.09e-10	51308.9	RP11-15F12.3/DYM
rs4694504	Height	chr4:73496691	Known	g	a	0.5355	-0.04	0.0064	3.32e-10	51309	ADAMTS3
rs659418	Height	chr11:75284334	Known	g	t	0.8665	-0.0593	0.0094	3.42e-10	51309	SERPINH1
rs7861829	Height	chr9:139120043	Known	g	c	0.7288	-0.0464	0.0074	3.96e-10	48123	QSOX2
rs13346603	Height	chr19:41945837	Known	t	a	0.3992	0.0405	0.0065	4.17e-10	51309.1	ATP5SL
rs55768579	Height	chr3:141059786	Known	aag	a	0.1773	0.0745	0.012	4.54e-10	44338.8	PXYLP1/RP11-438D8.2/ZBTB38
rs1239948	Height	chr13:51106522	Known	t	a	0.3973	0.043	0.0069	4.65e-10	45587.9	DLEU1
rs34322845	Height	chr12:94184268	Known	ataac	a	0.6165	0.0406	0.0066	7.39e-10	51309.1	CRADD
rs7033487	Height	chr9:119129257	Known	c	t	0.8102	0.0529	0.0086	7.99e-10	45588.1	PAPPA
rs11542436	Height	chr17:61778689	Known	c	a	0.7127	-0.0431	0.007	8.29e-10	51309.1	RP11-51F16.1
rs4813800	Height	chr20:6595646	Known	g	a	0.3694	0.0426	0.007	9.63e-10	45588	CASC20
rs34768785	Height	chr9:95303052	Known	c	ca	0.7126	0.043	0.007	1.03e-09	51309	CENPP
rs3118917	Height	chr13:51146069	Known	c	t	0.0433	-0.107	0.0176	1.12e-09	45588	DLEU1
rs7647190	Height	chr3:71461227	Novel	c	t	0.248	-0.0452	0.0074	1.18e-09	51309.1	FOXP1
rs73091214	Height	chr7:28200324	Known	c	t	0.8982	-0.0654	0.0108	1.26e-09	51309	JAZF1
rs55981861	Height	chr12:66389606	Known	g	c	0.7541	0.0491	0.0081	1.29e-09	45588	HMGA2
rs9428104	Height	chr1:118855587	Known	g	a	0.2364	-0.0489	0.0081	1.37e-09	44339.1	RNA5SP56
rs11380688	Height	chr6:30273753	Known	c	ct	0.2755	-0.0469	0.0077	1.39e-09	50372	HCG17/HCG18
rs137874109	Height	chr20:34011966	Known	g	t	0.9285	-0.0802	0.0133	1.58e-09	51309.1	GDF5OS
rs2078282	Height	chr16:2208889	Known	g	a	0.2712	-0.0498	0.0083	1.61e-09	45588	TRAF7
rs488133	Height	chr6:152125444	Known	c	t	0.3382	-0.0408	0.0068	1.66e-09	51309	ESR1
rs11588850	Height	chr1:227927242	Known	g	a	0.8399	0.0566	0.0094	1.92e-09	45588.2	SNAP47
rs422421	Height	chr5:176517326	Known	c	t	0.2258	-0.0487	0.0081	2.08e-09	45588	FGFR4
rs7020954	Height	chr9:99144913	Known	g	a	0.1927	0.0484	0.0081	2.14e-09	51309.1	SLC35D2
rs397954080	Height	chr1:214609745	Known	ta	t	0.639	0.0425	0.0071	2.3e-09	45588	PTPN14
rs6058227	Height	chr20:33895947	Known	c	t	0.0951	0.0659	0.011	2.43e-09	51309	UQCC1
rs10192454	Height	chr2:121622768	Known	g	c	0.5054	-0.0407	0.0068	2.43e-09	45587.9	GLI2
rs3210043	Height	chr14:23779877	Known	c	a	0.1615	0.0524	0.0089	3.85e-09	51309.1	BCL2L2/BCL2L2-PABPN1
rs138647241	Height	chr6:142515441	Known	c	ca	0.721	-0.0448	0.0076	3.86e-09	45588.1	VTA1
rs147403447	Height	chr7:92116066	Known	c	ct	0.9178	-0.0722	0.0123	4.03e-09	51309	AC007566.10
rs2266925	Height	chr7:2862891	Known	c	t	0.2603	0.0426	0.0073	4.64e-09	51309	GNA12
rs11049727	Height	chr12:28737797	Known	t	a	0.3031	-0.0422	0.0072	4.99e-09	47739	CCDC91
rs702101	Height	chr5:171276393	Known	g	a	0.6042	0.0418	0.0072	5.79e-09	45588.1	FBXW11
rs2532111	Height	chr17:62017421	Known	g	a	0.3539	-0.0389	0.0067	6.99e-09	51309.2	SCN4A
rs57545942	Height	chr20:34183479	Known	c	t	0.1556	0.051	0.0088	7.81e-09	51309.1	FER1L4
rs2307857	Height	chr5:37038517	Known	atatg	a	0.5674	0.0371	0.0064	7.86e-09	51309	NIPBL
rs7756651	Height	chr6:7692576	Known	g	c	0.5143	-0.0369	0.0064	8.03e-09	51309	BMP6
rs34214868	Height	chr15:70024491	Known	ac	a	0.9032	0.0629	0.0109	8.05e-09	51308.9	AC009677.1
rs750884927	Height	chr6:31523676	Known	tc	t	0.2662	-0.045	0.0078	8.17e-09	48593.9	NFKBIL1
rs771273709	Height	chr7:2852290	Known	c	a	0.0637	-0.102	0.0177	8.5e-09	50060	GNA12
rs113898003	Height	chr6:130341235	Known	c	t	0.7429	0.046	0.008	8.89e-09	45588	L3MBTL3
rs58754091	Height	chr2:56069674	Known	g	a	0.8279	-0.0485	0.0084	8.97e-09	51309	EFEMP1
rs34186074	Height	chr2:46965010	Known	c	t	0.6373	-0.041	0.0072	9.92e-09	44339.1	SOCS5
rs6934818	Height	chr6:35131773	Known	g	c	0.1438	-0.055	0.0096	1.17e-08	45588	TCP11
rs1545552	Height	chr2:33360338	Known	g	a	0.2879	-0.04	0.007	1.2e-08	51309	LTBP1
rs35383270	Height	chr8:130721793	Known	aatag	a	0.2006	-0.0481	0.0084	1.22e-08	45588.1	MTRF1LP2
rs2196792	Height	chr2:25259953	Known	g	a	0.2265	-0.0432	0.0076	1.41e-08	51308.8	DNAJC27-AS1
rs2075060	Height	chr17:36925750	Known	g	a	0.547	0.0363	0.0064	1.46e-08	51309	PIP4K2B
rs114661926	Height	chr1:184006549	Known	g	c	0.6857	-0.0415	0.0073	1.47e-08	45588.1	COLGALT2
rs2011077	Height	chr5:176521456	Known	c	t	0.2336	0.0462	0.0082	1.53e-08	45588.1	FGFR4
rs13213884	Height	chr6:141665522	Novel	c	t	0.247	0.0419	0.0074	1.57e-08	51309	RP11-63E9.1
rs35148461	Height	chr15:89413243	Known	c	t	0.7119	0.0422	0.0075	1.82e-08	45588.1	ACAN
rs10841593	Height	chr12:20829520	Known	g	a	0.5778	-0.0387	0.0069	1.9e-08	45588	PDE3A
rs6930571	Height	chr6:32383208	Novel	g	t	0.1659	0.0561	0.01	2.03e-08	42873	BTNL2
rs11605348	Height	chr11:47606483	Known	g	a	0.349	-0.0402	0.0072	2.28e-08	45588	NDUFS3
rs8088319	Height	chr18:20669360	Known	c	a	0.0619	-0.0742	0.0133	2.63e-08	51308.8	CABLES1
rs11659570	Height	chr18:46847109	Known	c	t	0.4347	0.0357	0.0064	2.92e-08	51309	DYM
rs12980348	Height	chr19:2181607	Known	g	t	0.6027	-0.0358	0.0065	3.12e-08	51309.1	DOT1L
rs113900126	Height	chr17:29103739	Known	g	a	0.3619	0.0367	0.0067	3.5e-08	51309	SUZ12P1/CRLF3
rs112601872	Height	chr4:146123051	Known	g	t	0.6535	-0.0389	0.0071	3.75e-08	45587.9	OTUD4
rs12811171	Height	chr12:580772	Known	c	t	0.3516	0.0367	0.0067	3.9e-08	51309	B4GALNT3
rs6883388	Height	chr5:37550196	Known	g	a	0.6162	0.0359	0.0065	4.04e-08	51309	WDR70
rs116878242	Height	chr17:70002330	Novel	g	a	0.0712	0.0688	0.0126	4.34e-08	51309	AC005152.3
rs76121963	Height	chr1:163239350	Novel	g	t	0.9853	0.1609	0.0294	4.44e-08	45588	RGS5/RGS5/NUF2
rs757744062	Height	chr6:31606666	Known	c	caaaa	0.8204	-0.0522	0.0095	4.45e-08	41624.2	BAG6
rs62372052	Height	chr5:42724294	Known	g	a	0.8949	-0.0607	0.0111	4.49e-08	51309.1	GHR
rs28376121	Height	chr12:123908290	Known	c	t	0.8022	-0.0445	0.0082	4.71e-08	52211.2	RILPL2
rs6444083	Height	chr3:185545690	Known	g	c	0.6229	-0.038	0.007	5.18e-08	45588	IGF2BP2
rs57654001	Height	chr4:17866866	Known	c	t	0.0594	-0.4394	0.0807	5.2e-08	4844	LCORL
rs7574893	Height	chr2:233090338	Known	g	t	0.8889	-0.0611	0.0112	5.33e-08	45587.8	DIS3L2
rs978332	Height	chr13:51136739	Known	c	t	0.7211	-0.0413	0.0076	5.5e-08	45588	DLEU1
rs34770086	Height	chr1:243666694	Known	gct	g	0.2675	0.0417	0.0077	6.08e-08	45588	AKT3
rs6724998	Height	chr2:56196423	Known	c	t	0.3834	-0.0353	0.0065	6.28e-08	51309.3	RP11-481J13.1/MIR217HG
rs71355378	Height	chr18:46818710	Known	g	a	0.8434	-0.0665	0.0123	6.33e-08	44339	DYM
rs7040556	Height	chr9:139103955	Known	g	a	0.312	-0.0411	0.0076	6.45e-08	42402.1	QSOX2
rs4282339	Height	chr5:168256240	Known	g	a	0.2029	-0.0452	0.0084	6.61e-08	45588	SLIT3
rs36018387	Height	chr6:35386872	Known	c	t	0.1044	0.0592	0.011	6.88e-08	51308.9	PPARD
rs7735891	Height	chr5:131597005	Known	c	t	0.4659	0.0366	0.0068	6.92e-08	45588	P4HA2/PDLIM4
rs111508058	Height	chr20:6410888	Known	c	cagggcttggccctggagt	0.5534	0.0344	0.0064	7.02e-08	51309.1	CASC20
rs507671	Height	chr17:38533470	Known	g	c	0.6015	0.0351	0.0065	7.56e-08	51309	RNA5SP441
rs11740345	Height	chr5:170888145	Known	g	t	0.2148	-0.0443	0.0083	8.47e-08	45587.9	FGF18
rs35539500	Height	chr2:121613995	Known	g	t	0.8401	0.0497	0.0093	8.81e-08	45588.1	GLI2
rs1173771	Height	chr5:32815028	Known	g	a	0.4064	0.0367	0.0069	9.2e-08	45588	NPR3
rs112700046	Height	chr15:85157393	Known	gt	g	0.8121	0.0436	0.0082	9.4e-08	51309.1	RP11-182J1.5/RP11-182J1.18/ZSCAN2
rs11103372	Height	chr9:139083019	Known	g	a	0.1574	0.0521	0.0098	9.51e-08	48122.8	LHX3
rs12409899	Height	chr1:172227011	Known	g	c	0.7842	-0.0444	0.0083	9.67e-08	44339.1	DNM3
rs17452630	Height	chr7:19786340	Known	c	t	0.9663	-0.0947	0.0178	9.68e-08	51309.1	TMEM196
rs79918896	Height	chr6:81041278	Known	g	a	0.9661	-0.0964	0.0181	1.01e-07	51308.9	BCKDHB
rs28929474	Height	chr14:94844947	Known	c	t	0.0189	0.1346	0.0253	1.02e-07	49888.9	SERPINA1
rs139770255	Height	chr10:81137700	Novel	gat	g	0.5055	-0.0342	0.0064	1.05e-07	51308.9	ZCCHC24
rs57265257	Height	chr4:57839280	Known	t	a	0.8109	-0.0433	0.0081	1.05e-07	51309.1	NOA1
rs76895963	Height	chr12:4384844	Known	g	t	0.9787	-0.1485	0.0279	1.06e-07	48110.9	CCND2-AS1/CCND2
rs9379084	Height	chr6:7231843	Known	g	a	0.1228	-0.0569	0.0107	1.08e-07	45588.2	RREB1
rs9901941	Height	chr17:43256463	Known	t	a	0.2757	-0.045	0.0085	1.2e-07	44338.7	RP13-890H12.2
rs56350128	Height	chr6:34549997	Known	c	t	0.0657	-0.0774	0.0146	1.22e-07	45587.8	C6orf106
rs7282733	Height	chr21:35708580	Known	c	t	0.5545	0.0339	0.0064	1.23e-07	51309	AP000320.7
rs386363597	Height	chr13:51231380	Known	at	a	0.5942	0.0365	0.0069	1.25e-07	45587.8	DLEU1
rs6729965	Height	chr2:233218262	Known	c	t	0.8304	0.0476	0.009	1.25e-07	45588.1	ECEL1P3
rs7348804	Height	chr20:47523486	Known	g	c	0.6163	-0.0375	0.0071	1.29e-07	44339	ARFGEF2
rs34001204	Height	chr2:219179655	Known	c	ca	0.4376	-0.0362	0.0069	1.3e-07	45588.1	PNKD
rs155587	Height	chr5:33301321	Known	g	t	0.0975	-0.0573	0.0109	1.3e-07	50060.1	CTD-2066L21.3
rs56343587	Height	chr7:2911498	Known	g	t	0.7168	-0.0377	0.0072	1.35e-07	51308.9	GNA12
rs238883	Height	chr6:29346226	Known	g	a	0.6771	0.0371	0.007	1.37e-07	51308.9	OR5V1
rs34957094	Height	chr5:88275333	Known	gt	g	0.6163	0.0345	0.0066	1.44e-07	51308.9	MEF2C-AS1
rs3888183	Height	chr10:121604702	Novel	c	t	0.1202	-0.0549	0.0104	1.5e-07	45588.1	MCMBP
rs1984119	Height	chr9:98368761	Known	c	t	0.7423	0.0397	0.0076	1.51e-07	47739	RP11-332M4.1
rs75127467	Height	chr12:102340877	Known	c	a	0.7023	-0.0381	0.0073	1.52e-07	51309.1	DRAM1
rs642950	Height	chr2:219334636	Known	c	t	0.579	0.036	0.0069	1.58e-07	45587.9	USP37
rs34952786	Height	chr1:172113327	Known	ta	t	0.3411	0.0383	0.0073	1.6e-07	45588	DNM3OS/DNM3
rs2806570	Height	chr1:23527005	Known	c	t	0.6818	0.0383	0.0073	1.6e-07	45588.1	HTR1D
rs71909504	Height	chr20:34145708	Known	c	ctaa	0.078	0.0697	0.0133	1.65e-07	50060	ERGIC3
rs9469813	Height	chr6:34569814	Known	c	t	0.8715	0.0534	0.0102	1.7e-07	45587.9	C6orf106
rs777195927	Height	chr12:98602107	Novel	g	a	0.0018	-0.6178	0.1182	1.73e-07	27756	RP11-690J15.1
rs1264622	Height	chr6:30256936	Novel	c	t	0.1901	0.0455	0.0087	1.76e-07	50372	HLA-L/HCG17/HCG18
rs2229482	Height	chr1:22199245	Known	c	t	0.6344	-0.0369	0.0071	1.78e-07	45588.1	HSPG2
rs61967180	Height	chr13:107995343	Novel	g	a	0.9352	0.0753	0.0144	1.87e-07	45588.1	FAM155A
rs75407077	Height	chr12:132663167	Novel	g	a	0.0495	0.0863	0.0166	1.95e-07	49901	RP13-977J11.2
rs911549	Height	chr14:103984537	Known	c	t	0.3628	-0.0348	0.0067	1.97e-07	49901.1	CKB
rs554660980	Height	chr17:39785565	Novel	g	a	0.0018	-0.958	0.1841	1.97e-07	16727	KRT42P
rs33932857	Height	chr7:2775718	Known	g	a	0.3372	0.0348	0.0067	2.15e-07	51308.9	AMZ1/GNA12
rs950169	Height	chr15:84706461	Known	c	t	0.2831	0.0365	0.007	2.27e-07	51309	ADAMTSL3
rs25849	Height	chr16:2265071	Known	g	c	0.7038	-0.0376	0.0073	2.35e-07	51308.9	PGP
rs62424521	Height	chr6:132199419	Novel	c	t	0.0046	-0.3142	0.0608	2.42e-07	49110.9	ENPP1
rs7466269	Height	chr9:133464084	Known	g	a	0.6369	0.0363	0.007	2.49e-07	45588	FUBP3
rs78276384	Height	chr5:170815521	Known	c	t	0.1511	-0.0493	0.0096	2.5e-07	45588.2	NPM1
rs112146819	Height	chr15:64190368	Novel	c	t	0.0012	1.4487	0.2809	2.51e-07	12518.9	RP11-111E14.2
rs3731321	Height	chr7:92327765	Known	c	t	0.831	0.0495	0.0096	2.51e-07	45588	CDK6
rs4026608	Height	chr12:66394664	Known	c	t	0.6187	0.0338	0.0066	2.56e-07	51308.8	RP11-366L20.4
rs2231301	Height	chr14:23777099	Known	g	a	0.224	-0.0425	0.0083	2.83e-07	45588	BCL2L2/BCL2L2-PABPN1
rs7945	Height	chr2:25042622	Known	g	a	0.7727	-0.0389	0.0076	2.83e-07	51308.8	ADCY3/CENPO
rs4965612	Height	chr15:100801442	Known	g	a	0.3144	0.0381	0.0074	2.85e-07	44180	ADAMTS17
rs116529621	Height	chr16:72479204	Novel	c	t	0.0999	-0.0592	0.0116	3.04e-07	45588.1	AC004158.3/LINC01572
rs1848053	Height	chr15:48947962	Novel	g	a	0.7521	0.0385	0.0075	3.16e-07	51309	RP11-227D13.1
rs72556249	Height	chr6:76363376	Known	gt	g	0.4931	0.0348	0.0068	3.23e-07	45588	SENP6
rs4665652	Height	chr2:24250023	Known	g	a	0.5332	0.0325	0.0064	3.29e-07	51308.9	MFSD2B
rs71351936	Height	chr20:47267246	Known	c	t	0.1594	0.0466	0.0091	3.33e-07	51308.9	PREX1
rs113572052	Height	chr12:19846174	Novel	g	c	0.235	0.0386	0.0076	3.34e-07	51309.1	AEBP2
rs7741091	Height	chr6:31352631	Known	g	a	0.6803	0.0391	0.0077	3.37e-07	42873	HLA-S
rs79613350	Height	chr16:87674431	Novel	c	t	0.061	0.0734	0.0144	3.47e-07	49901.3	JPH3
rs397771537	Height	chr6:109779326	Known	ga	g	0.6452	0.0365	0.0072	3.5e-07	45587.9	MICAL1
rs114097136	Height	chr3:141114013	Known	g	c	0.9413	-0.0822	0.0161	3.55e-07	45587.9	ZBTB38
rs62265602	Height	chr3:129603906	Novel	c	t	0.0555	0.0763	0.015	3.56e-07	45588	TMCC1
rs57258486	Height	chr16:88847738	Known	g	a	0.2423	-0.0406	0.008	3.57e-07	44180	PIEZO1
rs11175916	Height	chr12:66170639	Known	g	a	0.0307	0.1008	0.0198	3.59e-07	51308.9	RPSAP52
rs67817520	Height	chr17:61709128	Known	c	t	0.138	-0.0516	0.0101	3.61e-07	45588.1	MAP3K3
rs6801381	Height	chr3:172126618	Known	c	t	0.4631	0.0338	0.0066	3.66e-07	47738.9	FNDC3B
rs11049888	Height	chr12:29022763	Known	g	c	0.6789	0.0369	0.0073	3.67e-07	45588.1	RP11-977P2.1
rs79478703	Height	chr2:25458853	Known	g	a	0.932	-0.067	0.0132	3.72e-07	51308.8	DNMT3A
rs114976626	Height	chr19:56001665	Novel	c	t	0.0286	-0.1109	0.0218	3.87e-07	44180	SSC5D
rs1291146	Height	chr20:35529001	Known	c	t	0.1395	-0.047	0.0093	3.99e-07	51308.8	SAMHD1
rs76101236	Height	chr10:104330296	Known	ttttg	t	0.5713	0.0329	0.0065	4.04e-07	50060.1	SUFU
rs9596226	Height	chr13:50609238	Known	c	t	0.6891	-0.0357	0.007	4.04e-07	50060	DLEU2
rs781838721	Height	chrX:50341688	Novel	g	a	0.9964	-1.0177	0.2009	4.04e-07	5286.97	SHROOM4
rs17567417	Height	chr2:33430603	Known	g	c	0.4719	0.0323	0.0064	4.18e-07	51308.9	LTBP1
rs4804312	Height	chr19:8640107	Known	c	t	0.537	0.0349	0.0069	4.21e-07	45588.1	AC130469.1/MYO1F
rs770655224	Height	chr6:31011906	Known	gtg	g	0.8871	0.0673	0.0133	4.24e-07	47345	MUC22
rs748689507	Height	chr8:120397914	Known	gaaagaa	g	0.2247	-0.0439	0.0087	4.24e-07	44339	SNORA32
rs189265215	Height	chr16:48415646	Novel	g	a	0.9906	-0.3969	0.0786	4.42e-07	38618.9	SIAH1
rs4965800	Height	chr15:101702901	Novel	g	a	0.4113	0.0354	0.007	4.45e-07	44179.9	RP11-424I19.2
rs7203032	Height	chr16:17516863	Novel	g	a	0.1571	-0.0474	0.0094	4.53e-07	45588.1	XYLT1
rs35092545	Height	chr10:12943108	Known	g	t	0.2934	-0.0379	0.0075	4.55e-07	45588.1	CCDC3
rs16888802	Height	chr4:13537668	Novel	g	t	0.8213	-0.0433	0.0086	4.57e-07	51308.8	LINC01097
rs72703409	Height	chr4:184225295	Known	g	c	0.0686	-0.0681	0.0135	4.63e-07	45587.9	WWC2
rs117723720	Height	chr17:29228384	Known	c	t	0.0299	-0.1084	0.0215	4.66e-07	45588.2	TEFM
rs146753195	Height	chr3:50632474	Known	g	t	0.9763	-0.1137	0.0226	4.72e-07	51309.1	HEMK1
rs1264347	Height	chr6:30798697	Known	c	t	0.1326	0.0552	0.011	4.85e-07	42873	LINC00243
rs4807462	Height	chr19:3408665	Known	t	a	0.6337	-0.0338	0.0067	4.86e-07	51309.1	NFIC
rs146469661	Height	chr6:34574215	Known	c	t	0.0201	0.1263	0.0251	4.94e-07	45588.1	C6orf106
rs3020421	Height	chr6:152348122	Known	g	a	0.3339	0.0342	0.0068	5.01e-07	50060	ESR1
rs563105472	Height	chr7:107283213	Novel	g	a	0.9956	-0.2986	0.0594	5.04e-07	41912.9	BANF1P5
rs12967135	Height	chr18:57849023	Known	g	a	0.2378	0.0366	0.0073	5.06e-07	53459.9	RP11-795H16.2
rs3828239	Height	chr2:56128300	Known	t	a	0.6974	-0.0347	0.0069	5.06e-07	51309	EFEMP1
rs142673483	Height	chr7:115747257	Novel	g	c	0.9816	-0.1392	0.0277	5.07e-07	51309	TFEC
rs113800797	Height	chr9:116358538	Novel	c	t	0.079	-0.0648	0.0129	5.11e-07	45588.1	RGS3
rs6901225	Height	chr6:26670491	Known	g	a	0.8782	0.0535	0.0107	5.16e-07	45587.8	ZNF322
rs1948662	Height	chr12:24144590	Novel	g	t	0.734	0.0394	0.0079	5.62e-07	45588.1	SOX5
rs6812794	Height	chr4:18111537	Known	t	a	0.8827	0.0544	0.0109	5.65e-07	45588.1	LCORL
rs35208145	Height	chr6:81460036	Known	gtaac	g	0.8951	-0.0545	0.0109	5.71e-07	51309.1	RP11-486E2.1
rs11270967	Height	chr8:57205441	Known	attgtattatcttttgtttaaaccttagcct	a	0.9636	0.1173	0.0235	5.99e-07	49588.8	SDR16C5
rs183402228	Height	chr2:210466696	Novel	g	t	0.9948	0.2942	0.059	6.03e-07	40201.9	MAP2
rs571131745	Height	chr4:32034406	Novel	g	a	0.0032	-0.4327	0.0867	6.08e-07	39730.9	RP11-734I18.1
rs938614	Height	chr15:89354886	Known	t	a	0.4746	0.0317	0.0064	6.54e-07	51308.9	ACAN
rs3160	Height	chr16:2259191	Known	c	t	0.5386	-0.0327	0.0066	6.56e-07	51309	MLST8
rs806352	Height	chr13:50863919	Known	g	t	0.4524	0.0337	0.0068	6.73e-07	45588.1	DLEU1
rs11547311	Height	chr16:2222286	Known	c	t	0.0701	-0.0696	0.0141	7.36e-07	51309	TRAF7
rs1265764	Height	chr6:32313659	Known	g	a	0.0414	0.1177	0.0238	7.39e-07	40125	C6orf10/XXbac-BPG154L12.5
rs201794926	Height	chr8:145710909	Novel	ga	g	0.4879	-0.0344	0.007	7.65e-07	44180	PPP1R16A
rs11040429	Height	chr11:49585779	Known	g	a	0.4945	-0.0381	0.0077	7.67e-07	44339	RP11-707M1.1
rs17504333	Height	chr6:158915285	Known	c	a	0.937	0.0707	0.0143	7.79e-07	45587.9	TULP4
rs4551651	Height	chr10:70024529	Known	g	a	0.78	0.0429	0.0087	7.8e-07	44339.1	KRT19P4
rs475883	Height	chr13:51173732	Known	g	c	0.0983	0.0543	0.011	7.82e-07	50059.9	DLEU1
rs11515536	Height	chr9:101771183	Novel	c	t	0.1244	-0.0516	0.0105	7.9e-07	44339	COL15A1
rs201517448	Height	chr7:2881717	Known	gggaaggaaa	g	0.0517	-0.1023	0.0207	8.08e-07	45588	GNA12
rs149787889	Height	chr3:50112056	Known	g	a	0.0222	0.1138	0.0231	8.17e-07	51309.1	RBM6
rs13003510	Height	chr2:88941490	Known	g	a	0.2934	0.0349	0.0071	8.38e-07	50060	AC062029.1
rs141591215	Height	chr3:185296020	Known	g	a	0.9437	-0.0809	0.0165	8.82e-07	45587.8	SENP2
rs460811	Height	chr9:89081586	Known	g	a	0.4858	-0.0313	0.0064	8.85e-07	51309	RNU2-36P
rs295301	Height	chr3:141338641	Known	g	a	0.3444	0.0359	0.0073	8.97e-07	45588	RASA2
rs35874463	Height	chr15:67457698	Known	g	a	0.9477	-0.0778	0.0158	8.99e-07	51308.9	SMAD3
rs191051273	Height	chr11:67900911	Novel	g	a	0.0038	0.3113	0.0634	9.05e-07	41158	CTD-2655K5.1
rs543719221	Height	chr3:8147350	Novel	g	a	0.0013	-1.3337	0.2716	9.07e-07	8035.01	AC018832.1/LMCD1-AS1
rs12950215	Height	chr17:6961217	Novel	g	a	0.1508	0.0443	0.009	9.09e-07	51309	CTD-2545G14.2
rs16895707	Height	chr4:17781209	Known	c	t	0.2125	-0.0408	0.0083	9.13e-07	45588.1	FAM184B
rs35316359	Height	chr3:135996102	Novel	g	a	0.9806	0.1317	0.0269	9.29e-07	45588	PCCB
rs1589933	Height	chr2:78478133	Novel	g	a	0.9832	0.145	0.0296	9.35e-07	45587.9	AC012494.1
rs397774249	Height	chr21:36666236	Novel	ga	g	0.5741	0.034	0.0069	9.5e-07	45587.8	RUNX1
rs4911442	Height	chr20:33355046	Known	g	a	0.8729	0.048	0.0098	9.56e-07	51309	NCOA6
rs9835863	Height	chr3:29626414	Novel	g	t	0.9684	0.1009	0.0206	9.76e-07	45588	RBMS3-AS2/RP11-9J18.1/RBMS3
rs7118665	Height	chr11:48078427	Known	c	a	0.311	0.0338	0.0069	9.79e-07	51309	PTPRJ
rs35152111	Height	chr17:45616523	Known	act	a	0.1708	0.0425	0.0087	9.8e-07	51309.1	NPEPPS
rs34047589	Height	chr16:30028599	Novel	c	ca	0.503	-0.0316	0.0065	1.01e-06	51309.1	DOC2A
rs184035716	Height	chr7:50413917	Novel	g	a	0.004	0.3395	0.0694	1.01e-06	40910.1	IKZF1
rs754559199	Height	chr20:50077243	Novel	c	t	0.0083	-0.9322	0.1907	1.02e-06	4400.03	NFATC2
rs11463901	Height	chr5:171180432	Known	c	ca	0.3046	0.0363	0.0074	1.03e-06	45588	AC011410.1
rs35119798	Height	chr11:98591841	Novel	c	t	0.0163	-0.1482	0.0304	1.08e-06	45588	RP11-115E19.1
rs186490423	Height	chr8:22848290	Novel	c	t	0.0092	0.205	0.042	1.08e-06	43442.1	RP11-875O11.1/RHOBTB2/PEBP4
rs1827183	Height	chr12:59548104	Novel	t	a	0.8619	-0.0458	0.0094	1.09e-06	51309.2	RP11-150C16.1
rs1498911	Height	chr1:88985632	Known	c	a	0.5856	0.0334	0.0069	1.09e-06	45588	PKN2-AS1
rs6764884	Height	chr3:172253678	Novel	g	t	0.1441	0.0476	0.0098	1.09e-06	44339.1	TNFSF10
rs6415788	Height	chr9:4118111	Novel	g	t	0.6011	-0.0338	0.0069	1.09e-06	45588	GLIS3
rs185781801	Height	chrX:21144850	Novel	c	t	0.9939	-0.8664	0.1778	1.1e-06	2450.02	RP11-274G22.1
rs78836409	Height	chr20:32903004	Known	g	a	0.053	0.0838	0.0172	1.11e-06	49889	AHCY
rs2959926	Height	chr15:72600063	Known	c	t	0.9737	-0.0999	0.0205	1.15e-06	51309	RP11-106M3.5/CELF6/RP11-106M3.3/RP11-106M3.2
rs201258916	Height	chr2:25393810	Known	taaa	t	0.8372	-0.0471	0.0097	1.15e-06	45588	POMC
rs541022691	Height	chr1:173006385	Novel	g	a	0.0026	-0.3805	0.0783	1.16e-06	41628.9	RP1-15D23.2
rs111949202	Height	chr4:52705083	Novel	g	a	0.9631	-0.0968	0.0199	1.16e-06	49302	DCUN1D4
rs4067991	Height	chr3:141188045	Known	c	t	0.8149	0.0443	0.0091	1.18e-06	45588	KRT18P35
rs147568678	Height	chr10:93061851	Known	c	t	0.7674	-0.0371	0.0076	1.19e-06	51308.9	PCGF5
rs3810794	Height	chr16:2512523	Known	g	a	0.2902	0.0359	0.0074	1.19e-06	51309	C16orf59
rs9442571	Height	chr1:9349611	Known	t	a	0.1312	0.0467	0.0096	1.19e-06	51308.9	SPSB1
rs4303473	Height	chr16:84901475	Novel	g	c	0.388	0.032	0.0066	1.23e-06	51309.2	CRISPLD2
rs1896529	Height	chr10:126581984	Novel	g	a	0.0636	-0.0686	0.0142	1.26e-06	45588.1	RP11-298J20.4
rs56382209	Height	chr14:93615915	Novel	c	a	0.0203	-0.1238	0.0256	1.28e-06	45588	RP11-371E8.2
rs4800464	Height	chr18:20873586	Known	g	a	0.2626	-0.0351	0.0073	1.28e-06	51308.9	TMEM241
rs9281492	Height	chr6:31440968	Known	at	a	0.7482	0.041	0.0085	1.28e-06	42873	HCP5
rs72793778	Height	chr2:33358683	Known	g	c	0.7714	-0.0375	0.0078	1.29e-06	51308.9	LTBP1
rs191377125	Height	chr4:120608964	Novel	g	a	0.9836	0.1697	0.0351	1.31e-06	44168	PDE5A
rs35344761	Height	chr9:78510823	Known	c	a	0.126	-0.0519	0.0107	1.31e-06	45587.9	PCSK5
rs532858205	Height	chr12:116718712	Novel	g	a	0.9981	0.6084	0.1258	1.32e-06	25431	MED13L
rs113168705	Height	chr5:176508190	Known	ta	t	0.7032	-0.038	0.0079	1.32e-06	45588	ZNF346
rs56124265	Height	chr17:28535939	Known	c	t	0.0469	0.0805	0.0167	1.33e-06	50251.3	SLC6A4
rs146035278	Height	chr21:32250708	Novel	g	t	0.9913	-0.202	0.0418	1.36e-06	48249	KRTAP11-1
rs756057033	Height	chr6:32658980	Known	c	ct	0.4883	0.0344	0.0071	1.36e-06	42873	MTCO3P1
rs62209625	Height	chr20:32398090	Known	g	a	0.8246	0.0431	0.0089	1.37e-06	45588	ZNF341-AS1
rs12700906	Height	chr7:28842970	Known	c	t	0.5957	0.0334	0.0069	1.39e-06	45587.9	CREB5
rs149471676	Height	chr2:220029494	Novel	c	t	0.0197	-0.131	0.0271	1.4e-06	45587.9	SLC23A3/RP11-33O4.2
rs552711851	Height	chr6:142344490	Known	at	a	0.2108	-0.0381	0.0079	1.4e-06	51309	NMBR
rs3778076	Height	chr6:34513266	Known	c	a	0.0593	0.0666	0.0138	1.4e-06	51308.9	SPDEF
rs28610092	Height	chr16:2155819	Known	c	a	0.8258	0.044	0.0091	1.43e-06	45588	PKD1
rs1763022	Height	chr1:179212166	Novel	c	a	0.4998	0.0324	0.0067	1.44e-06	45588.4	COX5BP8
rs749091	Height	chr10:120424053	Novel	g	c	0.4425	0.0313	0.0065	1.48e-06	50060.1	CACUL1
rs12730973	Height	chr1:19709918	Known	g	a	0.4533	-0.0307	0.0064	1.48e-06	51309.1	CAPZB
rs79237650	Height	chr19:17842859	Novel	g	a	0.9972	0.4518	0.0938	1.48e-06	31965.1	MAP1S/CTD-3149D2.4
rs45445396	Height	chr11:113567347	Novel	g	a	0.9968	-0.3391	0.0705	1.52e-06	40329.1	TMPRSS5
rs139894716	Height	chr8:63903653	Novel	g	a	0.0099	-0.488	0.1015	1.52e-06	15125	NKAIN3
rs12419342	Height	chr11:47468545	Known	c	t	0.7073	-0.0362	0.0075	1.53e-06	45588.1	RAPSN
rs11650576	Height	chr17:45880492	Novel	c	t	0.0766	0.0617	0.0128	1.57e-06	51308.9	OSBPL7
rs12497693	Height	chr3:72400695	Known	c	t	0.4193	0.0311	0.0065	1.57e-06	51309.1	RYBP
rs2808290	Height	chr10:27900882	Novel	c	t	0.4985	0.0308	0.0064	1.58e-06	51309.1	MKX
rs2457982	Height	chr6:166313684	Known	g	a	0.2886	0.0347	0.0072	1.59e-06	50372	PDE10A
rs12424892	Height	chr12:132623389	Novel	g	c	0.153	0.0457	0.0095	1.6e-06	44180.1	DDX51
rs72301097	Height	chr1:55037864	Novel	gccttt	g	0.2118	0.0389	0.0081	1.6e-06	51309.1	ACOT11
rs60657979	Height	chr9:139337681	Known	gac	g	0.5518	-0.0337	0.007	1.62e-06	42401.9	SEC16A
rs550975007	Height	chr5:120887414	Novel	g	a	0.9988	1.421	0.2964	1.63e-06	8978.95	RPL23AP44
rs995629	Height	chr12:29239350	Novel	g	c	0.3721	0.0316	0.0066	1.64e-06	51309	AC012150.1
rs145335218	Height	chr15:74230782	Known	gtggc	g	0.3254	-0.0354	0.0074	1.64e-06	45588	LOXL1
rs118016381	Height	chr16:4962828	Novel	g	a	0.0734	0.0604	0.0126	1.66e-06	51309.1	PPL
rs11870697	Height	chr17:43277758	Known	c	t	0.2745	-0.0376	0.0078	1.66e-06	45588	CTD-2020K17.1
rs2562784	Height	chr15:84286492	Known	g	a	0.7709	-0.0364	0.0076	1.67e-06	51308.9	SH3GL3
rs147009496	Height	chr9:108245049	Novel	g	a	0.9982	1.0011	0.209	1.67e-06	10565.1	FSD1L
rs291970	Height	chr10:121123633	Known	c	t	0.2328	0.036	0.0075	1.68e-06	51309	GRK5
rs79075547	Height	chr8:133370727	Novel	g	a	0.0503	0.0867	0.0181	1.69e-06	45588	KCNQ3
rs182027043	Height	chr2:121617052	Novel	t	a	0.9531	-0.0879	0.0184	1.72e-06	44338.8	GLI2
rs2854920	Height	chr4:1715349	Known	c	t	0.3453	0.0319	0.0067	1.74e-06	51309	RP11-572O17.1
rs143820593	Height	chr7:54715166	Novel	g	a	0.0017	0.5054	0.1057	1.75e-06	30907.9	RPL31P35
rs10843148	Height	chr12:28441064	Known	g	a	0.8309	-0.0405	0.0085	1.77e-06	51308.9	CCDC91
rs111703265	Height	chr6:82035731	Known	c	a	0.0255	0.1077	0.0225	1.77e-06	51309.3	FAM46A
rs4360494	Height	chr1:38455891	Novel	g	c	0.5458	-0.033	0.0069	1.78e-06	45588.1	SF3A3
rs7706886	Height	chr5:32722319	Known	g	a	0.2761	0.0346	0.0072	1.78e-06	51309.2	NPR3
rs769859741	Height	chr11:47418101	Novel	g	a	0.0021	-0.5671	0.1188	1.82e-06	23880.9	RP11-750H9.5
rs6046825	Height	chr20:20368925	Novel	c	a	0.7143	0.0359	0.0075	1.83e-06	45588.1	RALGAPA2
rs7216092	Height	chr17:970252	Novel	g	a	0.657	0.0324	0.0068	1.85e-06	51309.2	ABR
rs3000664	Height	chr9:76639440	Novel	c	t	0.343	0.0342	0.0072	1.85e-06	45588	RP11-401G5.1
rs183880447	Height	chr7:106662964	Novel	g	a	0.0042	0.2692	0.0565	1.87e-06	46931	PRKAR2B
rs868551	Height	chr1:26475521	Known	g	a	0.8231	-0.0397	0.0083	1.88e-06	51309.2	FAM110D
rs6908031	Height	chr6:81843363	Known	c	t	0.657	-0.0347	0.0073	1.91e-06	45588	FAM46A
rs17511102	Height	chr2:37960613	Known	t	a	0.9121	-0.0568	0.0119	1.93e-06	51309	CDC42EP3
rs9401873	Height	chr6:126623120	Known	c	t	0.6522	-0.032	0.0067	1.93e-06	51309.2	CENPW
rs139253972	Height	chr16:53477732	Known	tggg	t	0.312	0.0329	0.0069	1.96e-06	51308.9	RBL2
rs12922325	Height	chr16:2506023	Known	g	a	0.3264	-0.0336	0.0071	2e-06	51308.9	CCNF
rs376503875	Height	chr4:189695441	Novel	c	t	0.9964	0.5159	0.1086	2.03e-06	26217.9	RP11-756P10.4
rs114824220	Height	chr3:8386377	Novel	g	t	0.0018	-0.5566	0.1173	2.07e-06	29804.1	LMCD1-AS1
rs772928051	Height	chr20:33541423	Known	c	ctttt	0.9218	-0.0654	0.0138	2.08e-06	44339	GSS
rs41504	Height	chr7:14032650	Novel	c	a	0.5949	-0.0318	0.0067	2.08e-06	51309.1	ETV1
rs145844761	Height	chr21:28667831	Novel	g	a	0.0084	-0.7836	0.1653	2.12e-06	5986	AP001604.3
rs2836783	Height	chr21:40329262	Novel	g	t	0.6949	-0.0328	0.0069	2.13e-06	51309	AF064858.6
rs648831	Height	chr6:80956208	Known	c	t	0.5176	0.0301	0.0064	2.22e-06	51309	BCKDHB
rs822548	Height	chr7:148648835	Known	c	t	0.8039	0.0391	0.0083	2.22e-06	50060	RNY5
rs557114227	Height	chr3:17650372	Novel	at	a	0.0016	-0.7111	0.1503	2.23e-06	27715.1	TBC1D5
rs569533775	Height	chr6:52034367	Novel	c	t	0.0011	1.7066	0.3608	2.25e-06	6557.98	IL17A
rs4338381	Height	chr1:103572927	Known	g	a	0.6391	-0.0334	0.0071	2.27e-06	45588	COL11A1
rs2812251	Height	chr13:51313408	Known	g	a	0.9065	0.0558	0.0118	2.27e-06	45588	DLEU7
rs34826810	Height	chr4:146177913	Known	c	ctt	0.1606	-0.05	0.0106	2.27e-06	45588	RPS23P4
rs2925196	Height	chr15:101618157	Known	g	a	0.5991	0.0386	0.0082	2.28e-06	44179.9	RP11-505E24.2/LRRK1
rs71373880	Height	chr17:59513831	Known	g	t	0.1618	0.0416	0.0088	2.3e-06	51309.1	TBX4
rs548613915	Height	chr6:29584053	Known	aggagaatc	a	0.1766	-0.0413	0.0087	2.3e-06	50060.2	GABBR1
rs881120	Height	chr11:85310786	Novel	c	t	0.6151	0.0329	0.007	2.33e-06	45588	DLG2
rs7542242	Height	chr1:22477493	Known	c	t	0.3273	-0.034	0.0072	2.34e-06	45588	WNT4
rs76810707	Height	chr6:54047352	Novel	c	t	0.0061	-1.143	0.2421	2.34e-06	5804.97	MLIP
rs9573493	Height	chr13:75795904	Novel	g	c	0.5674	0.0323	0.0068	2.35e-06	45587.9	AL162571.1
rs117970722	Height	chr7:114013763	Novel	t	a	0.9845	0.1476	0.0313	2.37e-06	44530.1	FOXP2
rs2110974	Height	chr2:66788591	Novel	g	a	0.2999	-0.0338	0.0072	2.39e-06	50060.1	MEIS1
rs28412751	Height	chr8:61639875	Novel	c	t	0.4534	0.0302	0.0064	2.41e-06	51309.1	CHD7
rs148286306	Height	chr1:198075476	Novel	t	a	0.9962	-0.3214	0.0682	2.42e-06	34959.1	NEK7
rs850939	Height	chr12:13151256	Novel	t	a	0.6027	0.0307	0.0065	2.46e-06	51309	HEBP1
rs1968470	Height	chr18:20828972	Known	g	a	0.6373	0.0316	0.0067	2.46e-06	51309	CABLES1/TMEM241
rs386354820	Height	chr2:10182818	Known	ag	a	0.4429	0.0324	0.0069	2.46e-06	45587.9	KLF11
rs11075744	Height	chr16:69909115	Known	g	a	0.5556	-0.0322	0.0068	2.47e-06	45588	WWP2
rs147920230	Height	chr11:96095782	Novel	g	a	0.9947	-0.8983	0.1907	2.48e-06	5854.02	CCDC82
rs10131337	Height	chr14:37144516	Known	c	t	0.2416	0.0354	0.0075	2.48e-06	51309.1	PAX9
rs11301026	Height	chr2:232884267	Known	c	ct	0.0266	-0.1349	0.0287	2.5e-06	42560.9	DIS3L2
rs12351226	Height	chr9:98405230	Known	c	t	0.1654	0.0431	0.0091	2.52e-06	45588.1	RP11-180I4.2
rs146456039	Height	chrX:121028240	Novel	c	t	0.9871	-0.3801	0.0808	2.55e-06	10302	RP13-192B19.2
rs192500784	Height	chr19:21601732	Novel	t	a	0.9963	-0.3495	0.0743	2.56e-06	40909.9	ZNF493/CTD-2561J22.3
rs6424934	Height	chr1:184188537	Known	g	a	0.3965	-0.0326	0.0069	2.57e-06	45587.9	Y_RNA
rs149209947	Height	chr2:218925526	Novel	g	c	0.0298	0.1047	0.0223	2.59e-06	45587.9	CXCR2P1/RUFY4
rs111255178	Height	chr6:32420943	Known	c	t	0.1435	-0.0558	0.0119	2.59e-06	42873.1	HLA-DRB9
rs1279683	Height	chr20:4983092	Novel	g	a	0.3337	-0.0353	0.0075	2.6e-06	45588	SLC23A2
rs12032808	Height	chr1:92422246	Known	c	t	0.8435	0.0412	0.0088	2.61e-06	51309.1	BRDT
rs112829745	Height	chr4:18046962	Known	c	t	0.0158	-0.1374	0.0292	2.62e-06	45588	LCORL
rs10282647	Height	chr7:8136321	Novel	c	t	0.8949	-0.0503	0.0107	2.65e-06	51309	GLCCI1
rs35011652	Height	chrX:146792669	Novel	ac	a	0.9885	-0.417	0.0888	2.66e-06	6460.96	RP11-434J24.2
rs150199504	Height	chr11:2814960	Known	g	c	0.9917	0.208	0.0444	2.73e-06	44339	KCNQ1
rs35863206	Height	chr11:101055183	Novel	c	cag	0.7779	0.0384	0.0082	2.77e-06	45588.1	RP11-788M5.4
rs146268287	Height	chr13:67933046	Novel	c	t	0.9917	-0.1862	0.0398	2.81e-06	51308.9	LINC00364
rs148564556	Height	chr7:152143044	Novel	g	a	0.0441	0.0923	0.0197	2.81e-06	45588	CCT8L1P
rs12912546	Height	chr15:100694857	Known	c	a	0.6517	-0.0337	0.0072	2.83e-06	44180	ADAMTS17
rs202238847	Height	chr3:49263637	Novel	c	ct	0.9787	-0.1091	0.0233	2.83e-06	51308.9	CCDC36
rs771362288	Height	chr7:33786982	Novel	c	ctctgtt	0.9983	-0.6784	0.1449	2.84e-06	29220	RP11-89N17.2
rs4899520	Height	chr14:74987572	Known	g	a	0.6262	0.0307	0.0066	2.86e-06	51309.1	LTBP2
rs34687891	Height	chr3:136796221	Known	g	a	0.0775	-0.0613	0.0131	2.89e-06	45588.1	IL20RB
rs488621	Height	chr2:169707552	Known	g	a	0.5333	-0.0318	0.0068	2.9e-06	45588	NOSTRIN/SPC25
rs2164809	Height	chr2:25357070	Known	c	t	0.1364	0.047	0.01	2.92e-06	44339.2	EFR3B
rs12554350	Height	chr9:4154004	Novel	g	t	0.3045	0.0328	0.007	2.92e-06	51309	GLIS3
rs747202389	Height	chr20:33807117	Known	tttc	t	0.8057	-0.0499	0.0107	2.98e-06	44339	MMP24-AS1
rs542939	Height	chr17:27889986	Known	c	t	0.3462	-0.0313	0.0067	2.99e-06	51309	ABHD15/ABHD15-AS1
rs11422390	Height	chr4:148523782	Novel	tc	t	0.2495	-0.038	0.0081	2.99e-06	45587.9	RP11-425A23.1
rs763354545	Height	chr12:83073195	Novel	t	a	0.0018	-0.5618	0.1203	3.03e-06	35942.1	TMTC2
rs35522825	Height	chr3:136038198	Known	c	t	0.1411	-0.0458	0.0098	3.05e-06	45588	PCCB
rs34994646	Height	chr5:54956831	Known	aact	a	0.1878	0.0383	0.0082	3.08e-06	50059.8	SLC38A9
rs139002906	Height	chr16:81927210	Novel	c	t	0.0045	0.6028	0.1292	3.1e-06	14875	PLCG2
rs75200484	Height	chr20:47727897	Known	g	a	0.0334	0.09	0.0193	3.12e-06	51309	STAU1
rs17005238	Height	chr2:121575289	Known	c	t	0.0776	-0.065	0.0139	3.12e-06	45588.1	GLI2
rs12240945	Height	chr10:133173750	Novel	c	t	0.9741	-0.1049	0.0225	3.14e-06	44179.9	TCERG1L
rs765452361	Height	chr8:35431688	Novel	c	cctt	0.998	-0.6269	0.1345	3.14e-06	20567	UNC5D
rs576447099	Height	chr4:110039768	Novel	c	a	0.9981	-0.499	0.1071	3.17e-06	37596.9	COL25A1
rs9389983	Height	chr6:142633744	Known	c	t	0.49	0.0321	0.0069	3.2e-06	45587.9	ADGRG6
rs775531481	Height	chr10:105894943	Novel	tta	t	0.001	-1.3158	0.2826	3.21e-06	7642.99	CFAP43
rs35417004	Height	chr3:171961459	Known	c	t	0.0978	0.0538	0.0116	3.37e-06	45588	FNDC3B
rs166138	Height	chr5:176472339	Known	g	a	0.2836	-0.035	0.0075	3.42e-06	45588	ZNF346
rs4761169	Height	chr12:70213005	Novel	g	c	0.7348	0.0355	0.0077	3.46e-06	45587.9	RAB3IP/AC025263.3
rs368250579	Height	chr5:175993352	Novel	c	t	0.0017	0.5441	0.1172	3.46e-06	30008.1	CDHR2
rs113696867	Height	chr2:18598636	Novel	aaatattt	a	0.1775	-0.0396	0.0085	3.49e-06	50059.8	KCNS3
rs9386845	Height	chr6:110110554	Novel	c	a	0.1773	0.0417	0.009	3.49e-06	45587.8	FIG4
rs1896796	Height	chr15:84274980	Known	g	a	0.5837	-0.0299	0.0064	3.5e-06	51308.9	SH3GL3
rs6739187	Height	chr2:25513652	Known	g	a	0.4458	-0.0321	0.0069	3.62e-06	44339.1	DNMT3A
rs111571736	Height	chr17:48576539	Novel	c	a	0.9486	0.0746	0.0161	3.63e-06	45588	RP11-94C24.6
rs5742915	Height	chr15:74336633	Known	c	t	0.5428	-0.0294	0.0063	3.65e-06	51309	PML
rs35384050	Height	chr3:53008769	Known	g	t	0.1016	0.0489	0.0106	3.66e-06	51309.1	SFMBT1/RP11-894J14.5
rs200560216	Height	chr9:95434421	Known	gt	g	0.4544	-0.035	0.0076	3.66e-06	44339	IPPK
rs200356054	Height	chr20:33363497	Known	aaag	a	0.5983	-0.0319	0.0069	3.68e-06	46518.9	NCOA6
rs34319950	Height	chr7:84788373	Novel	c	a	0.2333	-0.0378	0.0082	3.71e-06	44339	SEMA3D
rs34527938	Height	chr11:12673337	Known	g	a	0.4276	0.0303	0.0066	3.76e-06	50060	TEAD1
rs238180	Height	chr20:47883115	Known	t	a	0.2281	-0.0374	0.0081	3.79e-06	45587.9	ZNFX1
rs140024986	Height	chr2:37237614	Novel	g	c	0.9951	-0.2364	0.0511	3.8e-06	50838	HEATR5B
rs11769806	Height	chr7:23480132	Known	t	a	0.758	0.0368	0.008	3.83e-06	45588.1	IGF2BP3
rs142611765	Height	chr3:185543966	Novel	g	a	0.0457	-0.0805	0.0174	3.85e-06	45588	IGF2BP2
rs16891359	Height	chr6:26149000	Known	c	t	0.9405	0.0734	0.0159	3.85e-06	45588	HIST1H1E
rs6503964	Height	chr17:46082957	Known	g	t	0.5568	-0.0303	0.0066	3.88e-06	50060.1	RP11-6N17.10
rs8030938	Height	chr15:70349578	Novel	g	a	0.5379	0.0296	0.0064	3.89e-06	51308.9	TLE3
rs199802032	Height	chr8:145640096	Novel	c	t	0.0015	0.8823	0.1912	3.96e-06	14670	SLC39A4
rs10932738	Height	chr2:218878318	Known	c	t	0.247	0.0378	0.0082	3.97e-06	45588	TNS1
rs181138007	Height	chrX:54231259	Novel	c	t	0.0021	-0.6624	0.1437	4.01e-06	12582	WNK3
rs112099669	Height	chr17:30330201	Known	c	cggt	0.1138	0.054	0.0117	4.06e-06	44338.8	RP11-640N20.1
rs200892889	Height	chr19:19288501	Novel	g	a	0.0422	-0.1012	0.022	4.07e-06	44339	BORCS8/BORCS8-MEF2B
rs72795456	Height	chr10:69983714	Novel	c	t	0.0543	0.0696	0.0151	4.1e-06	51309	ATOH7
rs11158634	Height	chr14:24776457	Known	g	c	0.7949	-0.0363	0.0079	4.11e-06	51309	CIDEB/LTB4R2/NOP9
rs79746442	Height	chr19:17071263	Novel	taa	t	0.2003	-0.0366	0.008	4.13e-06	51308.9	CPAMD8
rs11331361	Height	chr9:109201961	Novel	gt	g	0.5113	0.0299	0.0065	4.13e-06	50059.9	LINC01505
rs397730682	Height	chr6:44799076	Known	aaaac	a	0.8199	0.0383	0.0083	4.19e-06	51308.9	SUPT3H
rs192437322	Height	chr1:201345170	Novel	g	a	0.0013	1.0815	0.2351	4.2e-06	8978.95	TNNT2/LAD1
rs73405709	Height	chr6:35076325	Known	g	a	0.9768	-0.1052	0.0229	4.22e-06	45588.2	TCP11
rs566288288	Height	chr1:197365316	Novel	g	a	0.0017	0.8009	0.1743	4.3e-06	11130	CRB1
rs147647111	Height	chr20:32176933	Known	g	a	0.9681	0.0948	0.0206	4.31e-06	45588.1	CBFA2T2
rs79005509	Height	chr6:90850730	Novel	c	t	0.0242	0.1254	0.0273	4.33e-06	44059.1	BACH2
rs12192672	Height	chr6:7229619	Known	g	a	0.296	0.032	0.007	4.36e-06	51308.9	RREB1
rs182161269	Height	chr7:19566513	Novel	c	a	0.9963	-0.4129	0.0899	4.39e-06	41968	AC007091.1
rs759045171	Height	chr16:782644	Known	c	ct	0.1953	0.0398	0.0087	4.41e-06	45588.1	HAGHL/NARFL
rs2517582	Height	chr6:30808762	Known	c	t	0.4084	-0.0319	0.0069	4.42e-06	48594	XXbac-BPG27H4.8
rs761476165	Height	chr14:106876736	Novel	g	t	0.9975	-1.0247	0.2233	4.44e-06	6165.04	IGHV4-39
rs150043085	Height	chr7:95950861	Novel	t	a	0.9978	0.4627	0.1008	4.47e-06	33762.1	SLC25A13
rs193276105	Height	chr13:51278083	Novel	g	c	0.9923	-0.2262	0.0493	4.56e-06	45100.9	DLEU1
rs10823137	Height	chr10:53289881	Novel	c	a	0.7258	-0.0329	0.0072	4.59e-06	51308.9	PRKG1
rs138322432	Height	chr9:89100541	Novel	g	a	0.0158	0.1353	0.0295	4.64e-06	49002	RNU2-36P
rs11177683	Height	chr12:69855910	Known	g	a	0.2687	0.0329	0.0072	4.66e-06	51308.9	RP11-956E11.1
rs114953509	Height	chr3:156568806	Novel	c	t	0.9788	0.1253	0.0274	4.67e-06	44530.1	LEKR1
rs59080243	Height	chr10:120369035	Novel	c	t	0.9468	-0.0656	0.0143	4.7e-06	51308.9	PRLHR
rs537260356	Height	chr8:14651359	Novel	g	a	0.0014	-0.668	0.146	4.73e-06	21853	SGCZ
rs538618954	Height	chr9:123166464	Novel	c	t	0.0011	-1.3183	0.2881	4.76e-06	7643.02	CDK5RAP2
rs200491701	Height	chr8:57195151	Novel	ttc	t	0.023	-0.1671	0.0365	4.8e-06	38543	SDR16C5
rs62282006	Height	chr3:141204391	Known	c	t	0.2961	-0.035	0.0077	4.85e-06	44339	RASA2
rs6907678	Height	chr6:35418954	Known	c	t	0.4024	-0.0297	0.0065	4.85e-06	51309	FANCE
rs4677156	Height	chr3:72417857	Known	t	a	0.2281	-0.0353	0.0077	4.86e-06	51309.1	RYBP
rs79267062	Height	chr6:26176010	Known	c	t	0.9621	0.0891	0.0195	4.9e-06	45588	HIST1H2BE
rs151041106	Height	chr14:27226486	Novel	g	a	0.9815	-0.1191	0.0261	4.91e-06	50837.9	NOVA1-AS1
rs79894696	Height	chr10:122461233	Novel	g	t	0.0196	0.1317	0.0288	4.93e-06	51309	WDR11-AS1
rs11045347	Height	chr12:20782116	Novel	c	t	0.3437	0.0326	0.0071	4.93e-06	45587.9	PDE3A
rs6497154	Height	chr15:94552989	Known	c	t	0.4107	-0.0297	0.0065	4.94e-06	51308.9	LINC01581/LINC01579
rs7221150	Height	chr17:27387415	Novel	g	a	0.0937	0.0504	0.011	4.94e-06	51309.1	PIPOX
rs34585033	Height	chr9:98280323	Known	ag	a	0.3372	0.0316	0.0069	4.94e-06	50060.1	PTCH1
rs12424545	Height	chr12:49148327	Novel	g	a	0.2314	0.0365	0.008	5.06e-06	45588	LINC00935
rs142012776	Height	chr6:27883738	Known	c	cttgcaattgt	0.9333	0.0591	0.013	5.07e-06	51309.1	OR2B2
rs34701002	Height	chr4:145590958	Known	g	a	0.0765	0.0848	0.0186	5.1e-06	43635.9	HHIP
rs13203813	Height	chr6:116707299	Known	c	t	0.2937	0.032	0.007	5.1e-06	51308.9	DSE
rs35773782	Height	chr3:56742849	Known	ga	g	0.3601	-0.0302	0.0066	5.11e-06	51308.9	ARHGEF3
rs35852935	Height	chr4:17991522	Known	c	a	0.9603	0.0834	0.0183	5.12e-06	45587.9	LCORL
rs376467194	Height	chr3:12259056	Novel	g	a	0.0019	-0.5334	0.117	5.13e-06	27383	SYN2
rs113716462	Height	chr4:67340935	Novel	c	t	0.0094	-0.2087	0.0458	5.17e-06	43390.1	RPS23P3
rs140779949	Height	chr18:58741251	Novel	g	a	0.989	-0.1861	0.0408	5.21e-06	45587.8	RP11-325K19.1
rs142854193	Height	chr7:33045510	Novel	c	t	0.0245	0.1058	0.0232	5.24e-06	51308.8	FKBP9
rs538633861	Height	chr1:154742982	Novel	g	a	0.0025	1.0803	0.2372	5.26e-06	4515	KCNN3
rs10459183	Height	chr12:94353538	Known	c	a	0.2933	0.0337	0.0074	5.36e-06	45587.9	RP11-1060G2.2
rs4707514	Height	chr6:89725719	Novel	g	a	0.996	-0.2924	0.0643	5.41e-06	41192.8	RP1-72A23.3
rs198853	Height	chr6:26104096	Known	c	t	0.6835	-0.0316	0.0069	5.42e-06	50060	HIST1H4C
rs755825250	Height	chr3:58195800	Novel	g	a	0.9987	0.7949	0.1748	5.43e-06	18090	DNASE1L3
rs55998530	Height	chrX:58279748	Novel	c	a	0.9767	-0.3426	0.0754	5.45e-06	4595.98	KRT8P17
rs775020821	Height	chr5:52432900	Novel	taa	t	0.0011	-1.3501	0.2971	5.5e-06	9261.02	CTD-2366F13.1
rs182096771	Height	chr3:185445085	Novel	g	c	0.9965	-0.335	0.0737	5.51e-06	41913	IGF2BP2-AS1/IGF2BP2
rs4911486	Height	chr20:33901449	Known	c	t	0.1078	-0.0488	0.0108	5.53e-06	51309.1	UQCC1
rs760310323	Height	chr11:92196919	Novel	t	a	0.9982	-0.4724	0.104	5.57e-06	33762	FAT3
rs139814511	Height	chr14:43728516	Novel	c	t	0.9954	0.3123	0.0688	5.59e-06	43868	RP11-88E18.1
rs113595255	Height	chr7:1382158	Novel	g	a	0.0751	0.0607	0.0134	5.59e-06	45588.1	AC073094.4
rs529922831	Height	chr5:37013146	Known	ac	a	0.8891	0.0498	0.011	5.61e-06	50060.1	NIPBL
rs927315	Height	chr9:4117713	Novel	c	t	0.474	0.0291	0.0064	5.64e-06	51309	GLIS3
rs79762284	Height	chr16:49080252	Novel	g	c	0.0658	0.0617	0.0136	5.65e-06	51309.1	MTND4LP25
rs942641	Height	chr6:33687007	Known	g	a	0.4899	0.0297	0.0065	5.68e-06	48282	IP6K3
rs540899977	Height	chr9:107512376	Novel	aag	a	0.002	0.4849	0.1069	5.77e-06	29849	NIPSNAP3A
rs818517	Height	chr1:85220577	Novel	g	a	0.2892	0.0323	0.0071	5.79e-06	51309.1	AC104169.1
rs76526869	Height	chr7:19528697	Novel	g	a	0.0244	0.0954	0.0211	5.83e-06	51308.9	AC007091.1
rs28455838	Height	chr16:681966	Known	c	t	0.5897	-0.0316	0.007	5.85e-06	45588	WFIKKN1
rs7033661	Height	chr9:109635618	Known	g	a	0.6461	-0.0306	0.0067	5.89e-06	50060	ZNF462
rs116039674	Height	chr2:178322024	Novel	g	a	0.9599	-0.0868	0.0192	5.92e-06	45587.9	AGPS
rs12534254	Height	chr7:153754745	Novel	g	c	0.815	-0.0474	0.0105	5.95e-06	51308.9	AC006019.3/DPP6
rs10951191	Height	chr7:28122977	Known	c	a	0.743	-0.036	0.0079	5.96e-06	45588.1	JAZF1
rs372304623	Height	chr16:12965182	Novel	c	a	0.0019	-1.3302	0.2938	5.98e-06	3306.02	RP11-14K2.1
rs184473821	Height	chr9:32987422	Novel	c	t	0.0012	1.8389	0.4063	6.01e-06	5596.95	APTX
rs573781520	Height	chr14:33949920	Novel	t	a	0.0029	0.5707	0.1262	6.08e-06	17417.9	NPAS3
rs80347400	Height	chr17:46012502	Known	g	a	0.8573	0.0445	0.0098	6.11e-06	45587.9	SP2-AS1
rs750862004	Height	chr6:134246333	Novel	c	t	0.0024	-1.5753	0.3485	6.18e-06	2759.98	TBPL1
rs181723550	Height	chr1:192581963	Novel	c	t	0.9953	-0.3336	0.0738	6.2e-06	36437.9	RGS13
rs62395170	Height	chr5:163204455	Novel	g	c	0.9891	-0.4697	0.1039	6.23e-06	4790	RNU6-168P
rs67037648	Height	chr17:70044906	Novel	aaat	a	0.7061	0.0319	0.0071	6.3e-06	51309.1	SOX9-AS1
rs7464710	Height	chr8:120624386	Known	g	c	0.7373	0.0353	0.0078	6.34e-06	45588.1	ENPP2
rs573893600	Height	chr5:128639192	Novel	g	a	0.9985	0.6903	0.1529	6.35e-06	22942.2	MIR4460
rs187726169	Height	chr9:113207262	Novel	g	a	0.0069	0.2068	0.0458	6.36e-06	48640	SVEP1
rs62183050	Height	chr2:178649968	Novel	c	t	0.1758	0.0404	0.009	6.38e-06	45588.1	PDE11A
rs149446621	Height	chr15:26702986	Novel	c	t	0.0133	0.1542	0.0342	6.45e-06	43936	AC009878.2
rs199792401	Height	chr4:18023431	Known	gggcgcgagccctc	g	0.0319	0.0874	0.0194	6.45e-06	51309.1	LCORL
rs1977495	Height	chr10:133839476	Novel	g	t	0.1314	-0.0517	0.0115	6.47e-06	44179.9	RP11-45A17.3
rs61947194	Height	chr13:30258155	Known	g	a	0.2203	0.0351	0.0078	6.47e-06	51308.9	UBL3
rs7564732	Height	chr2:24034178	Known	c	t	0.1917	-0.0365	0.0081	6.48e-06	51309	ATAD2B
rs61735519	Height	chr22:45749966	Known	g	c	0.058	0.0629	0.0139	6.48e-06	50060.1	SMC1B
rs755219201	Height	chr6:5656036	Novel	t	a	0.0013	-1.5167	0.3364	6.52e-06	5286.97	FARS2
rs3916500	Height	chr6:29906776	Known	t	a	0.94	0.0619	0.0137	6.53e-06	51309	HLA-A
rs6923449	Height	chr6:35527714	Known	c	t	0.6488	-0.0304	0.0067	6.55e-06	51309	RP3-340B19.2
rs536435747	Height	chr10:5031628	Known	ac	a	0.8862	0.047	0.0104	6.56e-06	50060	AKR1C2
rs10499310	Height	chr6:158901535	Known	g	a	0.7647	-0.0341	0.0076	6.66e-06	51309	TULP4
rs116216151	Height	chr4:145719249	Known	g	t	0.9535	0.0811	0.018	6.7e-06	45588.1	HSPD1P5
rs35279483	Height	chr12:23996141	Novel	c	ca	0.5987	0.0313	0.007	6.71e-06	45588	SOX5
rs12810587	Height	chr12:122675576	Known	c	t	0.3241	0.0308	0.0068	6.74e-06	51309	LRRC43
rs62255383	Height	chr3:24385333	Novel	c	t	0.2364	0.0337	0.0075	6.74e-06	51308.8	THRB
rs13059073	Height	chr3:55491810	Novel	c	t	0.5474	-0.0288	0.0064	6.82e-06	51309	WNT5A
rs13098800	Height	chr3:136509041	Novel	g	c	0.0197	-0.1197	0.0266	6.85e-06	45588	RP11-731C17.1
rs112518795	Height	chr19:12184266	Known	c	t	0.0792	0.0531	0.0118	6.95e-06	51308.9	ZNF844
rs5875308	Height	chr6:31274817	Known	c	ca	0.2653	-0.0365	0.0081	7.01e-06	42873.1	XXbac-BPG248L24.10
rs17497213	Height	chr2:171207868	Novel	c	t	0.849	-0.046	0.0102	7.02e-06	45588	AC012594.1/MYO3B
rs34736578	Height	chr14:92461963	Known	c	ct	0.5404	0.0289	0.0064	7.03e-06	51309	TRIP11
rs33973851	Height	chr2:38006242	Known	aagac	a	0.4934	0.0316	0.007	7.03e-06	51308.8	AC006369.3
rs6891302	Height	chr5:33182070	Known	c	t	0.4517	-0.0287	0.0064	7.11e-06	51309	CTD-2066L21.3
rs141721595	Height	chr11:59314457	Novel	g	a	0.0015	-0.9456	0.2106	7.15e-06	12755	RNU7-58P
rs36078442	Height	chr3:53525630	Novel	ac	a	0.4564	0.0288	0.0064	7.18e-06	51308.7	CACNA1D
rs34631041	Height	chr3:112851907	Known	c	t	0.492	0.0305	0.0068	7.25e-06	45588.1	RP11-572M11.4
rs189989711	Height	chr12:49163805	Novel	g	a	0.9782	-0.1196	0.0267	7.27e-06	44639.1	ADCY6
rs115913330	Height	chr6:25976926	Known	c	t	0.0366	0.0885	0.0197	7.28e-06	51308.9	TRIM38
rs28728297	Height	chr15:84546412	Known	t	a	0.1964	0.0362	0.0081	7.43e-06	51308.9	ADAMTSL3
rs151176509	Height	chr2:55997160	Known	ttttc	t	0.0403	0.0746	0.0166	7.45e-06	51308.9	PNPT1
rs62038850	Height	chr16:2262987	Novel	g	a	0.0231	0.1046	0.0234	7.48e-06	51309	PGP
rs991670	Height	chr4:54558299	Novel	c	t	0.6607	-0.0322	0.0072	7.48e-06	45588	RP11-231C18.3/LNX1/RP11-317M11.1
rs2677808	Height	chr1:234477868	Novel	t	a	0.9963	-1.1275	0.2518	7.52e-06	6654.98	RP5-827C21.1
rs62357315	Height	chr5:67482087	Known	g	a	0.2609	-0.035	0.0078	7.55e-06	45587.9	RP11-404L6.2
rs78281959	Height	chr7:148772669	Novel	c	t	0.0652	0.0587	0.0131	7.55e-06	51309	ZNF786
rs501674	Height	chr13:75804474	Novel	t	a	0.6674	-0.0363	0.0081	7.56e-06	45588.1	CTAGE11P
rs6485503	Height	chr11:44233957	Novel	c	t	0.9162	0.0521	0.0116	7.65e-06	50060	EXT2
rs183173835	Height	chr5:174895317	Novel	c	t	0.0017	-1.358	0.3036	7.69e-06	4053.96	SFXN1
rs11746514	Height	chr5:31946527	Novel	c	t	0.3497	0.0301	0.0067	7.75e-06	51309.1	PDZD2
rs192193151	Height	chr4:18569315	Known	g	t	0.0086	-0.1799	0.0402	7.77e-06	43109.9	RP11-608B3.1
rs189446080	Height	chr4:145796356	Known	g	a	0.0207	-0.1347	0.0301	7.79e-06	45587.9	RP13-539F13.3
rs7709626	Height	chr5:122030711	Novel	g	a	0.3665	0.0315	0.007	7.81e-06	45588	RP11-166A12.1
rs56106509	Height	chr10:12955354	Known	g	c	0.2863	0.0314	0.007	7.86e-06	51309	CCDC3
rs188104254	Height	chrX:49695596	Novel	g	c	0.9946	-0.6283	0.1406	7.92e-06	6224.05	CLCN5
rs3822201	Height	chr4:8604500	Known	c	t	0.4529	-0.0311	0.007	7.97e-06	45588	GPR78/CPZ
rs12518003	Height	chr5:171361448	Known	g	a	0.3508	-0.0319	0.0071	8.03e-06	45588	FBXW11
rs2616617	Height	chr10:28757164	Novel	c	t	0.801	-0.0379	0.0085	8.08e-06	45588	RP11-351M16.3
rs77770442	Height	chr6:34530694	Known	c	t	0.0188	-0.1171	0.0262	8.1e-06	44530	SPDEF
rs2510398	Height	chr11:68421416	Known	g	a	0.8516	0.0401	0.009	8.11e-06	51308.9	GAL
rs188562678	Height	chr11:85892053	Novel	g	t	0.0021	-0.414	0.0928	8.15e-06	34673.8	RP11-12D16.2
rs10786799	Height	chr10:106263655	Novel	g	t	0.0028	0.7232	0.1622	8.18e-06	9241.01	RP11-127O4.3
rs35475784	Height	chr11:66292363	Novel	taa	t	0.0617	-0.0623	0.014	8.19e-06	51308.8	CTD-3074O7.11/BBS1/ZDHHC24
rs7146988	Height	chr14:60811204	Known	g	a	0.8912	-0.0455	0.0102	8.2e-06	51309	CTD-2568P8.1
rs565446000	Height	chr10:16416281	Novel	c	t	0.9985	0.6885	0.1544	8.25e-06	21577	snoU13
rs144049836	Height	chr2:162818500	Novel	g	a	0.0026	0.4137	0.0928	8.27e-06	38534	SLC4A10
rs542201711	Height	chr16:11993424	Novel	g	a	0.0036	-0.8165	0.1832	8.28e-06	6544.99	GSPT1
rs117533028	Height	chr17:14880238	Novel	g	t	0.036	-0.089	0.02	8.28e-06	50251.1	RPL23AP76
rs146309472	Height	chr9:31682740	Novel	c	a	0.9954	-0.2723	0.0611	8.28e-06	39961.1	HMGB3P23
rs374726866	Height	chr20:47938287	Known	c	ctcttt	0.1405	0.0443	0.0099	8.29e-06	44339	KCNB1/RP4-791K14.2
rs113649891	Height	chr6:81833262	Known	act	a	0.2762	-0.0321	0.0072	8.29e-06	50060.2	FAM46A
rs11743774	Height	chr5:10521729	Novel	g	a	0.0944	-0.0526	0.0118	8.39e-06	45588.1	RP11-1C1.5
rs111484061	Height	chr18:2191747	Novel	g	a	0.0016	0.9739	0.2186	8.42e-06	12710.1	RP11-161I6.2
rs532096508	Height	chr10:1052493	Novel	g	a	0.0021	0.853	0.1916	8.47e-06	9308.96	GTPBP4
rs61894884	Height	chr11:55029455	Novel	c	t	0.989	0.1975	0.0444	8.48e-06	40520.9	TRIM48
rs146747823	Height	chr11:26749305	Novel	c	t	0.9966	-0.4126	0.0927	8.5e-06	36358.2	SLC5A12
rs16977018	Height	chr17:69931722	Known	g	t	0.7363	-0.0321	0.0072	8.55e-06	51309	RP11-465C12.1
rs777356022	Height	chr4:41109117	Novel	g	a	0.9985	-1.0773	0.2421	8.58e-06	8439.01	APBB2
rs79790072	Height	chr15:100747683	Known	c	t	0.0554	0.0669	0.015	8.61e-06	49901.1	ADAMTS17
rs2224538	Height	chr20:38552078	Known	c	t	0.6388	0.0313	0.007	8.63e-06	45588	HSPE1P1
rs533114607	Height	chr2:47856865	Novel	g	a	0.0013	-1.2985	0.2919	8.64e-06	8082.04	AC138655.1
rs116035134	Height	chr3:58301187	Novel	g	a	0.0128	0.157	0.0353	8.72e-06	48351.1	RPP14/RP11-80H18.3
rs7334566	Height	chr13:50997956	Known	g	c	0.5965	0.0287	0.0065	8.73e-06	51309.1	DLEU1
rs764411533	Height	chr14:61607496	Novel	g	a	0.9957	-1.2364	0.2782	8.82e-06	5596.99	PRKCH
rs67145845	Height	chr20:20073982	Known	g	a	0.2717	-0.0343	0.0077	8.84e-06	45588.1	CFAP61
rs757067196	Height	chr6:44361368	Novel	g	a	0.9984	1.0091	0.2272	8.9e-06	12645	CDC5L
rs62128375	Height	chr19:2119318	Known	g	t	0.1383	0.045	0.0101	8.92e-06	51309.1	AP3D1
rs9954569	Height	chr18:46709454	Known	g	a	0.3293	-0.0301	0.0068	8.98e-06	51309	DYM
rs553272900	Height	chr7:25561473	Novel	g	c	0.9983	-0.5938	0.1337	8.99e-06	29396	AC091705.1
rs8107919	Height	chr19:30232338	Novel	c	t	0.203	-0.0375	0.0085	9.04e-06	45588	C19orf12
rs72417075	Height	chr12:123034716	Known	acatatttatgtaactaatttt	a	0.6805	-0.0335	0.0076	9.22e-06	45587.8	KNTC1
rs12591979	Height	chr15:89309892	Novel	g	c	0.1618	-0.0416	0.0094	9.22e-06	45588	RP11-343B18.2
rs9267091	Height	chr6:31413809	Known	g	a	0.228	0.0351	0.0079	9.23e-06	48593.9	LINC01149/HCP5
rs111720458	Height	chr15:58392881	Novel	c	t	0.0049	0.2419	0.0546	9.31e-06	46862	ALDH1A2
rs577343355	Height	chr6:86312081	Novel	t	a	0.008	-0.1805	0.0407	9.32e-06	49588.9	RP11-321N4.5
rs146662784	Height	chr1:201167122	Novel	g	t	0.0021	0.5971	0.1348	9.38e-06	27472.9	IGFN1
rs62426326	Height	chr6:127147096	Novel	g	a	0.0359	0.0795	0.018	9.39e-06	51309.1	RPS4XP9
rs2378412	Height	chr20:34476302	Known	g	c	0.896	0.0479	0.0108	9.45e-06	51309	PHF20
rs2972939	Height	chr5:37742406	Known	g	a	0.8789	0.0439	0.0099	9.47e-06	50060.1	WDR70
rs150146707	Height	chr6:80203200	Novel	agat	a	0.1436	0.0404	0.0091	9.51e-06	51309	LCA5
rs143901193	Height	chr19:3733659	Novel	gt	g	0.0228	-0.1211	0.0273	9.53e-06	45588	TJP3
rs764974376	Height	chr2:33489022	Known	aaag	a	0.0593	-0.0631	0.0143	9.55e-06	50059.9	LTBP1
rs60359748	Height	chr12:28235596	Known	at	a	0.6882	0.0325	0.0073	9.61e-06	45587.9	CCDC91
rs548711737	Height	chr8:127153483	Novel	c	t	0.998	0.7746	0.175	9.61e-06	16097	AC090573.1
rs78501780	Height	chr11:48262873	Known	g	t	0.0511	0.0869	0.0196	9.63e-06	51309	OR4X2
rs151321747	Height	chr9:98348660	Novel	gc	g	0.9693	-0.0964	0.0218	9.64e-06	45588	RP11-332M4.1
rs70964645	Height	chr4:106216800	Known	ta	t	0.6192	0.0314	0.0071	9.68e-06	44339	RN7SL89P
rs6928965	Height	chr6:6894948	Known	g	a	0.1253	-0.0434	0.0098	9.68e-06	51308.7	RP3-429O6.1
rs1523785	Height	chr2:36737784	Known	g	a	0.3231	0.0302	0.0068	9.69e-06	51309	CRIM1
rs12314162	Height	chr12:124826676	Known	c	t	0.166	0.0379	0.0086	9.73e-06	51308.9	NCOR2
rs57158761	Height	chr3:185371172	Novel	g	a	0.5551	0.0301	0.0068	9.73e-06	45588.1	IGF2BP2
rs183677281	Height	chr1:218537632	Novel	c	t	0.9695	-0.0993	0.0225	9.78e-06	44639.1	TGFB2
rs141606936	Height	chr1:72093721	Novel	g	a	0.0166	-0.1284	0.029	9.87e-06	45588.2	NEGR1
rs2148215	Height	chr20:54847488	Known	g	a	0.2539	0.0343	0.0078	9.89e-06	45588	RP11-380D15.2
rs35132883	Height	chr9:122624393	Novel	c	t	0.0211	0.1194	0.027	9.94e-06	49889.1	LINC01613
rs183795660	Height	chr17:16435069	Novel	g	a	0.0019	0.6997	0.1584	9.96e-06	15022	ZNF287

## Sheet: Weight sex-combined
Table S4. Independent and significant loci for Weight at P < 1 × 10-5 for sex-combined analysis. Genome-wide significant variants (pv<5x10-8) are shown in bold.
SNP	Trait	Chr:position	Novelty	NEA	EA	EAF	Effect	SE	P-value	N	Gene
rs1558902	Weight	chr16:53803574	Known	t	a	0.4057	0.0712	0.0063	2.42e-29	53378	FTO
rs12967135	Weight	chr18:57849023	Known	g	a	0.2377	0.0699	0.0073	1.27e-21	53377.9	RP11-795H16.2
rs6735049	Weight	chr2:630569	Known	c	t	0.1705	-0.0668	0.0088	2.52e-14	49993.1	TMEM18
rs7624084	Weight	chr3:141093285	Novel	c	t	0.5612	-0.0483	0.0065	9.68e-14	51242	ZBTB38
rs12146733	Weight	chr12:50270364	Novel	g	c	0.352	0.0503	0.0069	2e-13	49992.9	FAIM2
rs177430	Weight	chr18:21086125	Novel	c	t	0.5346	0.0442	0.0065	1.04e-11	49993	C18orf8
rs112540634	Weight	chr6:34623905	Novel	c	t	0.1409	0.0619	0.0093	2.77e-11	51241.9	C6orf106
rs113191842	Weight	chr16:53817318	Known	g	a	0.1103	0.0763	0.0117	6.64e-11	51241.9	FTO
rs143384	Weight	chr20:34025756	Novel	g	a	0.5721	-0.0414	0.0065	2.36e-10	51242	GDF5
rs6416056	Weight	chr11:27646745	Novel	g	a	0.7255	0.045	0.0071	2.56e-10	51242.1	LINC00678/BDNF-AS
rs42377	Weight	chr7:92243672	Novel	g	a	0.311	0.0407	0.0068	1.99e-09	53377.9	CDK6
rs17109221	Weight	chr14:79910119	Novel	c	t	0.2071	0.0469	0.0079	2.8e-09	51242.1	NRXN3
rs397778224	Weight	chr16:19923688	Novel	tc	t	0.8305	0.05	0.0085	4.69e-09	51242	AC134300.1
rs630372	Weight	chr1:177885762	Known	g	a	0.2218	0.0452	0.0077	5.1e-09	51241.8	SEC16B
rs4477562	Weight	chr13:54104968	Novel	c	t	0.1301	0.0556	0.0095	5.36e-09	51242.1	RP11-384G23.1
rs2531995	Weight	chr16:4013467	Novel	c	t	0.6156	0.037	0.0065	1.17e-08	53378	ADCY9
rs144582188	Weight	chr4:45165650	Novel	attc	a	0.4238	0.0366	0.0065	2.14e-08	51242.1	RP11-362I1.1
rs11847697	Weight	chr14:30515112	Novel	c	t	0.0468	0.0871	0.0156	2.18e-08	51242.1	CTD-2251F13.1/PRKD1
rs73144267	Weight	chr7:76552745	Novel	c	t	0.837	-0.0497	0.0089	2.23e-08	51242	AC007003.1
rs9813495	Weight	chr3:85826381	Novel	g	a	0.8113	-0.0476	0.0085	2.28e-08	49993	CADM2
rs8062405	Weight	chr16:28837906	Known	g	a	0.6074	-0.0365	0.0065	2.4e-08	51242	ATXN2L
rs11030102	Weight	chr11:27681596	Known	g	c	0.7515	-0.0414	0.0074	2.6e-08	51242.1	BDNF/BDNF-AS
rs4145878	Weight	chr6:26198046	Novel	t	a	0.5038	-0.038	0.0069	3.26e-08	45542	RP1-34B20.21
rs28721484	Weight	chr3:141053279	Novel	c	t	0.1946	0.0541	0.01	6.46e-08	49993.1	PXYLP1/RP11-438D8.2/ZBTB38
rs6793368	Weight	chr3:185840443	Known	c	t	0.8218	0.0459	0.0085	6.75e-08	51242.2	DGKG
rs6864091	Weight	chr5:75010002	Novel	c	t	0.6338	0.038	0.0071	7.46e-08	45541.9	POC5
rs6943127	Weight	chr7:93198258	Novel	g	t	0.6014	-0.0341	0.0065	1.32e-07	53378	CALCR
rs7261964	Weight	chr20:33205011	Novel	c	t	0.8423	0.046	0.0088	1.77e-07	51241.9	PIGU
rs13029479	Weight	chr2:655222	Known	g	a	0.1173	-0.0569	0.0109	1.82e-07	45542	TMEM18
rs551544003	Weight	chr4:170074025	Novel	g	a	0.002	-1.7981	0.3449	1.85e-07	6767.01	SH3RF1
rs72989246	Weight	chr18:57721198	Known	c	t	0.1188	0.0546	0.0105	1.98e-07	51242.1	RNU6-567P
rs2256174	Weight	chr6:31380422	Novel	g	a	0.4616	0.0375	0.0072	2.12e-07	42838	MICA/HCP5
rs182624399	Weight	chr11:69865196	Novel	c	t	0.0113	0.169	0.0326	2.15e-07	51242	RP11-626H12.2
rs3132479	Weight	chr6:31274752	Novel	g	a	0.5388	0.0369	0.0071	2.22e-07	42838	XXbac-BPG248L24.10
rs1916799	Weight	chr3:61232975	Known	g	a	0.1501	-0.0477	0.0093	2.59e-07	47678.1	FHIT
rs7187961	Weight	chr16:53826034	Known	c	t	0.2129	-0.0428	0.0083	2.66e-07	51242.1	FTO
rs10782199	Weight	chr6:120113040	Known	g	a	0.3863	0.0336	0.0066	2.86e-07	51242	MIR3144
rs761567588	Weight	chr6:4790535	Novel	g	a	0.9932	0.8802	0.1735	3.92e-07	7804.04	CDYL
rs3785119	Weight	chr16:68374434	Novel	g	t	0.7028	-0.0355	0.007	4.06e-07	51242.2	PRMT7
rs6780892	Weight	chr3:7989051	Novel	g	t	0.8607	0.0467	0.0093	4.38e-07	51241.9	LMCD1-AS1
rs765876	Weight	chr6:143185891	Novel	g	a	0.5238	0.0345	0.0068	4.52e-07	44293.1	HIVEP2
rs80116344	Weight	chr18:57948400	Known	g	a	0.0591	0.0726	0.0146	6.53e-07	51241.9	RP11-396N11.1
rs151204774	Weight	chr11:21601886	Novel	gatta	g	0.0529	0.0809	0.0163	7.08e-07	45541.9	NELL1
rs7531118	Weight	chr1:72837239	Known	c	t	0.4609	-0.032	0.0065	7.16e-07	51241.9	RPL31P12
rs146144484	Weight	chr6:3866026	Novel	c	t	0.0106	0.1864	0.0376	7.26e-07	46744	RP11-420L9.4
rs9374842	Weight	chr6:120185665	Novel	c	t	0.7651	0.0368	0.0075	9.62e-07	51242.1	MIR3144
rs6440919	Weight	chr3:153699976	Novel	c	t	0.493	0.0316	0.0065	9.71e-07	51242	RP11-23D24.2
rs182381821	Weight	chr3:113361849	Novel	c	t	0.9948	-0.3799	0.0777	1.02e-06	39007	USF3
rs286028	Weight	chr11:85105113	Novel	c	a	0.1571	-0.0458	0.0094	1.06e-06	45542	DLG2
rs116975424	Weight	chr9:3518833	Novel	c	t	0.9602	-0.0897	0.0184	1.06e-06	45541.8	RFX3
rs143814719	Weight	chr18:57967270	Known	c	caga	0.7272	-0.0351	0.0072	1.1e-06	51242	RP11-396N11.1
rs748156931	Weight	chr12:68828430	Novel	c	t	0.9989	2.1378	0.4389	1.11e-06	6288.03	RP11-81H14.2
rs11288989	Weight	chr5:37043628	Novel	c	ca	0.5638	0.0314	0.0065	1.16e-06	51242	NIPBL
rs534356339	Weight	chr4:92256862	Novel	agat	a	0.0061	0.3385	0.0696	1.17e-06	38182	CCSER1
rs58231626	Weight	chr2:114014209	Novel	g	a	0.0074	-0.2913	0.0599	1.18e-06	39335.8	PAX8-AS1/PAX8
rs12705992	Weight	chr7:114430002	Novel	g	a	0.8365	0.0447	0.0092	1.29e-06	45542.1	FOXP2
rs577358806	Weight	chr2:21913939	Novel	c	t	0.0033	-0.3666	0.0759	1.39e-06	48285.2	AC018742.1/AC067959.1
rs12625495	Weight	chr20:32363537	Novel	g	t	0.2454	-0.0381	0.0079	1.44e-06	45541.9	ZNF341
rs62107261	Weight	chr2:422144	Novel	c	t	0.9509	0.0811	0.0169	1.53e-06	47677.8	AC105393.2
rs539961071	Weight	chr2:223916810	Novel	c	t	0.0018	-0.7004	0.1458	1.55e-06	17924	KCNE4
rs78609359	Weight	chr1:14463451	Novel	c	t	0.0099	-0.1926	0.0401	1.56e-06	44584	KAZN
rs77794641	Weight	chr20:50148625	Novel	c	t	0.0302	0.1002	0.0209	1.69e-06	45542	NFATC2
rs78336844	Weight	chr8:17815953	Novel	c	a	0.929	-0.0599	0.0125	1.71e-06	51242	PCM1
rs9375702	Weight	chr6:130384187	Novel	c	t	0.6966	-0.0353	0.0074	1.87e-06	45542.1	L3MBTL3
rs9348758	Weight	chr6:27255238	Novel	g	t	0.9179	0.063	0.0132	1.87e-06	44293	POM121L2
rs4806937	Weight	chr19:3443405	Novel	c	a	0.3735	0.0326	0.0068	1.91e-06	51242	NFIC
rs755186024	Weight	chr8:31568333	Novel	g	a	0.9989	1.6178	0.3399	1.93e-06	7671.01	NRG1
rs4751191	Weight	chr10:129106766	Novel	g	a	0.9946	-0.2266	0.0477	1.99e-06	46794	DOCK1
rs72889848	Weight	chr2:172527238	Novel	c	t	0.7543	-0.0354	0.0075	2.07e-06	51241.9	DYNC1I2
rs75960650	Weight	chr2:407713	Novel	c	a	0.9927	0.2284	0.0481	2.08e-06	45541.9	AC105393.1
rs776783846	Weight	chr16:15133783	Novel	c	ct	0.2922	-0.0335	0.0071	2.1e-06	51241.9	NTAN1/PDXDC1
rs3092252	Weight	chr20:40721800	Novel	g	a	0.4049	-0.0329	0.0069	2.23e-06	45541.9	PTPRT
rs3961049	Weight	chr2:442079	Novel	g	a	0.3545	0.0315	0.0067	2.29e-06	51242.2	AC105393.2
rs184481935	Weight	chr10:29247308	Novel	g	a	0.0024	-0.3926	0.0831	2.3e-06	40026	RP11-492M23.2
rs295301	Weight	chr3:141338641	Known	g	a	0.3452	0.0324	0.0069	2.34e-06	51242	RASA2
rs117359675	Weight	chr12:62262837	Novel	g	a	0.9965	-0.3189	0.0676	2.38e-06	42051.9	FAM19A2
rs72956777	Weight	chr6:119531580	Known	c	a	0.8663	-0.0474	0.0101	2.38e-06	45542	MAN1A1
rs4758648	Weight	chr12:122900460	Novel	g	a	0.2523	-0.0368	0.0078	2.4e-06	45541.9	CLIP1
rs774438745	Weight	chr5:136569787	Novel	gtgtc	g	0.0013	-1.0101	0.2143	2.44e-06	13735	SPOCK1
rs183108678	Weight	chr3:97412361	Novel	c	t	0.0057	-0.2432	0.0517	2.58e-06	43821.2	EPHA6
rs188502273	Weight	chr4:31505742	Novel	g	a	0.0024	1.7536	0.3729	2.58e-06	4605	RP11-665I14.1
rs766494703	Weight	chr2:75276076	Novel	g	a	0.0014	-0.5988	0.1274	2.6e-06	31507	TACR1
rs398110973	Weight	chr7:2805509	Novel	gc	g	0.7135	0.0353	0.0075	2.6e-06	45542	AMZ1/GNA12
rs578007936	Weight	chr8:79586190	Novel	c	a	0.0039	0.4348	0.0925	2.61e-06	36933	ZC2HC1A
rs148076010	Weight	chr9:2277605	Novel	g	a	0.961	-0.0857	0.0183	2.74e-06	51242.1	RN7SL592P
rs558257212	Weight	chr4:166848499	Novel	c	a	0.9986	0.5851	0.1249	2.8e-06	30074	TLL1
rs528025666	Weight	chr12:61209928	Novel	g	c	0.9985	1.2928	0.2764	2.92e-06	8895.95	RP11-154D9.1
rs150964875	Weight	chr5:107484299	Novel	c	t	0.9955	0.3785	0.081	2.93e-06	35119	FBXL17
rs78733170	Weight	chr12:77409969	Novel	g	a	0.8449	-0.0425	0.0091	2.99e-06	51242.1	E2F7
rs116529621	Weight	chr16:72479204	Novel	c	t	0.0999	-0.0542	0.0116	3.04e-06	45542.1	AC004158.3/LINC01572
rs529070024	Weight	chr3:4541918	Novel	c	t	0.0021	1.9161	0.4107	3.07e-06	3121.96	ITPR1
rs58797046	Weight	chr18:34430379	Novel	g	a	0.998	0.9627	0.2067	3.2e-06	9447.01	KIAA1328
rs9818818	Weight	chr3:186891224	Novel	c	a	0.9938	-0.4195	0.0901	3.22e-06	44644	RPL39L
rs556720198	Weight	chr3:18773709	Novel	g	a	0.0015	1.2507	0.269	3.32e-06	8888	SATB1-AS1
rs27345	Weight	chr16:2267877	Novel	g	a	0.2906	0.0341	0.0073	3.38e-06	51241.9	PGP
rs9939252	Weight	chr16:70541178	Novel	c	a	0.9947	-0.2637	0.0568	3.38e-06	50284.1	COG4
rs143518554	Weight	chr4:135903664	Novel	tatta	t	0.0676	0.0612	0.0132	3.43e-06	49993	RP11-192C21.1
rs74529144	Weight	chr14:92719756	Novel	c	a	0.0025	0.4389	0.0945	3.44e-06	39543	RP11-472N19.3
rs73070407	Weight	chr7:26415631	Novel	c	t	0.0215	-0.1171	0.0252	3.49e-06	45542	AC004540.4
rs766166452	Weight	chr22:45245893	Novel	c	t	0.9986	0.681	0.147	3.59e-06	20608	PRR5-ARHGAP8/ARHGAP8
rs79078695	Weight	chr20:32654817	Novel	g	t	0.8778	-0.0492	0.0106	3.64e-06	51241.9	RALY
rs11757517	Weight	chr6:34514207	Novel	c	t	0.0594	0.0642	0.0139	3.64e-06	51241.9	SPDEF
rs397737647	Weight	chr16:30138012	Novel	c	ct	0.2822	-0.0353	0.0076	3.65e-06	49993.2	MAPK3
rs4776970	Weight	chr15:68080886	Novel	t	a	0.6333	0.0325	0.007	3.66e-06	45541.9	MAP2K5
rs117619959	Weight	chr13:89380343	Novel	c	t	0.0168	-0.1318	0.0285	3.74e-06	45542.2	LINC00560
rs2012635	Weight	chr2:46055534	Novel	g	a	0.7253	-0.0356	0.0077	3.91e-06	45541.8	PRKCE
rs531174177	Weight	chr15:49298989	Novel	g	c	0.9971	-0.3477	0.0754	3.97e-06	44038.1	SECISBP2L
rs373601708	Weight	chr8:49249340	Novel	c	t	0.002	-0.5079	0.1101	3.99e-06	33059.1	RNU6-295P
rs114653914	Weight	chr5:174241631	Novel	c	t	0.0045	-0.2808	0.0609	4.01e-06	42160	CTD-2532K18.1
rs10917335	Weight	chr1:23294136	Novel	g	a	0.6643	0.0338	0.0073	4.09e-06	44293	LACTBL1
rs190849714	Weight	chr13:71852183	Novel	g	a	0.9954	1.1892	0.2584	4.18e-06	3415	RABEPKP1
rs61818594	Weight	chr1:217121513	Novel	g	a	0.981	0.1243	0.027	4.21e-06	45542	ESRRG
rs191826433	Weight	chr4:167620537	Novel	g	a	0.9979	-0.6518	0.1417	4.25e-06	29434	SPOCK3
rs599148	Weight	chr18:58141507	Novel	g	a	0.0376	-0.0859	0.0187	4.26e-06	45541.9	RP11-325K19.3
rs536587296	Weight	chr12:63930495	Novel	c	t	0.9984	-0.4805	0.1045	4.28e-06	36404	DPY19L2
rs2788543	Weight	chr1:11344629	Novel	c	t	0.7061	-0.033	0.0072	4.29e-06	51242.1	UBIAD1
rs9267123	Weight	chr6:31427395	Novel	g	c	0.1438	0.0472	0.0103	4.29e-06	42837.9	HCP5
rs138782081	Weight	chrX:73923184	Novel	g	t	0.9978	-1.0926	0.2377	4.29e-06	3558.96	RNU6-330P
rs558184979	Weight	chr15:27849635	Novel	g	a	0.0012	-1.4178	0.3086	4.36e-06	6288.04	RP11-30G8.2
rs1624064	Weight	chr6:26378681	Novel	c	t	0.5619	0.0317	0.0069	4.45e-06	45542.1	BTN3A2
rs79464300	Weight	chr7:104433864	Novel	g	a	0.9894	-0.1627	0.0355	4.46e-06	51241.8	LHFPL3-AS1/LHFPL3
rs10079265	Weight	chr5:119814305	Novel	g	a	0.9871	-0.1414	0.0308	4.47e-06	51242.2	PRR16
rs6059938	Weight	chr20:33187130	Novel	g	a	0.4912	0.0293	0.0064	4.49e-06	51242	PIGU
rs201385905	Weight	chr1:21645338	Novel	c	cg	0.014	-0.1563	0.0341	4.51e-06	45070.1	ECE1
rs3800227	Weight	chr6:108994161	Known	g	a	0.2686	-0.0331	0.0072	4.56e-06	51242	FOXO3
rs533356924	Weight	chr2:7652012	Novel	g	a	0.0028	-1.1427	0.2495	4.67e-06	6599.96	AC013460.1
rs182093911	Weight	chr7:144133099	Novel	g	a	0.9988	1.0226	0.2236	4.78e-06	8888.95	RP4-545C24.5
rs74952803	Weight	chr18:59896751	Novel	g	c	0.1757	0.0476	0.0105	5.31e-06	49993	KIAA1468
rs9380702	Weight	chr6:11995807	Novel	t	a	0.2686	-0.035	0.0077	5.31e-06	45542.1	RP11-456H18.1
rs189976276	Weight	chr18:67750821	Novel	g	a	0.9988	-1.1285	0.248	5.34e-06	12159	RTTN
rs9828049	Weight	chr3:88445108	Novel	g	a	0.8831	0.0458	0.0101	5.37e-06	51242.1	RP11-249L12.1
rs9872844	Weight	chr3:173895958	Novel	c	a	0.8575	0.0442	0.0097	5.4e-06	45542	NLGN1
rs79413310	Weight	chr14:78609675	Novel	c	t	0.0118	0.1663	0.0366	5.44e-06	50176	NRXN3
rs773167497	Weight	chrX:77815128	Novel	c	t	0.9981	0.8453	0.186	5.5e-06	9695.08	UBE2V1P7
rs539069976	Weight	chr16:11472947	Novel	c	cct	0.9908	0.182	0.0401	5.6e-06	47233	CTD-3088G3.8
rs6112714	Weight	chr20:19985970	Novel	g	a	0.5784	-0.0328	0.0072	5.65e-06	45541.8	RIN2
rs3841231	Weight	chr13:41132545	Novel	c	ct	0.734	0.035	0.0077	5.66e-06	45541.8	FOXO1
rs116220382	Weight	chr2:230636081	Novel	g	a	0.0128	0.1532	0.0338	5.75e-06	51242	TRIP12
rs140780521	Weight	chr15:27638287	Novel	c	t	0.9976	0.5923	0.1306	5.77e-06	26313	GABRG3
rs56056033	Weight	chr17:53323472	Novel	c	t	0.2612	0.034	0.0075	5.77e-06	51241.9	HLF
rs570053489	Weight	chr5:171875244	Novel	g	a	0.0018	0.5386	0.1188	5.77e-06	33977.9	SH3PXD2B
rs10757813	Weight	chr9:29163786	Novel	c	a	0.1696	-0.0388	0.0086	5.78e-06	51242.1	RP11-373A6.1
rs3118916	Weight	chr13:51136808	Novel	g	a	0.2105	-0.0379	0.0084	5.79e-06	45542.1	DLEU1
rs34148541	Weight	chr5:75199192	Known	gt	g	0.7262	0.033	0.0073	5.82e-06	51242.2	RP11-524L6.3
rs73237428	Weight	chr4:13961001	Novel	g	t	0.0082	0.3106	0.0685	5.87e-06	39400.1	LINC01182
rs770303517	Weight	chr9:140835243	Novel	c	t	0.0013	1.0965	0.242	5.87e-06	9898.01	CACNA1B
rs549515367	Weight	chr10:130498575	Novel	g	a	0.0054	-0.306	0.0676	5.94e-06	38322.9	RP11-442O18.2
rs575095274	Weight	chr16:53800241	Novel	g	a	0.0025	-0.4078	0.0901	6.02e-06	38348.9	FTO
rs765488291	Weight	chr20:14119576	Novel	g	a	0.0011	1.4457	0.3198	6.16e-06	5686.97	MACROD2
rs116018523	Weight	chr6:26357234	Novel	c	t	0.8831	0.0488	0.0108	6.24e-06	45542	RNU6-1259P
rs77582715	Weight	chr16:53676014	Novel	c	t	0.9987	1.066	0.236	6.25e-06	12515	RPGRIP1L
rs192234977	Weight	chr3:126703051	Novel	g	a	0.0375	0.0897	0.0198	6.25e-06	45542	PLXNA1
rs62405959	Weight	chr6:52608060	Novel	c	t	0.1332	0.0479	0.0106	6.3e-06	45542.1	GSTA7P
rs59192189	Weight	chr16:11801809	Novel	g	a	0.0018	0.8075	0.1789	6.35e-06	14800.9	TXNDC11
rs147917669	Weight	chr16:26968417	Novel	c	t	0.0154	-0.1459	0.0323	6.36e-06	43667	C16orf82
rs751680987	Weight	chr2:173576421	Novel	c	t	0.997	-0.3581	0.0794	6.42e-06	40054.9	RAPGEF4-AS1
rs538711397	Weight	chr6:26511078	Novel	g	a	0.0011	-1.506	0.3339	6.49e-06	10420	BTN1A1
rs10838791	Weight	chr11:47943419	Novel	c	t	0.2864	-0.0342	0.0076	6.54e-06	45542	RP11-793I11.1
rs62329565	Weight	chr5:1122071	Novel	c	t	0.0995	0.0561	0.0124	6.55e-06	45542.1	SLC12A7
rs745876922	Weight	chr12:7758657	Novel	g	a	0.0017	-0.5141	0.1141	6.56e-06	38390	RP11-444J21.2
rs552586198	Weight	chr6:102332619	Novel	attctc	a	0.002	-0.4665	0.1036	6.76e-06	32443.1	GRIK2
rs34532891	Weight	chr12:122503377	Novel	c	t	0.4793	0.0307	0.0068	6.87e-06	45541.9	AC156455.1
rs78581007	Weight	chr4:17875735	Novel	tctc	t	0.2643	0.0328	0.0073	6.9e-06	51242.1	LCORL
rs78851383	Weight	chr2:169175292	Novel	c	t	0.0146	0.1332	0.0296	6.91e-06	50770.1	STK39
rs58969082	Weight	chr5:37583638	Novel	c	a	0.4571	-0.0295	0.0066	7.04e-06	51241.8	WDR70
rs115993268	Weight	chr1:107542284	Novel	c	t	0.9814	-0.1147	0.0255	7.13e-06	51242.1	PRMT6
rs536768361	Weight	chr6:36816011	Novel	c	t	0.9905	0.632	0.1408	7.13e-06	12171	PPIL1
rs185323516	Weight	chr19:46839639	Novel	c	t	0.9937	0.2268	0.0506	7.31e-06	41563.9	HIF3A/AC007193.10
rs116976597	Weight	chr20:31471058	Novel	c	t	0.9844	0.1367	0.0305	7.31e-06	45070	EFCAB8
rs549376728	Weight	chr2:157175766	Novel	c	t	0.0013	-0.881	0.1965	7.32e-06	13404	RP11-605B16.1
rs386369425	Weight	chr1:205686523	Novel	gt	g	0.5714	0.0291	0.0065	7.35e-06	51242	NUCKS1
rs144265634	Weight	chr20:19779175	Novel	g	a	0.0016	-0.6437	0.1436	7.36e-06	21795	RP1-122P22.2
rs4725065	Weight	chr7:8109522	Novel	g	a	0.4884	-0.0286	0.0064	7.65e-06	51242	GLCCI1
rs142514101	Weight	chr10:80781801	Novel	g	a	0.0018	0.4927	0.1101	7.67e-06	39029	ZMIZ1-AS1
rs1364411	Weight	chr18:40757399	Novel	c	t	0.75	0.0356	0.008	7.76e-06	44293	RIT2
rs75506911	Weight	chr1:205666272	Novel	c	t	0.1239	0.044	0.0098	7.81e-06	51241.9	NUCKS1
rs397728918	Weight	chr18:20912027	Known	at	a	0.3331	-0.0305	0.0068	7.86e-06	51242	TMEM241
rs62165743	Weight	chr2:138157911	Novel	c	t	0.0054	0.2494	0.0558	7.86e-06	48041	THSD7B
rs61194872	Weight	chr18:57915448	Known	c	t	0.0668	0.0602	0.0135	8.02e-06	51241.9	RP11-396N11.1
rs476153	Weight	chr1:32831543	Novel	c	t	0.8625	0.0459	0.0103	8.02e-06	45541.9	BSDC1
rs113253175	Weight	chr3:130752214	Novel	c	t	0.968	-0.1003	0.0225	8.1e-06	45542	NEK11
rs184707950	Weight	chr1:30438472	Novel	g	a	0.0022	0.3641	0.0816	8.11e-06	40861.9	RP11-111I12.1
rs7700134	Weight	chr4:37946356	Novel	c	t	0.0084	-0.4751	0.1065	8.16e-06	19635	TBC1D1
rs907300	Weight	chr2:349133	Known	g	t	0.4776	0.0302	0.0068	8.22e-06	45542.1	AC079779.6
rs8057349	Weight	chr16:77954874	Novel	c	t	0.5508	0.0315	0.0071	8.43e-06	44293.1	VAT1L
rs767396100	Weight	chr9:20019022	Novel	c	t	0.0015	0.5585	0.1255	8.53e-06	32536.1	RP11-378I6.3
rs141612882	Weight	chr18:45946975	Novel	g	a	0.0014	-0.6572	0.1477	8.56e-06	25616.1	ZBTB7C
rs535672935	Weight	chr2:161257807	Novel	c	t	0.9979	0.4243	0.0954	8.62e-06	42926.1	RBMS1
rs35780415	Weight	chr13:61191814	Novel	g	a	0.002	1.0112	0.2276	8.9e-06	10420	RNA5SP31
rs1982783	Weight	chr16:5547578	Novel	g	c	0.2194	0.0348	0.0078	8.95e-06	51242.1	RP11-420N3.2/RP11-420N3.3
rs542958253	Weight	chr13:41983216	Novel	g	a	0.9948	0.2434	0.0548	9e-06	49059.9	OR7E36P
rs564904625	Weight	chr9:112412990	Novel	gc	g	0.9987	-0.6575	0.1482	9.12e-06	20461	PALM2
rs2629879	Weight	chr3:59777685	Novel	g	a	0.7851	0.0373	0.0084	9.19e-06	45542.1	FHIT
rs35070613	Weight	chr11:27496721	Novel	g	a	0.9048	0.0546	0.0123	9.27e-06	45542	RP11-159H22.2
rs112450640	Weight	chr19:45296364	Novel	g	a	0.0204	0.1085	0.0245	9.28e-06	51241.8	CBLC
rs529729593	Weight	chr15:36321262	Novel	c	a	0.0032	-0.3158	0.0713	9.35e-06	46793.9	RP11-184D12.1
rs11162852	Weight	chr1:80344060	Novel	g	a	0.1718	-0.0401	0.0091	9.35e-06	45542	RP11-339A11.1
rs201457759	Weight	chr22:46256941	Novel	ac	a	0.0095	-0.2699	0.0609	9.4e-06	36823.2	WI2-85898F10.2
rs118036360	Weight	chr10:102658499	Novel	g	a	0.0211	0.1143	0.0258	9.44e-06	47497.1	Y_RNA
rs573819939	Weight	chr10:69493928	Novel	g	t	0.999	-1.8638	0.4208	9.47e-06	6288.02	AKR1B10P1
rs62039519	Weight	chr16:15187295	Novel	c	t	0.9612	0.0895	0.0202	9.83e-06	45541.8	RRN3/PDXDC1
rs198818	Weight	chr6:26125711	Novel	c	a	0.6198	-0.0292	0.0066	9.83e-06	51241.9	HIST1H2AC

## Sheet: TFM sex-combined
Table S4. Independent and significant loci for TFM at P < 1 × 10-5 for sex-combined analysis. Genome-wide significant variants (pv<5x10-8) are shown in bold.
SNP	Trait	Chr:position	Novelty	NEA	EA	EAF	Effect	SE	P-value	N	Gene
rs9972653	TFM	chr16:53814363	Known	g	t	0.3942	0.0909	0.0119	2.23e-14	16106	FTO
rs28836469	TFM	chr2:25117215	Novel (Known Height; BMI)	g	a	0.5635	-0.0821	0.0118	3.19e-12	16105.9	ADCY3
rs148076010	TFM	chr9:2277605	Novel	g	a	0.9612	-0.1816	0.0324	2.17e-08	16106	RN7SL592P
rs2082881	TFM	chr2:25038268	Novel (Known Height; BMI)	g	a	0.7568	-0.0747	0.0136	4.29e-08	16106	CENPO
rs554766983	TFM	chr13:45303469	Novel	g	a	0.002	0.8747	0.163	8.09e-08	15359	RP11-442J21.2
rs377128920	TFM	chr4:115595397	Novel	taatcatttccagcagc	t	0.032	-0.1835	0.0346	1.15e-07	16106	UGT8
rs138921315	TFM	chr7:152579862	Novel	g	t	0.0095	0.4636	0.0877	1.24e-07	12971.9	ACTR3B
rs34164796	TFM	chr7:151029604	Novel	c	t	0.7896	-0.0795	0.0153	2.13e-07	16106.1	NUB1
rs397858888	TFM	chr18:57832856	Novel (Known BMI)	ac	a	0.7635	-0.0713	0.0138	2.14e-07	16105.9	RNU4-17P
rs774769579	TFM	chr8:18917241	Novel	g	t	0.9983	-0.8745	0.17	2.67e-07	13643	PSD3
rs117635839	TFM	chr9:15810888	Novel	g	a	0.987	0.2774	0.0549	4.27e-07	16106	CCDC171
rs116917870	TFM	chr15:71861787	Novel	g	t	0.9902	-0.3304	0.0654	4.3e-07	16106.2	THSD4
rs144076261	TFM	chr9:129453009	Novel	c	t	0.01	0.3406	0.0674	4.37e-07	16106.1	LMX1B
rs111556242	TFM	chr2:208320248	Novel (Known BMI)	c	t	0.1451	0.0834	0.0168	7.02e-07	16106	AC007879.5
rs150541056	TFM	chr4:164990614	Novel	c	t	0.9925	0.3502	0.0707	7.4e-07	16106	2016-03-01
rs143606566	TFM	chr17:49132458	Novel	g	c	0.992	-0.3414	0.0699	1.02e-06	16106	SPAG9/RP11-481C4.1
rs2720293	TFM	chr12:50175380	Novel (Known BMI)	g	a	0.7286	-0.066	0.0135	1.05e-06	16106	NCKAP5L
rs73442383	TFM	chr13:20700964	Novel	c	t	0.9987	1.5949	0.3281	1.16e-06	7089.95	GJA3
rs117542098	TFM	chr12:129534763	Novel	c	t	0.0068	-0.3741	0.0771	1.21e-06	16106	TMEM132D
rs566469341	TFM	chr1:11948450	Novel	c	t	0.0029	-0.5923	0.1232	1.54e-06	15359	RP5-934G17.6
rs706798	TFM	chr12:50266164	Novel (Known BMI; Weight)	g	a	0.6511	0.0583	0.0122	1.72e-06	16106.1	FAIM2
rs76034026	TFM	chr14:96872828	Novel	g	c	0.0066	-0.3829	0.0804	1.93e-06	16106	AK7
rs184622626	TFM	chr8:40639919	Novel	c	a	0.9602	0.1419	0.0298	1.93e-06	16106	ZMAT4
rs557373392	TFM	chr4:170124208	Novel	c	t	0.0011	1.7094	0.3592	1.94e-06	5757.99	SH3RF1/RP11-327O17.2
rs750887598	TFM	chr15:57020231	Novel	c	ca	0.9938	0.5436	0.116	2.77e-06	12972.1	ZNF280D
rs111455041	TFM	chr1:43492481	Novel	c	t	0.4057	0.0611	0.0131	3.37e-06	16106.1	RNU6-870P
rs190878891	TFM	chr15:52379877	Novel	g	a	0.9949	0.435	0.0936	3.39e-06	16106	CTD-2184D3.5
rs562248949	TFM	chr11:62153547	Novel	c	t	0.9959	-0.5096	0.11	3.62e-06	15359	ASRGL1
rs752744147	TFM	chr4:23532960	Novel	tg	t	0.0022	0.7383	0.16	3.97e-06	12972	RFPL4AP3
rs190997771	TFM	chr8:70281554	Novel	g	a	0.0097	-0.2959	0.0641	3.98e-06	16106	LINC01603
rs140327228	TFM	chr9:90511446	Novel	g	a	0.9861	-0.2596	0.0565	4.37e-06	16106	SPATA31E1
rs35487301	TFM	chr16:53452068	Novel	g	a	0.0249	-0.179	0.0391	4.61e-06	16106	RBL2
rs193172711	TFM	chr3:11590148	Novel	g	a	0.0017	0.989	0.2159	4.65e-06	9061.07	ATG7
rs11145045	TFM	chr9:79367367	Novel	c	t	0.4396	0.0538	0.0118	4.71e-06	16106	PRUNE2
rs143928220	TFM	chr2:208596047	Novel	g	c	0.9928	-0.3707	0.081	4.74e-06	16106.1	CCNYL1
rs76199668	TFM	chr15:89931716	Novel	at	a	0.9659	-0.154	0.0338	5.03e-06	16105.8	MIR9-3HG
rs28628150	TFM	chr3:86196637	Novel (Known BMI)	c	a	0.865	-0.0777	0.017	5.07e-06	16106.2	snoZ40
rs186607487	TFM	chr2:106007749	Novel	g	a	0.9917	-0.3217	0.0706	5.13e-06	16106	FHL2
rs551736560	TFM	chr3:51112173	Novel	g	t	0.0019	1.1003	0.2417	5.29e-06	7214.04	DOCK3
rs74698413	TFM	chr2:163539516	Novel	g	a	0.0579	0.1367	0.0301	5.46e-06	16106.1	KCNH7
rs370052741	TFM	chr19:18234144	Novel	g	a	0.0017	-0.8296	0.1825	5.49e-06	12971.9	MAST3
rs72767578	TFM	chr16:19642670	Novel (Known BMI)	g	a	0.1192	-0.0825	0.0182	5.63e-06	16106	C16orf62
rs537549660	TFM	chr19:34233583	Novel	g	a	0.0026	-0.7135	0.1572	5.7e-06	12084	CHST8
rs372948323	TFM	chr5:61437708	Novel	c	ctg	0.9985	1.7978	0.3966	5.81e-06	4869.94	RN7SKP157
rs141372016	TFM	chr18:3668916	Novel	g	a	0.002	0.737	0.1629	6.05e-06	14423.1	DLGAP1
rs56278732	TFM	chr1:177777483	Novel (Known BMI)	g	a	0.782	-0.0633	0.014	6.31e-06	16106	RP11-63B19.1
rs529529785	TFM	chr12:95408117	Novel	g	c	0.0016	-0.999	0.2213	6.33e-06	9476.97	NR2C1
rs74553731	TFM	chr11:104710837	Novel	g	a	0.0024	-0.6447	0.1428	6.38e-06	14390	RP11-693N9.1
rs190210789	TFM	chr1:181867863	Novel	t	a	0.9988	-1.7274	0.3829	6.43e-06	5661.98	RN7SKP229
rs758954781	TFM	chr12:17991134	Novel	c	t	0.0013	1.5054	0.3338	6.48e-06	5498.04	Y_RNA
rs555403065	TFM	chr18:34844920	Novel	g	t	0.0021	-0.6333	0.1405	6.59e-06	15359	CELF4
rs543716802	TFM	chr11:12983922	Novel	g	a	0.0021	-1.1272	0.2502	6.65e-06	7885.07	LINC00958
rs749547	TFM	chr6:158013725	Novel	g	a	0.2103	0.0686	0.0152	6.8e-06	16106	ZDHHC14
rs72913870	TFM	chr3:89047588	Novel	g	a	0.1093	0.085	0.0189	7.01e-06	16106	ICE2P2
rs183237934	TFM	chr2:61544759	Novel	c	t	0.994	0.3941	0.0877	7.02e-06	16106.1	USP34
rs571324947	TFM	chr6:70772038	Novel	c	t	0.9905	-0.2891	0.0643	7.02e-06	16105.9	COL19A1
rs558729974	TFM	chr11:84609157	Novel	t	a	0.0075	0.3234	0.0721	7.37e-06	16106.1	DLG2
rs182591441	TFM	chr4:9633239	Novel	t	a	0.0021	0.7178	0.1602	7.49e-06	13643	AC097493.1
rs573762110	TFM	chr4:17070368	Novel	g	a	0.0014	-1.0197	0.2277	7.5e-06	7474.04	RP11-141E13.1
rs140136672	TFM	chr1:84159660	Novel	g	c	0.994	-0.3503	0.0783	7.76e-06	16106	RP11-475O6.1
rs539098146	TFM	chr16:26963359	Novel	g	c	0.0054	-0.4003	0.0896	7.82e-06	16106	C16orf82
rs78185366	TFM	chr7:36958598	Novel	g	t	0.996	0.4989	0.1116	7.83e-06	15358.9	ELMO1
rs11170981	TFM	chr12:54981127	Novel	g	t	0.4511	-0.0523	0.0117	8.21e-06	16105.9	PPP1R1A
rs16945149	TFM	chr18:3642562	Novel	g	t	0.9984	-0.7393	0.1658	8.25e-06	15359	DLGAP1
rs549159229	TFM	chr15:71904657	Novel	g	c	0.9975	-0.9184	0.2063	8.54e-06	8806	THSD4
rs149159774	TFM	chr1:59576274	Novel	g	a	0.9934	-0.3506	0.0788	8.62e-06	16106	LINC01358
rs774160312	TFM	chr4:27763337	Novel	g	a	0.0014	1.6542	0.3718	8.64e-06	4990.97	IGBP1P5
rs758566456	TFM	chr2:57009058	Novel	c	t	0.9984	-1.2774	0.2877	9.03e-06	7377.99	AC008173.1
rs185791183	TFM	chr4:154613018	Novel	c	a	0.997	-0.6216	0.14	9.04e-06	13676.1	TLR2
rs111804884	TFM	chr3:128531921	Novel	c	t	0.9989	1.8795	0.4238	9.22e-06	4991	RAB7A
rs72835697	TFM	chr2:107957584	Novel	c	t	0.8353	-0.0705	0.0159	9.31e-06	16106	AC006227.1
rs34204420	TFM	chr5:28235646	Novel	t	a	0.9877	-0.2588	0.0584	9.32e-06	16106	RP11-560A7.1
rs574519712	TFM	chr5:144748099	Novel	g	c	0.9989	-1.2998	0.2933	9.38e-06	9476.96	CTC-806A22.1
rs191564188	TFM	chr9:109319050	Novel	c	a	0.9968	0.4929	0.1114	9.68e-06	16105.9	LINC01505
rs774996121	TFM	chr11:47290588	Novel	t	a	0.0012	-1.4509	0.328	9.69e-06	9476.99	NR1H3
rs182485445	TFM	chr12:55126036	Novel	c	t	0.0017	0.8417	0.1903	9.71e-06	13642.9	RP11-850F7.7
rs149198877	TFM	chr2:62510826	Novel	g	a	0.0088	-0.2894	0.0655	9.86e-06	16106	snoU13
rs577563939	TFM	chr2:64181347	Novel	g	a	0.0011	1.963	0.4443	9.94e-06	4991.03	VPS54
rs181065997	TFM	chr12:108034653	Novel	g	a	0.0028	0.5547	0.1256	9.99e-06	15359.1	BTBD11

## Sheet: TLM sex-combined
Table S4. Independent and significant loci for TLM at P < 1 × 10-5 for sex-combined analysis. Genome-wide significant variants (pv<5x10-8) are shown in bold.
SNP	Trait	Chr:position	Novelty	NEA	EA	EAF	Effect	SE	P-value	N	Gene
rs397858888	TLM	chr18:57832856	Novel (Known BMI;Height)	ac	a	0.7635	-0.0825	0.0137	1.84e-09	16104.9	RNU4-17P
rs9972653	TLM	chr16:53814363	Novel (Known BMI;Weight;TFM)	g	t	0.3942	0.0697	0.0119	4.7e-09	16105	FTO
rs73169094	TLM	chr7:154680360	Novel	g	c	0.9613	-0.177	0.032	3.27e-08	16105	DPP6
rs147609775	TLM	chr12:75508939	Novel	c	t	0.9744	-0.2104	0.0405	2.04e-07	16105.1	KCNC2
rs575341705	TLM	chr3:129265238	Novel	c	t	0.0019	0.9008	0.1741	2.3e-07	13675.1	H1FOO
rs1682093	TLM	chr2:22774191	Novel	c	t	0.9983	-1.3027	0.2592	5.01e-07	8143.96	AC096570.1
rs534951121	TLM	chr4:24874940	Novel	tgaacagtatgcacccaca	t	0.0034	0.6859	0.1369	5.46e-07	16104.9	CCDC149
rs138525295	TLM	chr6:129131415	Novel	c	t	0.9604	-0.1499	0.0299	5.55e-07	16105	Y_RNA
rs113191842	TLM	chr16:53817318	Novel (Known BMI;Height)	g	a	0.1044	0.1061	0.0213	6.08e-07	16105	FTO
rs191578361	TLM	chr6:10607011	Novel	c	a	0.0076	0.3967	0.0805	8.35e-07	16105	GCNT2
rs60401266	TLM	chr1:9252421	Novel	g	t	0.3535	0.0603	0.0123	9.14e-07	16105	RP3-510D11.2/MIR34A
rs775327225	TLM	chrX:100019919	Novel	c	t	0.9986	-1.3463	0.2766	1.14e-06	7089.98	SYTL4
rs61838774	TLM	chr1:219613775	Novel (Known WHRBMIadj)	g	a	0.7143	-0.0623	0.0129	1.3e-06	16104.9	RP11-95P13.1
rs139055636	TLM	chr9:105558900	Novel	c	t	0.0014	1.1602	0.24	1.33e-06	11959.1	RP11-338N12.1
rs549976111	TLM	chr13:82920246	Novel	c	t	0.0012	-2.209	0.4604	1.6e-06	5660.99	GYG1P2
rs6419137	TLM	chr4:96508782	Novel	c	t	0.1229	0.0844	0.0177	1.88e-06	16105.1	RP11-710C12.1
rs1407031	TLM	chr20:6542634	Novel (Known Height;HipBMIadj)	c	t	0.3906	0.0572	0.012	1.93e-06	16104.9	CASC20
rs74606695	TLM	chr19:51458193	Novel	c	t	0.0047	-0.4884	0.1027	1.97e-06	15358	CTB-147C22.8
rs6785291	TLM	chr3:194782394	Novel	t	a	0.7523	-0.066	0.014	2.27e-06	16105	XXYLT1
rs533655234	TLM	chr16:50932338	Novel	g	a	0.998	-1.1555	0.2457	2.56e-06	8221.08	RP11-883G14.1
rs548308136	TLM	chr5:90414117	Novel	g	a	0.0017	0.8631	0.1837	2.63e-06	11543	ADGRV1
rs117869235	TLM	chr4:70157713	Novel	c	a	0.9965	0.583	0.1248	2.98e-06	15358	UGT2B28
rs72731858	TLM	chr8:135229767	Novel	c	t	0.011	0.2819	0.0603	3e-06	16105	RP11-513H8.1
rs189831279	TLM	chr2:238936092	Novel	g	a	0.9981	1.1899	0.255	3.06e-06	4869.05	UBE2F/UBE2F-SCLY
rs535984676	TLM	chr4:140502029	Novel	g	a	0.0015	-1.1933	0.2557	3.06e-06	8144.06	SETD7
rs79127824	TLM	chr20:939864	Novel	g	t	0.9327	0.1108	0.0238	3.09e-06	16105	RSPO4
rs138909416	TLM	chr7:149086278	Novel	c	a	0.9971	-0.6793	0.1458	3.19e-06	13675	AC004941.3
rs564265136	TLM	chr8:113052085	Novel	g	a	0.0102	-0.2722	0.0585	3.29e-06	16105.1	RNU4-37P
rs78760381	TLM	chr11:117922310	Novel	c	t	0.0161	-0.2301	0.0495	3.37e-06	16105	TMPRSS4-AS1
rs781331541	TLM	chr11:110515806	Novel	c	t	0.0012	-1.7953	0.3891	3.94e-06	4958.01	ARHGAP20
rs529822645	TLM	chr22:19897254	Novel	tca	t	0.0021	0.9331	0.2024	4.04e-06	10399.9	TXNRD2
rs115133062	TLM	chr4:131841778	Novel	c	t	0.0073	-0.3808	0.0828	4.27e-06	16105	RP11-401I19.1
rs397934896	TLM	chr6:120741728	Novel	c	ct	0.1869	-0.0702	0.0153	4.47e-06	16105.1	RNU6-214P
rs781419737	TLM	chr14:33603569	Novel	c	a	0.0011	1.9619	0.4281	4.59e-06	4869	NPAS3
rs4265747	TLM	chr14:104841309	Novel	c	t	0.7856	-0.0663	0.0145	4.64e-06	16105	RP11-260M19.1
rs12771435	TLM	chr10:78709315	Novel	c	t	0.7423	0.0617	0.0135	4.67e-06	16104.9	KCNMA1-AS1/KCNMA1
rs189868233	TLM	chr13:87402273	Novel	g	t	0.0018	-0.7553	0.1652	4.81e-06	12972.1	TXNL1P1
rs113054644	TLM	chr10:113766614	Novel	g	a	0.0106	0.2712	0.0595	5.1e-06	16105	GPAM
rs182144552	TLM	chr7:137428827	Novel	c	t	0.9982	-0.8602	0.1886	5.11e-06	13675	DGKI
rs546547223	TLM	chr19:1471858	Novel	c	t	0.0031	-0.6265	0.1376	5.25e-06	15358	APC2/C19orf25
rs190760014	TLM	chr11:26751565	Novel	g	t	0.0129	0.2545	0.0559	5.27e-06	16105	SLC5A12
rs562422957	TLM	chr20:10449173	Novel	g	t	0.9985	0.9966	0.2189	5.31e-06	11158.9	SLX4IP
rs568629182	TLM	chr7:144634728	Novel	c	t	0.0012	1.5567	0.3422	5.4e-06	5757.98	EI24P4
rs535993527	TLM	chr1:14581157	Novel	g	a	0.9985	0.8261	0.1818	5.49e-06	13675	KAZN
rs575653457	TLM	chr11:69660435	Novel	g	a	0.0014	-1.2167	0.268	5.62e-06	8772.98	FGF3
rs1951888	TLM	chr14:56105478	Novel	c	a	0.9983	-0.7913	0.1745	5.79e-06	13675	KTN1
rs574364675	TLM	chr10:26538237	Novel	c	t	0.0014	1.2199	0.2693	5.89e-06	8772.96	GAD2
rs192138285	TLM	chr9:32280052	Novel	g	t	0.9983	-0.8872	0.1962	6.11e-06	11959	RNA5SP281
rs186367709	TLM	chr7:128138966	Novel	g	a	0.0135	0.245	0.0542	6.21e-06	16105	METTL2B
rs185758311	TLM	chr3:26176948	Novel	c	t	0.0017	0.8626	0.1911	6.32e-06	11959	HMGB3P12
rs71107899	TLM	chr7:93207321	Novel	c	caaactccacttcaattatg	0.071	-0.1071	0.0237	6.42e-06	16105.1	CALCR
rs145560212	TLM	chr2:49194230	Novel	c	t	0.0023	-0.9121	0.2022	6.43e-06	10319.9	RP11-460M2.1/FSHR
rs760277308	TLM	chr17:46271418	Novel	c	t	0.999	-1.7077	0.3785	6.44e-06	7090.01	SKAP1/RP11-456D7.1
rs1030065	TLM	chr2:217665415	Novel	g	a	0.7006	0.0575	0.0128	6.79e-06	16105	AC007563.3/AC007563.5
rs542842990	TLM	chr10:62659221	Novel	c	t	0.0012	-1.1506	0.2557	6.82e-06	11159	RHOBTB1
rs79757778	TLM	chr13:60146534	Novel	g	a	0.0022	0.6543	0.1454	6.84e-06	12874.9	RNU7-88P
rs185921021	TLM	chr5:93541242	Novel	c	t	0.0333	0.161	0.0358	6.84e-06	16105	KIAA0825
rs73073684	TLM	chr20:1278780	Novel	g	c	0.9769	0.1815	0.0405	7.24e-06	16104.9	SNPH
rs72868882	TLM	chr6:55644601	Novel	g	t	0.0642	-0.1074	0.024	7.6e-06	16104.9	BMP5
rs529509344	TLM	chr9:139566329	Novel	c	cag	0.9983	-1.046	0.234	7.86e-06	8773	EGFL7
rs147408780	TLM	chr12:81742540	Novel	c	t	0.01	0.2633	0.059	8.07e-06	16105.1	PPFIA2
rs182249602	TLM	chr19:40798368	Novel	c	t	0.0019	-0.7224	0.1619	8.08e-06	15358.1	AKT2
rs749043255	TLM	chr12:111810662	Novel	g	a	0.0011	-1.4816	0.3322	8.2e-06	4868.99	RP3-473L9.4
rs73227491	TLM	chr21:23200134	Novel	g	c	0.0019	1.1101	0.249	8.27e-06	8144.08	LINC01425
rs546218095	TLM	chr9:10245828	Novel	c	t	0.0025	0.5918	0.1328	8.27e-06	15357.9	PTPRD
rs147699312	TLM	chr9:27852795	Novel	c	t	0.0049	0.4252	0.0954	8.27e-06	16104.9	RP11-575I8.1
rs139159369	TLM	chr11:126875961	Novel	atg	a	0.8242	0.0684	0.0153	8.36e-06	16105	KIRREL3-AS3
rs150315280	TLM	chr14:49861856	Novel	c	t	0.982	0.2182	0.049	8.61e-06	16105.1	RP11-326E7.1
rs77005800	TLM	chr2:74004043	Novel	c	t	0.9967	-0.5015	0.1127	8.62e-06	16104.9	DUSP11
rs180989964	TLM	chr17:80527604	Novel	g	a	0.0029	-0.6013	0.1352	8.71e-06	16104.9	FOXK2
rs773204082	TLM	chr3:63537360	Novel	c	t	0.0015	0.942	0.212	8.83e-06	10489	SYNPR
rs150395895	TLM	chr18:9543485	Novel	g	a	0.0384	-0.1393	0.0314	9e-06	16105	PPP4R1
rs193155804	TLM	chr17:54975565	Novel	g	a	0.0026	0.6285	0.1416	9.08e-06	15357.9	TRIM25
rs10560589	TLM	chr2:113596284	Novel	c	ctctt	0.9903	-0.4507	0.1015	9.08e-06	9807.05	RP11-67L14.1
rs779437994	TLM	chr4:89348161	Novel	g	a	0.9979	1.3479	0.3037	9.09e-06	4068.96	HERC6
rs578003269	TLM	chr2:188601890	Novel	c	t	0.0013	1.03	0.2324	9.33e-06	11959	LINC01090
rs78664569	TLM	chr4:140546592	Novel	c	t	0.9849	0.2185	0.0493	9.55e-06	16105	RP11-308D13.3
rs34744703	TLM	chr4:188861213	Novel	g	c	0.8588	-0.0748	0.0169	9.56e-06	16105	RP11-713C19.2
rs62451206	TLM	chr7:40596444	Novel	g	a	0.0148	-0.2392	0.0541	9.8e-06	16105	SUGCT

## Sheet: TRFM sex-combined
Table S4. Independent and significant loci for TRFM at P < 1 × 10-5 for sex-combined analysis. Genome-wide significant variants (pv<5x10-8) are shown in bold.
SNP	Trait	Chr:position	Novelty	NEA	EA	EAF	Effect	SE	P-value	N	Gene
rs62033403	TRFM	chr16:53822237	Novel (Known TFM;BMI)	g	a	0.6182	-0.0923	0.0126	2.22e-13	13804	FTO
rs28836469	TRFM	chr2:25117215	Novel (Known BMI; Height)	g	a	0.5612	-0.0843	0.0137	7.48e-10	11316	ADCY3
rs397858888	TRFM	chr18:57832856	Novel (Known BMI)	ac	a	0.7628	-0.0753	0.0144	1.69e-07	13803.9	RNU4-17P
rs116917870	TRFM	chr15:71861787	Novel	g	t	0.9899	-0.3563	0.0687	2.12e-07	13804.1	THSD4
rs138921315	TRFM	chr7:152579862	Novel	g	t	0.0096	0.4779	0.0923	2.28e-07	10544	ACTR3B
rs562248949	TRFM	chr11:62153547	Novel	c	t	0.9958	-0.6045	0.1172	2.52e-07	12013	ASRGL1
rs189712080	TRFM	chr3:69307386	Novel	g	a	0.0096	-0.4132	0.0808	3.15e-07	11316	FRMD4B
rs148076010	TRFM	chr9:2277605	Novel	g	a	0.9607	-0.1727	0.0339	3.51e-07	13804	RN7SL592P
rs774769579	TRFM	chr8:18917241	Novel	g	t	0.9982	-0.9253	0.1817	3.55e-07	10498.9	PSD3
rs1044677	TRFM	chr12:50260825	Novel (Known BMI)	c	t	0.3407	-0.065	0.013	6.09e-07	13803.9	FAIM2
rs149198877	TRFM	chr2:62510826	Novel	g	a	0.0091	-0.3703	0.0746	6.86e-07	11316	snoU13
rs139340157	TRFM	chr1:234416468	Novel	g	a	0.0014	1.5281	0.3078	6.89e-07	4027.06	SLC35F3
rs554766983	TRFM	chr13:45303469	Novel	g	a	0.002	0.8493	0.1713	7.14e-07	13057	RP11-442J21.2
rs375231277	TRFM	chr16:2350959	Novel	c	t	0.0083	-0.453	0.0917	7.86e-07	11316	ABCA3
rs141621328	TRFM	chr8:139557354	Novel	c	t	0.0054	-0.5062	0.1031	9.03e-07	13804	COL22A1
rs2720293	TRFM	chr12:50175380	Novel (Known BMI)	g	a	0.7289	-0.0689	0.0142	1.26e-06	13804	NCKAP5L
rs529529785	TRFM	chr12:95408117	Novel	g	c	0.0017	-1.1764	0.244	1.43e-06	6327.97	NR2C1
rs190997771	TRFM	chr8:70281554	Novel	g	a	0.0096	-0.3262	0.0682	1.71e-06	13804	LINC01603
rs10460032	TRFM	chr18:43303089	Novel	g	a	0.1589	-0.081	0.017	1.78e-06	13804	RP11-116O18.3
rs147825881	TRFM	chr1:222727128	Novel	c	cctct	0.8839	0.1193	0.025	1.8e-06	11316.1	TAF1A
rs2082881	TRFM	chr2:25038268	Novel (Known Height; BMI; Hip)	g	a	0.7545	-0.0754	0.0158	1.9e-06	11316	CENPO
rs73383014	TRFM	chr18:3642125	Novel	g	a	0.0018	0.8552	0.18	2.03e-06	10499	DLGAP1
rs141372016	TRFM	chr18:3668916	Novel	g	a	0.0021	0.8065	0.1699	2.06e-06	11077.1	DLGAP1
rs116105909	TRFM	chr3:20809318	Novel	g	a	0.0349	-0.1887	0.0399	2.3e-06	11316	SGO1-AS1
rs74488808	TRFM	chr4:164941510	Novel	g	c	0.0107	-0.3234	0.0685	2.36e-06	11316	2016-03-01
rs184323041	TRFM	chr1:213699096	Novel	g	a	0.9978	0.8295	0.1761	2.48e-06	10568.9	RP11-554K11.2
rs79726092	TRFM	chr3:14832506	Novel	g	a	0.9694	-0.1889	0.0403	2.73e-06	11315.9	RP11-95M5.1
rs530826342	TRFM	chr15:81690766	Novel	g	a	0.9987	1.2523	0.2671	2.76e-06	7841.99	CTD-2240J17.3
rs2119067	TRFM	chr2:166127283	Novel	c	t	0.7749	0.0767	0.0164	2.77e-06	11316	SCN2A
rs148929991	TRFM	chr4:12683700	Novel	g	a	0.9964	0.796	0.1699	2.78e-06	7371.96	ECM1P2
rs575268489	TRFM	chr9:91937223	Novel	g	a	0.9985	-0.9794	0.209	2.8e-06	11374	SECISBP2
rs116669916	TRFM	chr4:130806986	Novel	c	t	0.995	-0.5288	0.1132	2.97e-06	10569.1	RP11-422J15.1
rs539730823	TRFM	chr10:27984526	Novel	g	a	0.9968	0.701	0.1503	3.12e-06	9860.01	MKX
rs117542098	TRFM	chr12:129534763	Novel	c	t	0.0069	-0.3789	0.0814	3.23e-06	13804	TMEM132D
rs74698413	TRFM	chr2:163539516	Novel	g	a	0.0592	0.1582	0.0342	3.62e-06	11316.1	KCNH7
rs78185366	TRFM	chr7:36958598	Novel	g	t	0.996	0.5606	0.1211	3.7e-06	13057	ELMO1
rs74566838	TRFM	chr5:102034612	Novel	g	a	0.0534	0.1369	0.0297	3.97e-06	13804	LINC00491
rs13404323	TRFM	chr2:150630482	Novel	c	t	0.0013	-0.9946	0.2157	4e-06	9055.01	AC007364.1/AC144449.1
rs763350044	TRFM	chr16:88650869	Novel	g	a	0.9981	-0.8267	0.1796	4.18e-06	12013	ZC3H18
rs551736560	TRFM	chr3:51112173	Novel	g	t	0.0019	1.143	0.2485	4.24e-06	7011.99	DOCK3
rs553221313	TRFM	chr18:2700154	Novel	c	t	0.9986	1.2329	0.2682	4.3e-06	5329.03	SMCHD1/RP11-703M24.5
rs72818657	TRFM	chr17:14177722	Novel	c	t	0.998	-0.9248	0.2014	4.39e-06	8056.04	RP11-214O1.1
rs72767578	TRFM	chr16:19642670	Novel (Known BMI)	g	a	0.1196	-0.0872	0.019	4.43e-06	13804.1	C16orf62
rs141896554	TRFM	chr16:75941471	Novel	g	a	0.988	-0.2696	0.0587	4.44e-06	13804	RNA5SP430
rs142268441	TRFM	chrX:117566640	Novel	g	t	0.9663	-0.4126	0.09	4.53e-06	2558.01	WDR44
rs144872064	TRFM	chr17:32976769	Novel	c	t	0.0032	-0.5663	0.1237	4.67e-06	13804	TMEM132E
rs7040264	TRFM	chr9:79349008	Novel	c	t	0.5904	-0.0572	0.0125	4.81e-06	13804	PRUNE2
rs78924360	TRFM	chr4:125351061	Novel	g	a	0.9918	-0.3621	0.0793	4.96e-06	11316.1	RP11-93I21.2
rs761815677	TRFM	chr15:95055628	Novel	c	a	0.9986	1.4799	0.3244	5.06e-06	5001.01	MCTP2
rs537549660	TRFM	chr19:34233583	Novel	g	a	0.0025	-0.7253	0.1591	5.17e-06	12013.1	CHST8
rs558729974	TRFM	chr11:84609157	Novel	t	a	0.0077	0.3397	0.0746	5.2e-06	13804.1	DLG2
rs117308430	TRFM	chr8:21707250	Novel	g	a	0.0025	-0.6738	0.148	5.28e-06	13057	GFRA2
rs76494377	TRFM	chr8:85475898	Novel	g	a	0.9962	-0.4907	0.1079	5.42e-06	13804	RALYL
rs74553731	TRFM	chr11:104710837	Novel	g	a	0.0026	-0.6604	0.1453	5.45e-06	11246	RP11-693N9.1
rs775894604	TRFM	chr2:149956865	Novel	g	a	0.9983	1.0227	0.225	5.48e-06	9055.01	LYPD6B
rs144076261	TRFM	chr9:129453009	Novel	c	t	0.0101	0.3224	0.071	5.66e-06	13804	LMX1B
rs76199668	TRFM	chr15:89931716	Novel	at	a	0.9659	-0.1609	0.0354	5.68e-06	13803.9	MIR9-3HG
rs553183422	TRFM	chr16:76167487	Novel	g	t	0.0149	-0.2608	0.0576	5.89e-06	13804.1	RP11-293N14.1
rs116707406	TRFM	chr22:49365858	Novel	g	a	0.0037	-0.5391	0.1192	6.13e-06	13057.1	LINC01310
rs6819434	TRFM	chr4:102149548	Novel	g	t	0.9942	0.4116	0.0911	6.19e-06	11316	PPP3CA
rs117635839	TRFM	chr9:15810888	Novel	g	a	0.9872	0.2631	0.0582	6.26e-06	13804	CCDC171
rs12363277	TRFM	chr11:118763736	Novel	c	t	0.9408	-0.1191	0.0264	6.31e-06	13804.1	CXCR5
rs190502389	TRFM	chrX:4453141	Novel	g	c	0.0037	0.6659	0.1478	6.59e-06	6753.91	AC108683.1
rs61736007	TRFM	chr12:57618619	Novel	g	a	0.28	0.0618	0.0137	6.64e-06	13804	NXPH4
rs77966982	TRFM	chr6:113626891	Novel	c	a	0.0682	-0.1117	0.0248	6.72e-06	13804	RP11-437J19.1
rs182276090	TRFM	chr2:207418380	Novel	g	a	0.9948	-0.4697	0.1044	6.82e-06	11316	ADAM23
rs760063500	TRFM	chr9:22906739	Novel	g	a	0.998	-1.148	0.2555	7e-06	6792.01	AL391117.1
rs190398780	TRFM	chr1:231041137	Novel	c	t	0.9983	-0.9548	0.2126	7.06e-06	9524.96	TTC13
rs192915157	TRFM	chr11:24721901	Novel	c	t	0.0013	1.2859	0.2866	7.25e-06	5497.94	LUZP2
rs35131544	TRFM	chr2:129534287	Novel	c	t	0.0316	-0.1764	0.0393	7.29e-06	11316	AC012451.1
rs141880917	TRFM	chr8:50180010	Novel	c	t	0.0018	0.813	0.1815	7.52e-06	11374	RP11-10H3.1
rs79417519	TRFM	chr3:151141059	Novel	g	a	0.0437	0.1528	0.0341	7.65e-06	11316.1	MED12L
rs111455041	TRFM	chr1:43492481	Novel	c	t	0.4033	0.0676	0.0151	7.97e-06	11316.1	RNU6-870P
rs7611540	TRFM	chr3:62433040	Novel	c	t	0.3082	0.0653	0.0146	8.15e-06	11316	CADPS
rs181311498	TRFM	chr2:204187222	Novel	c	t	0.0024	0.8592	0.1926	8.16e-06	7011.93	ABI2
rs139094670	TRFM	chr15:55069891	Novel	g	c	0.9986	1.0263	0.2303	8.33e-06	7841.92	UNC13C
rs190878891	TRFM	chr15:52379877	Novel	g	a	0.9948	0.4362	0.0979	8.42e-06	13804	CTD-2184D3.5
rs74458710	TRFM	chr1:88064768	Novel	c	t	0.0196	0.2206	0.0495	8.47e-06	11316	RNA5SP52
rs548836718	TRFM	chr13:49734237	Novel	c	cg	0.9937	0.4255	0.096	9.32e-06	13804	FNDC3A
rs12358564	TRFM	chr10:75316338	Novel	g	a	0.0031	-0.7381	0.1668	9.61e-06	9500.01	USP54
rs8009454	TRFM	chr14:56069623	Novel	g	c	0.0017	0.7499	0.1696	9.75e-06	11077	KTN1
rs180873968	TRFM	chr11:100489399	Novel	c	t	0.9981	0.7219	0.1633	9.81e-06	12013	RN7SL222P

## Sheet: Waist sex-combined
Table S4. Independent and significant loci for Waist at P < 1 × 10-5 for sex-combined analysis. Genome-wide significant variants (pv<5x10-8) are shown in bold.
SNP	Trait	Chr:position	Novelty	NEA	EA	EAF	Effect	SE	P-value	N	Gene
rs1558902	Waist	chr16:53803574	Known	t	a	0.4051	0.0711	0.0066	7.49e-27	48128	FTO
rs34686587	Waist	chr2:621602	Known	gt	g	0.1863	-0.0623	0.0086	5.73e-13	45996	AC093326.3
rs12967135	Waist	chr18:57849023	Known	g	a	0.2377	0.051	0.0077	3.04e-11	48128	RP11-795H16.2
rs4782285	Waist	chr16:19809745	Known	t	a	0.1343	-0.0642	0.0101	1.82e-10	46874.2	IQCK
rs7132908	Waist	chr12:50263148	Known	g	a	0.3797	0.0407	0.0068	1.84e-09	48128.1	FAIM2
rs532352152	Waist	chr8:84186169	Novel	g	a	0.9987	1.123	0.2012	2.39e-08	13118	RP11-813B8.2
rs10767654	Waist	chr11:27640223	Known	g	t	0.2154	-0.045	0.0082	3.47e-08	45996.2	LINC00678/BDNF-AS
rs184622626	Waist	chr8:40639919	Novel	c	a	0.9609	0.1097	0.0199	3.7e-08	39029.1	ZMAT4
rs397737647	Waist	chr16:30138012	Known	c	ct	0.2826	-0.044	0.008	4.06e-08	44742.1	MAPK3
rs62036624	Waist	chr16:28839930	Known	g	t	0.3887	0.0384	0.007	4.07e-08	44742.1	ATXN2L
rs35478252	Waist	chr4:45177546	Known	ac	a	0.4291	0.0371	0.0068	4.18e-08	45995.9	RP11-362I1.1
rs59992789	Waist	chr18:58013565	Known	c	t	0.771	-0.043	0.0079	5.07e-08	48128.1	MC4R
rs749526610	Waist	chr2:181371844	Novel	g	a	0.9987	1.8629	0.3535	1.37e-07	4391.99	RP11-512G4.1
rs532504	Waist	chr1:177878933	Known	g	a	0.1993	0.0444	0.0086	2.16e-07	44741.8	SEC16B
rs556621759	Waist	chr7:83699256	Novel	c	t	0.9986	-1.913	0.3731	2.94e-07	3857.07	SEMA3A
rs147426783	Waist	chr2:97548456	Novel	c	t	0.0035	0.3787	0.0745	3.74e-07	38126	FAM178B
rs56130800	Waist	chr11:43729853	Novel	g	a	0.3181	0.0367	0.0073	4.16e-07	44742	RP11-472I20.4/HSD17B12
rs137861704	Waist	chr17:2463974	Novel	t	a	0.9981	0.7505	0.1484	4.25e-07	27773	RN7SL33P
rs147914600	Waist	chr19:51140412	Novel	c	t	0.0068	0.2696	0.0533	4.25e-07	43207	SYT3
rs117183008	Waist	chr22:46148151	Novel	g	a	0.0134	0.1671	0.0333	5.1e-07	44665.1	ATXN10
rs1916799	Waist	chr3:61232975	Novel	g	a	0.1498	-0.0488	0.0098	5.69e-07	42415	FHIT
rs113191842	Waist	chr16:53817318	Known	g	a	0.1099	0.0611	0.0123	6.79e-07	45995.9	FTO
rs550320694	Waist	chr6:128559604	Novel	c	t	0.9971	1.3956	0.2813	7e-07	3775.04	PTPRK
rs56056033	Waist	chr17:53323472	Novel	c	t	0.2615	0.039	0.0079	7.03e-07	45995.9	HLF
rs11847697	Waist	chr14:30515112	Novel	c	t	0.047	0.0809	0.0163	7.15e-07	45996	CTD-2251F13.1/PRKD1
rs2272805	Waist	chr22:45809698	Novel	g	a	0.1461	0.0501	0.0101	7.72e-07	40282.9	RIBC2
rs763493224	Waist	chr8:52229180	Novel	c	t	0.0015	-0.6281	0.1274	8.25e-07	28929.9	RP11-401H2.1
rs17309874	Waist	chr11:27667236	Known	g	a	0.2463	0.0386	0.0079	8.82e-07	45996	BDNF-AS
rs1559318	Waist	chr16:26817313	Novel	c	a	0.2745	0.039	0.0079	8.99e-07	44742.1	AC009035.1
rs11376559	Waist	chr16:15131654	Known	c	ca	0.2889	-0.0367	0.0075	1.13e-06	44742	PDXDC1
rs190051860	Waist	chr3:35197523	Novel	g	a	0.0023	0.4037	0.0832	1.23e-06	36801.1	KRT8P18
rs555655470	Waist	chr11:72486666	Novel	g	c	0.9982	1.6848	0.3479	1.28e-06	3452.96	ARAP1/STARD10
rs2846807	Waist	chr18:901686	Novel	c	t	0.6189	0.0365	0.0075	1.31e-06	40283	RP11-672L10.3
rs751673030	Waist	chr5:111857006	Novel	g	a	0.0015	1.133	0.2347	1.38e-06	10188	RP11-159K7.1
rs9813495	Waist	chr3:85826381	Known	g	a	0.8115	-0.0463	0.0096	1.42e-06	39028.9	CADM2
rs755186217	Waist	chr5:56259152	Novel	acgagatc	a	0.0013	1.1388	0.2368	1.52e-06	9909.02	MIER3
rs560442186	Waist	chr6:11415648	Novel	c	t	0.0024	-0.4439	0.0923	1.52e-06	32166	RP11-716O23.1
rs10656655	Waist	chr14:39021827	Novel	aac	a	0.5287	-0.0354	0.0074	1.53e-06	39028.9	RP11-14N4.1
rs12242141	Waist	chr10:98646954	Novel	c	t	0.9976	-1.1357	0.2372	1.68e-06	7310.99	LCOR
rs140269604	Waist	chrX:24384178	Novel	c	t	0.0337	-0.3715	0.0776	1.68e-06	3850.01	SUPT20HL1
rs17005355	Waist	chr4:82981823	Novel	g	a	0.9903	-0.2047	0.0428	1.72e-06	39380	RASGEF1B
rs167336	Waist	chr18:21075441	Novel	c	t	0.5655	0.0326	0.0068	1.77e-06	45996	C18orf8
rs34148541	Waist	chr5:75199192	Known	gt	g	0.7254	0.036	0.0076	2.43e-06	45995.9	RP11-524L6.3
rs767396100	Waist	chr9:20019022	Novel	c	t	0.0015	0.6345	0.1346	2.44e-06	28303.2	RP11-378I6.3
rs554553552	Waist	chr5:137158629	Novel	c	t	0.0032	-1.0341	0.2199	2.57e-06	5799.04	RP11-381K20.2
rs79492119	Waist	chr7:72203890	Novel	t	a	0.1593	0.0486	0.0104	2.61e-06	40283	TYW1B
rs185512226	Waist	chr17:65984562	Novel	g	a	0.9978	0.6001	0.1278	2.65e-06	27945.1	C17orf58
rs589491	Waist	chr3:34838691	Novel	g	a	0.9781	0.1137	0.0243	2.78e-06	45996	FECHP1
rs749955620	Waist	chr1:169059771	Novel	g	t	0.9986	0.7057	0.1507	2.82e-06	26246	LINC00970
rs12669882	Waist	chr7:157201080	Novel	c	a	0.9302	0.0742	0.0159	2.84e-06	39348.9	DNAJB6
rs1250535	Waist	chr10:81016112	Novel	g	c	0.3328	-0.0336	0.0072	2.91e-06	45996.1	ZMIZ1
rs11029936	Waist	chr11:27338855	Novel	t	a	0.9481	-0.0756	0.0162	3.02e-06	45996	CCDC34
rs1884486	Waist	chr1:58330801	Novel	g	c	0.6906	-0.0336	0.0072	3.15e-06	45996.3	DAB1-AS1/DAB1
rs561548180	Waist	chr1:154255510	Novel	t	a	0.9974	-0.4093	0.088	3.29e-06	31225.9	SNORD59
rs561118379	Waist	chr3:125911988	Novel	c	a	0.9968	-0.3878	0.0834	3.37e-06	37729.3	ALDH1L1-AS2/ALDH1L1
rs2977262	Waist	chr1:17580066	Novel	c	a	0.7018	0.0363	0.0078	3.6e-06	40283	PADI3
rs115993268	Waist	chr1:107542284	Novel	c	t	0.9813	-0.1244	0.0269	3.69e-06	45996	PRMT6
rs745651645	Waist	chrX:31502293	Novel	c	t	0.9979	-0.7322	0.1585	3.87e-06	10719.9	DMD
rs72772745	Waist	chr16:20065680	Known	c	t	0.8898	0.0542	0.0118	4.02e-06	40283	GPR139
rs73909637	Waist	chr20:47190290	Novel	g	a	0.9975	-1.5157	0.3289	4.07e-06	3660	PREX1
rs56121231	Waist	chr3:130639928	Novel	c	t	0.8098	-0.0439	0.0095	4.21e-06	39029	RP11-39E3.3/ATP2C1
rs553307433	Waist	chr12:110730141	Novel	g	a	0.0033	0.3979	0.0866	4.28e-06	30670	ATP2A2
rs13029479	Waist	chr2:655222	Known	g	a	0.1176	-0.053	0.0115	4.28e-06	40283	TMEM18
rs77265432	Waist	chr3:130548024	Novel	c	a	0.9202	-0.0641	0.014	4.58e-06	40283	GSTO3P
rs189991880	Waist	chr13:103975517	Novel	g	a	0.0011	1.5924	0.3475	4.59e-06	5515.04	LINC01309
rs60716365	Waist	chr20:47149607	Novel	g	a	0.0025	1.506	0.3286	4.59e-06	3660	RNU7-144P
rs755802816	Waist	chr8:84759526	Novel	ta	t	0.9988	-0.7663	0.1673	4.65e-06	19260	RP11-120I21.2
rs772465363	Waist	chr2:214625689	Novel	g	c	0.9985	-1.6915	0.3696	4.73e-06	6706.03	SPAG16
rs542561956	Waist	chr12:66395242	Novel	c	t	0.9971	0.4181	0.0914	4.74e-06	32966	RP11-366L20.4
rs115256206	Waist	chr2:652217	Known	g	a	0.0296	-0.1006	0.022	4.76e-06	40282.9	TMEM18
rs187962714	Waist	chr14:40397797	Novel	t	a	0.9919	-0.8056	0.1761	4.77e-06	3005.02	RP11-111A21.1
rs186838937	Waist	chr9:1198532	Novel	g	c	0.0142	0.1622	0.0355	4.82e-06	42956.1	RPS27AP14
rs158271	Waist	chr4:16827749	Novel	g	c	0.4111	0.0316	0.0069	4.92e-06	44742.1	LDB2
rs17643398	Waist	chr6:41169679	Novel	g	t	0.1047	0.0566	0.0124	4.95e-06	40283.1	TREML2
rs2077177	Waist	chr12:54418857	Known	c	t	0.5968	-0.0316	0.0069	4.97e-06	45995.9	HOXC4/RP11-834C11.14/RP11-834C11.12/HOXC6
rs115387174	Waist	chr2:119337159	Novel	g	a	0.9637	-0.1051	0.023	4.98e-06	40283.1	RP11-19E11.1
rs541494653	Waist	chr10:21171666	Novel	g	c	0.9977	-0.5881	0.1289	5.09e-06	26453.2	NEBL
rs72284255	Waist	chr2:611143	Known	ggtgct	g	0.4922	0.0306	0.0067	5.09e-06	45995.9	AC093326.3
rs188162791	Waist	chr12:47491535	Novel	g	a	0.0016	1.2547	0.2752	5.11e-06	5925.99	PCED1B
rs769283491	Waist	chr19:45413234	Known	ggt	g	0.1314	-0.0538	0.0118	5.27e-06	39028.9	CTB-129P6.7
rs756996513	Waist	chr1:231774316	Novel	g	a	0.9985	-0.8583	0.1886	5.32e-06	13118	DISC1/TSNAX-DISC1
rs191803551	Waist	chr10:15904705	Novel	t	a	0.0263	-0.1138	0.025	5.42e-06	39380.2	FAM188A
rs62092684	Waist	chr18:42485449	Novel	t	a	0.0101	0.1681	0.037	5.61e-06	42855.9	SETBP1
rs189927041	Waist	chr13:73554146	Novel	t	a	0.9937	-0.236	0.052	5.62e-06	41953	PIBF1
rs17001110	Waist	chr22:39830586	Novel	g	a	0.0076	0.2135	0.0471	5.69e-06	35198	TAB1
rs9568859	Waist	chr13:54076184	Novel	g	a	0.8637	-0.0447	0.0099	5.7e-06	45996.2	RP11-384G23.1
rs549667706	Waist	chr18:68958480	Novel	g	a	0.9962	0.3834	0.0846	5.83e-06	31321	RP11-47G4.2
rs1144998	Waist	chr12:54979393	Novel	g	c	0.5749	0.0307	0.0068	5.85e-06	45996	PPP1R1A
rs188149279	Waist	chr5:82971453	Novel	g	c	0.0046	1.2317	0.2722	6.06e-06	3839	HAPLN1
rs79783687	Waist	chr18:901957	Novel	c	t	0.2502	0.0357	0.0079	6.08e-06	45996	RP11-672L10.3
rs549872813	Waist	chr12:110133204	Novel	g	t	0.0033	0.3883	0.0859	6.1e-06	29405	FAM222A
rs144742743	Waist	chr4:11161877	Novel	g	a	0.993	-0.2056	0.0455	6.31e-06	43442.1	MIR572
rs61749905	Waist	chr7:94903477	Novel	g	a	0.013	-0.1606	0.0356	6.49e-06	39208	PPP1R9A
rs66959926	Waist	chr19:39139912	Novel	tg	t	0.0692	-0.0651	0.0145	6.71e-06	39028.9	ACTN4
rs571443469	Waist	chr3:26125784	Novel	c	t	0.0022	-0.8237	0.1829	6.71e-06	13539	RPEP2
rs528704957	Waist	chr11:115227898	Novel	gc	g	0.9946	-0.2672	0.0594	6.74e-06	36387.8	CADM1
rs13006511	Waist	chr2:109039090	Novel	c	t	0.8642	0.0486	0.0108	6.74e-06	40282.9	SMIM12P1
rs577358806	Waist	chr2:21913939	Novel	c	t	0.0034	-0.3594	0.08	6.98e-06	43084.1	AC018742.1/AC067959.1
rs139677998	Waist	chr16:48463666	Novel	g	a	0.0037	-0.3585	0.0798	7.05e-06	36240	SIAH1
rs7404540	Waist	chr16:30423878	Novel	c	t	0.2884	0.0341	0.0076	7.15e-06	45995.9	ZNF771
rs144898246	Waist	chr7:122027386	Novel	g	c	0.9765	-0.1053	0.0235	7.3e-06	45995.9	CADPS2/RP5-1101C3.1
rs76811787	Waist	chr9:30393316	Novel	c	a	0.9956	-0.2792	0.0623	7.38e-06	42367	LINC01242
rs141232978	Waist	chr21:32541565	Novel	c	t	0.0325	-0.0967	0.0216	7.67e-06	40283	TIAM1
rs573255152	Waist	chr6:167264439	Novel	attg	a	0.0018	0.5961	0.1335	8.03e-06	29150.1	RPS6KA2
rs186036328	Waist	chrX:69947255	Novel	t	a	0.0058	-0.8925	0.1999	8.04e-06	3850.05	TEX11
rs62065847	Waist	chr17:46593125	Novel	c	t	0.5126	0.0299	0.0067	8.15e-06	45996.1	HOXB1
rs80116344	Waist	chr18:57948400	Known	g	a	0.0592	0.0683	0.0153	8.15e-06	45996	RP11-396N11.1
rs78206123	Waist	chr6:87320715	Novel	c	t	0.0713	-0.0643	0.0144	8.3e-06	40283	RP1-253B10.1
rs751078348	Waist	chr5:14053881	Novel	g	a	0.0017	-0.6047	0.1358	8.44e-06	24890.9	TRIO
rs183240406	Waist	chr22:31585860	Novel	g	t	0.0016	-0.6775	0.1521	8.45e-06	16311	RNF185
rs749204609	Waist	chr3:133074400	Novel	g	a	0.9951	-1.0046	0.2256	8.49e-06	7255.05	TMEM108
rs190142154	Waist	chr2:156658233	Novel	c	t	0.0124	0.1703	0.0383	8.66e-06	37031.2	AC093375.1
rs773519927	Waist	chr12:45133066	Novel	g	a	0.0015	-0.6346	0.1427	8.71e-06	18831	NELL2
rs182755388	Waist	chr6:53422174	Novel	c	t	0.0068	-0.2504	0.0564	8.85e-06	38048.8	GCLC
rs7119635	Waist	chr11:20102440	Novel	c	t	0.4098	-0.0325	0.0073	8.98e-06	40283	NAV2
rs575602660	Waist	chr12:10736696	Novel	g	a	0.9982	0.6012	0.1354	9.05e-06	26097	KLRA1P
rs74064255	Waist	chr1:39050018	Novel	g	c	0.0029	0.5056	0.1139	9.14e-06	28001	RP11-329N22.1
rs191268231	Waist	chr5:142271612	Novel	g	a	0.9921	0.2221	0.0501	9.15e-06	39029.1	ARHGAP26
rs7005110	Waist	chr8:89760620	Novel	g	a	0.7983	0.0402	0.0091	9.52e-06	40283	RP11-586K2.1
rs2726032	Waist	chr16:28338043	Known	c	t	0.5861	-0.031	0.007	9.76e-06	45996.1	SBK1
rs748525584	Waist	chr9:121996944	Novel	tg	t	0.0024	-0.8386	0.1898	9.96e-06	11787	BRINP1

## Sheet: Hip sex-combined
Table S4. Independent and significant loci for Hip at P < 1 × 10-5 for sex-combined analysis. Genome-wide significant variants (pv<5x10-8) are shown in bold.
SNP	Trait	Chr:position	Novelty	NEA	EA	EAF	Effect	SE	P-value	N	Gene
rs1558902	Hip	chr16:53803574	Known	t	a	0.4034	0.0718	0.0079	8.22e-20	34557	FTO
rs12967135	Hip	chr18:57849023	Known	g	a	0.2394	0.0592	0.0091	7.14e-11	34557	RP11-795H16.2
rs1320330	Hip	chr2:622225	Known	g	t	0.1777	-0.0669	0.0105	2.06e-10	32423.1	AC093326.3
rs113191842	Hip	chr16:53817318	Known	g	a	0.1101	0.087	0.0146	2.57e-09	32423	FTO
rs9818550	Hip	chr3:61271329	Novel	g	t	0.7184	0.0578	0.0099	5.57e-09	26722.9	FHIT
rs12146733	Hip	chr12:50270364	Known	g	c	0.3552	0.0482	0.0086	2.33e-08	31169.1	FAIM2
rs177430	Hip	chr18:21086125	Known	c	t	0.5313	0.0453	0.0082	3.53e-08	31169.1	C18orf8
rs55906749	Hip	chr14:30469704	Novel	c	t	0.958	-0.1097	0.0205	8.28e-08	32423	CTD-2251F13.1/PRKD1
rs146144484	Hip	chr6:3866026	Novel	c	t	0.0108	0.2389	0.045	1.13e-07	29758	RP11-420L9.4
rs532504	Hip	chr1:177878933	Known	g	a	0.1985	0.0601	0.0115	1.57e-07	25469	SEC16B
rs549916972	Hip	chr8:25483562	Novel	g	a	0.9957	0.4985	0.0951	1.61e-07	23869.1	RP11-219J21.1
rs59992789	Hip	chr18:58013565	Known	c	t	0.7692	-0.0474	0.0093	3.28e-07	34557.1	MC4R
rs6943127	Hip	chr7:93198258	Novel	g	t	0.6045	-0.0407	0.008	4.2e-07	34557	CALCR
rs397778224	Hip	chr16:19923688	Known	tc	t	0.8324	0.0544	0.0108	4.5e-07	32423	AC134300.1
rs117614852	Hip	chr9:15279393	Novel	g	t	0.0072	0.2672	0.053	4.53e-07	30059	TTC39B
rs9813495	Hip	chr3:85826381	Known	g	a	0.8151	-0.0611	0.0121	4.54e-07	25469	CADM2
rs2801966	Hip	chr1:41876037	Novel	t	a	0.9419	0.0952	0.0192	6.87e-07	26723	FOXO6
rs181744642	Hip	chr3:185290104	Novel	g	a	0.9917	0.2705	0.0545	7.09e-07	25424.1	SENP2
rs552417043	Hip	chr5:82172741	Novel	c	cct	0.9926	-0.3028	0.0616	8.96e-07	26323	LINC01338
rs574092955	Hip	chr8:66247789	Novel	g	a	0.0014	-1.0907	0.2224	9.37e-07	14204.9	RP11-678D18.1
rs2705666	Hip	chr21:30315681	Novel	t	a	0.1284	-0.0653	0.0133	9.49e-07	26723	LTN1
rs75904068	Hip	chr11:126354614	Novel	c	t	0.9898	1.1257	0.23	9.84e-07	3683	KIRREL3
rs2581816	Hip	chr3:53014657	Novel	c	t	0.3412	0.0413	0.0085	1.12e-06	32423.1	SFMBT1/RP11-894J14.5
rs9313182	Hip	chr5:7250122	Novel	g	c	0.1015	0.0727	0.015	1.16e-06	26723.1	RP11-404K5.3
rs562150915	Hip	chr13:82425593	Novel	g	t	0.0126	0.2711	0.056	1.29e-06	26723	PTMAP5
rs555900871	Hip	chr15:98553308	Novel	c	ct	0.9895	0.258	0.0534	1.35e-06	25069	AC144835.1
rs765488291	Hip	chr20:14119576	Novel	g	a	0.0016	1.6164	0.3348	1.38e-06	4518.97	MACROD2
rs748525584	Hip	chr9:121996944	Novel	tg	t	0.0024	-0.8982	0.1866	1.48e-06	11782	BRINP1
rs117183008	Hip	chr22:46148151	Novel	g	a	0.0135	0.1853	0.0385	1.52e-06	32023.1	ATXN10
rs72957667	Hip	chr11:70840329	Novel	g	a	0.9941	0.3789	0.0792	1.7e-06	30823	SHANK2
rs557953403	Hip	chr10:84832625	Novel	c	t	0.9983	-1.1324	0.2373	1.82e-06	8504.98	RNU6-478P
rs1883375	Hip	chr20:40726827	Novel	c	t	0.5881	0.0431	0.009	1.9e-06	26723	PTPRT
rs184622626	Hip	chr8:40639919	Novel	c	a	0.9609	0.1146	0.0241	1.94e-06	25469.1	ZMAT4
rs4806937	Hip	chr19:3443405	Novel	c	a	0.3789	0.0407	0.0086	1.95e-06	32423	NFIC
rs188956527	Hip	chr3:49019963	Novel	g	t	0.0018	0.6471	0.136	1.96e-06	20339	ARIH2/RP13-131K19.1
rs187829875	Hip	chr4:91313760	Novel	c	t	0.9931	0.4785	0.1006	1.96e-06	24368	CCSER1
rs17779936	Hip	chr12:54614872	Novel	c	t	0.0393	0.1061	0.0224	2.19e-06	31357.9	CBX5
rs397806072	Hip	chr2:111706894	Novel	c	ct	0.1255	0.0639	0.0135	2.24e-06	26722.9	ACOXL
rs548419434	Hip	chr19:46294033	Novel	g	c	0.9983	0.6137	0.1297	2.25e-06	25445	DMWD
rs553105470	Hip	chr17:33213346	Novel	c	t	0.9987	-1.7626	0.3732	2.33e-06	4390.05	RP11-642M2.1
rs146636817	Hip	chr15:26186929	Novel	g	c	0.9969	0.4722	0.1	2.36e-06	23469	RP11-1084I9.1
rs1144998	Hip	chr12:54979393	Novel	g	c	0.5761	0.0382	0.0081	2.55e-06	32423.1	PPP1R1A
rs7191159	Hip	chr16:13514838	Novel	g	t	0.2746	-0.048	0.0102	2.74e-06	25468.8	U91319.1
rs140606801	Hip	chr11:95309671	Novel	g	a	0.991	-0.2425	0.0518	2.81e-06	26723	RP11-338H14.1
rs142800815	Hip	chr3:141860613	Novel	c	t	0.004	-0.398	0.0851	2.9e-06	22403.9	TFDP2
rs1020463	Hip	chr9:22667225	Novel	c	t	0.9948	-0.3502	0.0749	2.93e-06	22768	LINC01239
rs774376863	Hip	chrX:16282702	Novel	c	t	0.0017	-1.2112	0.2591	2.95e-06	5785.01	AC078993.1
rs559407767	Hip	chr12:95496642	Novel	g	c	0.0041	-0.5033	0.1081	3.25e-06	19559	FGD6
rs62107261	Hip	chr2:422144	Novel	c	t	0.9515	0.1012	0.0218	3.35e-06	28857.1	AC105393.2
rs77242430	Hip	chr2:19720805	Novel	g	c	0.9658	-0.1129	0.0243	3.38e-06	32423	AC010096.2
rs552587051	Hip	chr7:86623148	Novel	g	a	0.9956	0.4355	0.0937	3.38e-06	23702.9	KIAA1324L
rs10742179	Hip	chr11:27650524	Known	g	a	0.2683	-0.0416	0.009	3.64e-06	32423	LINC00678/BDNF-AS
rs532617832	Hip	chr5:128450450	Novel	c	t	0.9978	1.0136	0.2189	3.65e-06	11573	ISOC1
rs146631797	Hip	chrX:3229179	Novel	c	t	0.006	-0.5761	0.1244	3.66e-06	7255.98	MXRA5
rs140742043	Hip	chr20:9982924	Novel	c	t	0.0033	0.4583	0.099	3.67e-06	28468	RP5-839B4.8/ANKEF1
rs150152903	Hip	chr12:125451722	Novel	g	a	0.0018	0.6682	0.1444	3.74e-06	18491	DHX37
rs187318872	Hip	chr3:76770690	Novel	c	t	0.9958	-0.4058	0.0878	3.8e-06	24170	ROBO2
rs548678068	Hip	chr10:84638403	Novel	g	a	0.992	-0.8153	0.1767	3.95e-06	4898.04	NRG3
rs559502791	Hip	chr5:92688320	Novel	ta	t	0.9963	0.4093	0.0887	3.98e-06	29358	NR2F1-AS1
rs9348758	Hip	chr6:27255238	Known	g	t	0.9181	0.081	0.0176	4.03e-06	25468.9	POM121L2
rs775754127	Hip	chr13:95466233	Novel	c	ctaaa	0.9984	-0.9577	0.2079	4.1e-06	9900.03	RPL21P112
rs10706266	Hip	chr17:405757	Known	at	a	0.2712	-0.0429	0.0093	4.14e-06	31169	RP5-1029F21.3
rs141925466	Hip	chr4:172489348	Novel	g	a	0.9785	0.1496	0.0325	4.18e-06	26723.1	RP11-97E7.1
rs79737422	Hip	chr1:207262791	Novel	c	a	0.9965	-1.4993	0.3259	4.2e-06	1766	C4BPB
rs558207711	Hip	chr7:135821229	Novel	ttaag	t	0.0094	0.284	0.0618	4.38e-06	24359.1	AC009784.3
rs1987471	Hip	chr16:28825866	Known	g	t	0.5981	-0.0377	0.0082	4.39e-06	32422.9	RP11-1348G14.1/RP11-1348G14.4
rs11042397	Hip	chr11:9524255	Novel	g	a	0.5447	-0.0372	0.0081	4.43e-06	32423	ZNF143
rs3765959	Hip	chr1:9319556	Novel	g	a	0.151	0.0575	0.0125	4.46e-06	26723.1	H6PD
rs17221972	Hip	chr10:1751710	Novel	g	a	0.4074	0.041	0.009	4.56e-06	26723	ADARB2
rs557285101	Hip	chr12:118722181	Novel	g	a	0.0023	-0.5844	0.1275	4.58e-06	22618	TAOK3
rs3961049	Hip	chr2:442079	Novel	g	a	0.3515	0.0384	0.0084	4.6e-06	32423.1	AC105393.2
rs79215632	Hip	chr2:75638867	Novel	g	t	0.0222	-0.1628	0.0356	4.69e-06	26723	snoU13
rs62001116	Hip	chr15:23090196	Novel	g	a	0.3608	0.0393	0.0086	4.95e-06	31169	NIPA1
rs181213550	Hip	chrX:134686881	Novel	c	t	0.028	0.5079	0.1113	4.99e-06	3973.03	INTS6L
rs113092115	Hip	chr16:76848716	Novel	c	t	0.0037	0.3564	0.0781	5e-06	27403	RP11-58C22.1/CTD-2336H13.2
rs61831098	Hip	chr1:186191772	Novel	c	t	0.0041	-0.5179	0.1138	5.31e-06	21333.9	HMCN1
rs114457950	Hip	chr3:115731737	Novel	c	t	0.9773	-0.1585	0.0349	5.5e-06	26322.9	LSAMP
rs10185713	Hip	chr2:621254	Novel	g	a	0.8004	-0.0456	0.01	5.52e-06	32423	AC093326.3
rs61941014	Hip	chr12:62353643	Novel	g	t	0.9902	0.3599	0.0792	5.59e-06	25469.1	FAM19A2
rs67368051	Hip	chr4:45728794	Novel	g	a	0.9096	-0.0653	0.0144	5.6e-06	32422.9	RNU6-931P
rs147546541	Hip	chr6:112969357	Novel	aacac	a	0.002	0.5755	0.1268	5.67e-06	21364.1	RP1-159M24.1
rs73497971	Hip	chr7:140654766	Novel	g	t	0.0021	-1.1268	0.2487	5.89e-06	5793.98	RP4-813F11.3
rs543963862	Hip	chr3:67410580	Novel	g	a	0.0018	-0.6776	0.1496	5.92e-06	14643.1	SUCLG2
rs543386338	Hip	chr7:148896686	Novel	c	t	0.0025	-0.5941	0.1313	6.05e-06	23769	ZNF282
rs34575766	Hip	chr11:71909987	Novel	t	a	0.0103	0.2022	0.0447	6.09e-06	31524.1	RP11-807H22.7
rs535789455	Hip	chr4:153559956	Novel	c	t	0.0013	-1.2063	0.2668	6.13e-06	7596.99	TMEM154
rs140940962	Hip	chr11:12622844	Novel	c	t	0.9843	-0.1637	0.0362	6.18e-06	30957.9	RP11-51B23.3
rs397710597	Hip	chr17:75631592	Novel	tc	t	0.2347	0.0493	0.0109	6.31e-06	25469	RP11-13K12.6
rs140450941	Hip	chr13:79837909	Novel	g	c	0.0133	-0.2072	0.0459	6.36e-06	26722.9	RBM26
rs563873643	Hip	chr2:47150374	Novel	c	ccattagt	0.9982	0.6018	0.1333	6.36e-06	27914	MCFD2/TTC7A
rs958374	Hip	chr8:9197661	Novel	c	t	0.4958	-0.0401	0.0089	6.41e-06	26723	RP11-115J16.1
rs533070307	Hip	chr3:146202302	Novel	c	a	0.9979	-0.6177	0.1369	6.44e-06	19032.9	PLSCR2
rs117754941	Hip	chr10:43267661	Novel	c	t	0.0145	0.1911	0.0424	6.5e-06	32423	BMS1
rs7786588	Hip	chr7:114625346	Novel	t	a	0.3207	0.039	0.0086	6.56e-06	32423	MDFIC
rs547545	Hip	chr6:133812022	Novel	t	a	0.4523	-0.0372	0.0083	6.61e-06	31168.9	EYA4
rs182163096	Hip	chr17:14332000	Novel	g	c	0.9985	1.3477	0.2995	6.79e-06	5655.96	AC022816.2
rs117247272	Hip	chr14:25549073	Novel	c	a	0.0038	0.3901	0.0867	6.84e-06	27403	STXBP6
rs131737	Hip	chr22:51040546	Novel	c	t	0.6791	0.0387	0.0086	7.01e-06	32023	MAPK8IP2
rs746280296	Hip	chr1:193281306	Novel	c	t	0.9984	1.2299	0.274	7.14e-06	7962.99	LINC01031
rs147030255	Hip	chr17:43538097	Novel	g	a	0.9918	-0.2514	0.0561	7.45e-06	26723	AC091132.1/PLEKHM1
rs749519604	Hip	chr3:22876755	Novel	g	a	0.0019	-0.6775	0.1512	7.47e-06	18629	RP11-1037D22.1
rs60326182	Hip	chr5:160540001	Novel	t	a	0.1588	0.0495	0.0111	7.6e-06	32423.1	AC022120.1
rs185177042	Hip	chr2:5849396	Novel	g	a	0.0041	0.4011	0.0896	7.66e-06	23658.1	AC010729.1
rs35227913	Hip	chr13:83796080	Novel	g	a	0.952	0.0948	0.0212	7.69e-06	26723.1	RP11-464I4.1
rs80310556	Hip	chr4:135826889	Novel	c	t	0.0765	0.0752	0.0168	7.99e-06	26722.9	RP11-192C21.2
rs12409877	Hip	chr1:65943872	Novel	g	a	0.3974	0.0407	0.0091	8.09e-06	26723	LEPR
rs1519669	Hip	chr2:115555164	Novel	t	a	0.6238	0.0408	0.0091	8.13e-06	26723	DPP10
rs551642935	Hip	chr18:9895329	Novel	g	a	0.0014	-0.9405	0.2111	8.4e-06	14825.9	TXNDC2
rs147283017	Hip	chr8:74262049	Novel	c	a	0.0081	-0.237	0.0533	8.59e-06	25069	RDH10-AS1
rs577835029	Hip	chr18:56199769	Novel	g	a	0.0016	-0.815	0.1833	8.72e-06	13110	ALPK2
rs566606410	Hip	chr1:35639025	Novel	c	t	0.0022	-0.6958	0.1565	8.8e-06	16725	SFPQ
rs184907247	Hip	chr5:106020810	Novel	c	t	0.9856	-0.6649	0.1497	8.92e-06	3367.96	CTC-254B4.1
rs76122148	Hip	chr10:63882167	Novel	c	t	0.011	0.2151	0.0484	8.98e-06	25258	AL671972.1
rs201064931	Hip	chr11:126320381	Novel	tgtga	t	0.0046	-1.0826	0.244	9.1e-06	5921.03	KIRREL3
rs17197679	Hip	chr6:31178515	Novel	c	t	0.4517	-0.0411	0.0093	9.5e-06	25469	HCG27
rs191051896	Hip	chr14:78598869	Novel	c	t	0.9984	-0.7914	0.1788	9.65e-06	17368	NRXN3
rs551280246	Hip	chr3:45456935	Novel	c	t	0.9987	0.9093	0.2055	9.67e-06	10398.9	LARS2
rs605765	Hip	chr11:30217503	Novel	c	t	0.6088	-0.0403	0.0091	9.84e-06	26723	RP4-562D20.2
rs192912598	Hip	chr20:37829230	Novel	g	t	0.0011	-0.9993	0.2261	9.85e-06	13373	RP4-705O1.1

## Sheet: WHR sex-combined
Table S4. Independent and significant loci for WHR at P < 1 × 10-5 for sex-combined analysis. Genome-wide significant variants (pv<5x10-8) are shown in bold.
SNP	Trait	Chr:position	Novelty	NEA	EA	EAF	Effect	SE	P-value	N	Genes
rs79994966	WHR	chr16:53823727	Known	c	t	0.6256	-0.0522	0.0081	1.26e-10	34642.9	FTO
rs146924653	WHR	chr15:61592538	Novel	g	c	0.9965	-0.4426	0.0834	1.13e-07	28204.9	RP11-507B12.2
rs746368607	WHR	chr9:118378726	Novel	c	t	0.9884	-0.6287	0.1213	2.2e-07	8925.11	RP11-284G10.1
rs577721086	WHR	chr6:127440047	Known	c	t	0.9384	-0.1019	0.0201	3.77e-07	26787	RSPO3
rs769422497	WHR	chr11:73291163	Novel	c	t	0.9985	1.1132	0.2228	5.85e-07	11563	FAM168A
rs775009958	WHR	chr3:134428929	Novel	c	t	0.0011	1.9674	0.3951	6.38e-07	4387.99	EPHB1
rs141992220	WHR	chr5:25965044	Novel	g	t	0.01	0.2694	0.0541	6.49e-07	25532.9	RNU4-43P
rs11338981	WHR	chr9:79368270	Novel	c	ct	0.4422	-0.0403	0.0081	6.57e-07	32507	PRUNE2
rs201395463	WHR	chr1:8002099	Novel	aagg	a	0.0104	0.2995	0.0608	8.32e-07	26108	TNFRSF9
rs6993558	WHR	chr8:13414351	Novel	g	t	0.5613	-0.044	0.0089	8.86e-07	26786.9	DLC1
rs763268488	WHR	chr6:73193956	Novel	c	cactt	0.9951	-1.2698	0.2591	9.53e-07	4829	RP11-135M8__A.1
rs188016270	WHR	chr17:11136343	Novel	t	a	0.9945	-0.3265	0.0668	1.01e-06	29796.9	SHISA6
rs17526926	WHR	chr5:141565828	Novel	c	t	0.3193	0.0467	0.0095	1.01e-06	26787.1	CTC-463A16.1
rs560827183	WHR	chr14:77638210	Novel	g	a	0.0022	0.916	0.1883	1.14e-06	13358.9	RP11-463C8.4/TMEM63C
rs418038	WHR	chr6:117573504	Novel	g	a	0.8616	0.0672	0.0138	1.16e-06	26786.9	VGLL2
rs139593264	WHR	chr12:13972650	Novel	g	a	0.0229	0.1385	0.0287	1.37e-06	32507.1	GRIN2B
rs6097585	WHR	chr20:52421031	Novel	g	c	0.6243	-0.0405	0.0084	1.5e-06	32507	AC006076.1
rs183285374	WHR	chr11:24641391	Novel	g	a	0.9973	-0.5953	0.1245	1.74e-06	20294	LUZP2
rs2821508	WHR	chr9:9772172	Novel	c	t	0.0892	-0.0749	0.0157	1.86e-06	26787.1	PTPRD
rs765855612	WHR	chr19:50067139	Novel	g	a	0.9988	-1.6831	0.354	1.99e-06	6697.99	NOSIP
rs150999300	WHR	chr1:235179179	Novel	c	t	0.004	0.4894	0.1031	2.06e-06	21693.8	RP11-443B7.3
rs764360312	WHR	chr3:142059760	Novel	c	t	0.0012	-0.8661	0.1825	2.08e-06	20361.1	XRN1
rs2800736	WHR	chr6:127419811	Known	g	a	0.5209	0.0423	0.0089	2.08e-06	26787	RSPO3
rs17383309	WHR	chr13:51187371	Novel	c	t	0.226	0.0505	0.0107	2.21e-06	26787	DLEU1
rs576418548	WHR	chr8:128899447	Novel	g	a	0.0025	0.578	0.1226	2.41e-06	20294	PVT1
rs7686523	WHR	chr4:175099662	Novel	t	a	0.9316	0.0893	0.019	2.52e-06	26787	RP11-148L24.1
rs2122823	WHR	chr7:25939161	Novel	c	t	0.209	0.0465	0.0099	2.66e-06	32507	CTD-2227E11.1
rs145047551	WHR	chr6:155592186	Novel	g	a	0.0028	0.845	0.18	2.68e-06	12015	CLDN20/TFB1M
rs34661835	WHR	chr1:3648254	Novel	g	a	0.097	0.0714	0.0152	2.81e-06	32507	TP73
rs533841431	WHR	chr9:83475430	Novel	tttaa	t	0.998	0.7954	0.1705	3.08e-06	11772	RP11-289F5.1
rs186461721	WHR	chr17:67482263	Novel	g	a	0.0017	-0.6505	0.1399	3.32e-06	21694	RP1-193H18.3/MAP2K6
rs764286641	WHR	chr22:48308758	Novel	g	t	0.9982	1.38	0.2968	3.34e-06	6301.03	CTA-280A3.2
rs185310586	WHR	chr6:46816353	Novel	g	a	0.0013	1.097	0.2363	3.44e-06	9362.98	ADGRF5
rs112020767	WHR	chr2:20754342	Novel	g	a	0.0349	0.115	0.0248	3.55e-06	32507.1	HS1BP3
rs6717858	WHR	chr2:165539661	Known	c	t	0.585	0.0417	0.009	3.61e-06	26787	COBLL1
rs1807096	WHR	chr1:108518822	Novel	g	a	0.9805	0.1604	0.0347	3.92e-06	26787.1	VAV3-AS1
rs368978648	WHR	chr16:80857229	Novel	c	t	0.9949	-1.797	0.3894	3.93e-06	3650	PRCAT47
rs548585383	WHR	chr8:112561965	Novel	g	a	0.0029	0.5601	0.1214	3.97e-06	22485.1	RP11-1101K5.1
rs181269289	WHR	chr11:125921474	Novel	c	t	0.9929	0.2584	0.0562	4.22e-06	26786.9	CDON
rs541845645	WHR	chr9:5844350	Novel	c	t	0.0016	-0.7696	0.1673	4.25e-06	19764	ERMP1
rs4782285	WHR	chr16:19809745	Novel	t	a	0.1346	-0.0554	0.012	4.33e-06	33389.1	IQCK
rs570382832	WHR	chr13:55888921	Novel	c	t	0.9979	0.4976	0.1085	4.48e-06	26711	MIR5007
rs11875673	WHR	chr18:38531627	Novel	c	t	0.059	0.0811	0.0177	4.65e-06	32507	RNU7-145P
rs34138554	WHR	chr1:11975029	Novel	ta	t	0.5781	0.0382	0.0083	4.78e-06	32507	KIAA2013
rs79083328	WHR	chr18:72835669	Novel	g	a	0.0195	-0.2152	0.0471	4.83e-06	25533.1	RP11-405M12.2
rs190930640	WHR	chr15:71878903	Novel	g	a	0.0018	0.9224	0.2018	4.88e-06	13683	THSD4
rs532352152	WHR	chr8:84186169	Novel	g	a	0.9987	0.9379	0.2054	4.99e-06	13107	RP11-813B8.2
rs575708692	WHR	chr12:44039902	Novel	t	a	0.0042	-0.6069	0.133	5.01e-06	16557	RP11-73B8.3
rs565732042	WHR	chr14:74644895	Novel	g	t	0.0017	-1.0956	0.2401	5.04e-06	13832.1	LIN52
rs568977055	WHR	chr8:119668714	Novel	g	a	0.991	0.6866	0.1505	5.06e-06	11586	SAMD12-AS1
rs781765645	WHR	chr3:197260635	Novel	tgtccaggaa	t	0.0018	0.7159	0.1569	5.07e-06	17365.9	BDH1
rs146998480	WHR	chr6:40442797	Novel	c	a	0.9979	0.6538	0.1435	5.24e-06	13900	LRFN2
rs116560861	WHR	chr5:39434503	Novel	c	t	0.9972	-0.471	0.1037	5.59e-06	27414.1	DAB2
rs199913532	WHR	chr2:8888086	Novel	g	a	0.0039	0.519	0.1143	5.62e-06	19054	KIDINS220
rs35670745	WHR	chr19:5191170	Novel	c	ca	0.4342	-0.0381	0.0084	5.67e-06	32506.9	PTPRS
rs775032516	WHR	chrX:125449263	Novel	g	a	0.0022	1.142	0.252	5.85e-06	2874.01	DCAF12L2
rs116973630	WHR	chr9:100232788	Novel	g	a	0.99	0.235	0.0519	5.92e-06	24807.1	TDRD7
rs558542247	WHR	chr3:141592797	Novel	c	t	0.9986	0.7294	0.1616	6.36e-06	21821	ATP1B3
rs533891011	WHR	chr18:28549814	Novel	g	a	0.0015	-1.1383	0.2529	6.8e-06	6984.96	RP11-25I11.1
rs145393749	WHR	chr4:95937122	Novel	g	a	0.0117	0.2037	0.0453	6.85e-06	30462	BMPR1B
rs546962851	WHR	chr2:207321293	Novel	aaccct	a	0.9933	0.332	0.0738	6.89e-06	24634	ADAM23
rs561736395	WHR	chr6:141991631	Novel	g	a	0.9948	-0.3216	0.0716	7.01e-06	24250.1	RPS3AP23
rs2588199	WHR	chr8:17354225	Novel	g	c	0.9957	0.8285	0.1845	7.11e-06	5484.04	SLC7A2
rs117465978	WHR	chr17:58573754	Novel	c	t	0.0056	0.28	0.0624	7.16e-06	30433	APPBP2
rs373246097	WHR	chr3:26721307	Novel	tg	t	0.0143	-0.1859	0.0416	7.76e-06	31051.1	LRRC3B
rs12666961	WHR	chr7:25895685	Known	c	t	0.8069	-0.0458	0.0102	7.91e-06	32507.1	CTD-2227E11.1
rs1627044	WHR	chr14:85669101	Novel	g	a	0.4768	0.0359	0.008	8.03e-06	32506.9	RP11-789A21.1
rs4640169	WHR	chr16:7960294	Novel	g	c	0.9986	-0.8936	0.2003	8.17e-06	15620	AC093515.1
rs9944423	WHR	chr17:17484934	Novel	g	a	0.9319	-0.0731	0.0164	8.19e-06	32507.1	PEMT
rs556853082	WHR	chr4:105842673	Novel	t	a	0.9982	1.6288	0.3653	8.23e-06	3846.97	RP11-556I14.2/RP11-556I14.1
rs75043711	WHR	chr12:85391255	Novel	at	a	0.2007	-0.0515	0.0115	8.28e-06	25533	TSPAN19
rs555797289	WHR	chr18:61820411	Novel	c	t	0.9984	0.699	0.1568	8.3e-06	20226.9	AC100848.1/RP11-146N18.1
rs560442186	WHR	chr6:11415648	Novel	c	t	0.0025	-0.4759	0.1069	8.58e-06	23431.9	RP11-716O23.1
rs762494139	WHR	chr6:90230665	Novel	c	ct	0.9971	-0.5378	0.1209	8.58e-06	19029	ANKRD6
rs185750481	WHR	chr6:50045725	Novel	c	t	0.0028	0.4917	0.1105	8.66e-06	24077	RP11-397G17.1
rs182892587	WHR	chr4:18742544	Novel	g	a	0.0017	0.8611	0.1936	8.71e-06	14372	RP11-608B3.1
rs140251090	WHR	chr8:101633065	Novel	c	t	0.9974	-0.553	0.1244	8.78e-06	22761.9	SNX31
rs112307723	WHR	chr5:55870394	Novel	c	t	0.0342	0.1137	0.0256	8.96e-06	26786.9	C5orf67
rs113367152	WHR	chr9:30408704	Novel	g	a	0.9945	-0.3632	0.0819	9.15e-06	23182	LINC01242
rs12140013	WHR	chr1:28204089	Novel	c	t	0.8112	-0.0478	0.0108	9.3e-06	32507	THEMIS2
rs56762262	WHR	chr7:25991411	Novel	g	t	0.0522	0.087	0.0196	9.54e-06	31612.1	MIR148A
rs141476255	WHR	chr12:7415032	Novel	c	a	0.0182	0.1576	0.0356	9.56e-06	31716.1	RP11-185H22.1
rs2820446	WHR	chr1:219748818	Known	g	c	0.718	0.0438	0.0099	9.63e-06	26787	RP11-95P13.2
rs761736835	WHR	chr11:120286965	Novel	at	a	0.0054	0.467	0.1056	9.86e-06	23380	ARHGEF12
rs139861334	WHR	chr3:193360835	Novel	g	t	0.9985	-1.9391	0.4388	9.91e-06	3847.04	OPA1
rs117895929	WHR	chr7:30567370	Novel	c	t	0.979	0.1591	0.036	9.97e-06	26399	AC005154.6/RP4-777O23.2/RP4-777O23.3

## Sheet: WaistBMIadj sex-combined
Table S4. Independent and significant loci for WaistBMIadj at P < 1 × 10-5 for sex-combined analysis. Genome-wide significant variants (pv<5x10-8) are shown in bold.
SNP	Trait	Chr:position	Novelty	NEA	EA	EAF	Effect	SE	P-value	N	Genes
rs67968906	WaistBMIadj	chr6:34207474	Known	taa	t	0.0811	0.0969	0.0139	3.07e-12	38070.1	HMGA1
rs8024628	WaistBMIadj	chr15:84586463	Known	g	a	0.4813	-0.0374	0.0064	4.39e-09	47596	ADAMTSL3
rs2585061	WaistBMIadj	chr15:84347751	Known	g	a	0.2074	-0.0442	0.0078	1.49e-08	47596.1	ADAMTSL3
rs3791675	WaistBMIadj	chr2:56111309	Known	c	t	0.2447	-0.0438	0.0078	2.01e-08	41935.8	EFEMP1
rs749526610	WaistBMIadj	chr2:181371844	Novel	g	a	0.9987	2.0083	0.3593	2.27e-08	4367.99	RP11-512G4.1
rs2077177	WaistBMIadj	chr12:54418857	Known	c	t	0.5999	-0.0366	0.0067	4.02e-08	45469.1	HOXC4/RP11-834C11.14/RP11-834C11.12/HOXC6
rs4920605	WaistBMIadj	chr1:17315425	Known	g	a	0.5604	0.0356	0.0065	4.04e-08	45469.2	RP1-37C10.3/ATP13A2
rs72862436	WaistBMIadj	chr2:126795789	Novel	t	a	0.1276	0.0559	0.0103	5.83e-08	39809.1	AC114813.1
rs72959041	WaistBMIadj	chr6:127454893	Novel	g	a	0.056	0.0895	0.0165	6.05e-08	39809	RSPO3
rs6570508	WaistBMIadj	chr6:142713842	Known	g	a	0.3138	-0.0387	0.0074	1.5e-07	39809	ADGRG6
rs145932848	WaistBMIadj	chr1:146941583	Novel	g	a	0.0181	-0.1835	0.0355	2.34e-07	39809	LINC00624
rs528691370	WaistBMIadj	chr16:49334920	Novel	c	t	0.0013	-1.3581	0.2653	3.08e-07	6673.02	RP11-491F9.2
rs113934718	WaistBMIadj	chr17:29214880	Known	c	a	0.271	-0.0398	0.0078	3.26e-07	39809.1	ATAD5
rs765928882	WaistBMIadj	chrX:133698193	Novel	c	t	0.9989	1.3782	0.2699	3.27e-07	6673.02	PLAC1
rs751593017	WaistBMIadj	chr5:178221574	Novel	g	a	0.002	1.725	0.3379	3.31e-07	5158	AACSP1
rs1039825	WaistBMIadj	chr18:9114096	Novel	g	t	0.15	0.0508	0.01	4.07e-07	39809.1	RP11-143J12.3/NDUFV2/RP11-21J18.1
rs535133332	WaistBMIadj	chr6:93918966	Novel	g	a	0.9984	1.2045	0.238	4.19e-07	12900	EPHA7
rs12501491	WaistBMIadj	chr4:159277558	Novel	c	t	0.9316	-0.0701	0.0139	4.56e-07	39809	RXFP1
rs79007519	WaistBMIadj	chr1:118868795	Known	tcaaaacaaaaaa	t	0.7765	0.0395	0.0079	4.87e-07	45469	RNA5SP56
rs574280455	WaistBMIadj	chr16:71489573	Novel	g	c	0.9984	-0.8625	0.1717	5.04e-07	13002	ZNF23/AC010547.9
rs62066682	WaistBMIadj	chr17:43266487	Novel	g	a	0.3661	0.0343	0.0068	5.43e-07	45469.1	CTD-2020K17.1
rs190275219	WaistBMIadj	chr16:4521569	Novel	g	a	0.0019	-0.9382	0.1876	5.68e-07	4322	NMRAL1
rs374423205	WaistBMIadj	chr19:36001713	Novel	c	t	0.0049	-0.6628	0.1329	6.08e-07	4322	DMKN
rs10253113	WaistBMIadj	chr7:130009311	Novel	g	a	0.6919	0.0372	0.0075	6.23e-07	39809	CPA5
rs11205303	WaistBMIadj	chr1:149906413	Known	c	t	0.593	-0.034	0.0068	6.26e-07	45468.9	MTMR11
rs772219080	WaistBMIadj	chr15:26238173	Novel	g	a	0.9989	1.3349	0.2681	6.39e-07	9749.96	RP11-1084I9.1
rs8083210	WaistBMIadj	chr18:20707744	Known	g	c	0.8049	0.0407	0.0082	7.54e-07	45469	CABLES1
rs78153065	WaistBMIadj	chr3:53204864	Novel	c	a	0.018	0.133	0.027	8.29e-07	45469	PRKCD
rs147913622	WaistBMIadj	chr11:119852277	Novel	g	a	0.9897	0.1881	0.0383	9.29e-07	36844.1	RP11-831A10.2
rs264760	WaistBMIadj	chr5:64382737	Novel	t	a	0.2808	-0.0377	0.0077	1.04e-06	38562	Y_RNA
rs72920755	WaistBMIadj	chr2:55993809	Known	g	a	0.0657	-0.0653	0.0134	1.05e-06	45468.9	PNPT1
rs775823662	WaistBMIadj	chr11:95566565	Novel	tg	t	0.0011	-1.4884	0.3051	1.07e-06	8243.03	MTMR2
rs73625123	WaistBMIadj	chr6:152438298	Novel	c	t	0.0014	-0.9212	0.1889	1.08e-06	19034	ESR1
rs529308902	WaistBMIadj	chr11:11847577	Novel	g	a	0.9973	-1.2172	0.2503	1.16e-06	4730.99	USP47
rs537957130	WaistBMIadj	chr22:43591484	Novel	c	t	0.9961	-0.4003	0.0825	1.21e-06	22296	SCUBE1
rs534760666	WaistBMIadj	chr20:47755107	Novel	c	t	0.9978	0.5336	0.1102	1.27e-06	34705.1	STAU1
rs138068869	WaistBMIadj	chr1:236303124	Novel	g	a	0.0024	-1.8463	0.3823	1.37e-06	2574.95	GPR137B
rs143921965	WaistBMIadj	chr5:100573721	Novel	g	a	0.9989	1.1033	0.2284	1.37e-06	14023.1	ST8SIA4
rs574083674	WaistBMIadj	chr21:44729623	Novel	g	a	0.0017	0.9446	0.1967	1.56e-06	9176.03	LINC00322
rs544937844	WaistBMIadj	chr13:52510220	Novel	c	t	0.0051	-0.4174	0.0874	1.81e-06	25002	ATP7B
rs372771487	WaistBMIadj	chr11:40125665	Novel	ac	a	0.0094	-0.2113	0.0443	1.82e-06	37144.9	RP11-454H19.2
rs768171976	WaistBMIadj	chr3:83808309	Novel	c	t	0.9974	2.1751	0.4564	1.89e-06	3281	SRRM1P2
rs149031085	WaistBMIadj	chr9:73534437	Novel	c	t	0.011	0.1731	0.0363	1.91e-06	38220	TRPM3
rs184279155	WaistBMIadj	chr10:118442511	Novel	g	a	0.003	0.384	0.0807	1.94e-06	32021	HSPA12A
rs398103442	WaistBMIadj	chr1:184081707	Known	aaaag	a	0.4986	-0.0328	0.0069	1.98e-06	39809	TSEN15
rs191403645	WaistBMIadj	chr4:78503056	Novel	g	a	0.0071	-0.2328	0.0491	2.12e-06	37501	CXCL13
rs2430357	WaistBMIadj	chr14:92359358	Known	c	t	0.1158	0.0531	0.0112	2.18e-06	38562	FBLN5
rs754474829	WaistBMIadj	chr12:76104388	Novel	g	c	0.0011	-2.1105	0.4458	2.2e-06	4367.97	RP11-114H23.1
rs188372195	WaistBMIadj	chr9:16452317	Novel	g	a	0.9971	0.4591	0.0972	2.3e-06	30228	BNC2
rs192228650	WaistBMIadj	chr19:335724	Novel	g	a	0.0043	0.3254	0.0689	2.36e-06	40405	MIER2
rs9443804	WaistBMIadj	chr6:81315597	Novel	g	a	0.5523	-0.0324	0.0069	2.46e-06	39809	RP11-486E2.1
rs771891953	WaistBMIadj	chr10:118334656	Novel	g	a	0.9982	-0.6243	0.1328	2.58e-06	27002.1	PNLIPP1
rs9268775	WaistBMIadj	chr6:32420199	Novel	c	t	0.0541	-0.0884	0.0188	2.58e-06	35891.2	HLA-DRA
rs750156147	WaistBMIadj	chr10:105446591	Novel	g	c	0.9981	1.1412	0.2428	2.59e-06	3141.98	SH3PXD2A
rs575297553	WaistBMIadj	chr12:127270582	Novel	c	t	0.0014	-1.073	0.2284	2.62e-06	9634.98	LINC00944
rs4034944	WaistBMIadj	chr3:12846807	Novel	g	a	0.3335	0.0345	0.0074	2.92e-06	38562.1	CAND2
rs184967583	WaistBMIadj	chr13:20306613	Novel	g	a	0.0026	-1.1624	0.2487	2.97e-06	9156.08	PSPC1
rs371234090	WaistBMIadj	chr2:3513611	Novel	t	a	0.9971	0.3774	0.0808	2.98e-06	34382.8	ADI1
rs555810160	WaistBMIadj	chr2:235759199	Novel	c	a	0.9972	-0.9242	0.1979	3e-06	7740.99	AC010148.1
rs75624142	WaistBMIadj	chr4:181396367	Novel	c	t	0.0156	-0.1458	0.0312	3.01e-06	39809	NDUFB5P1
rs757243111	WaistBMIadj	chr19:1475649	Novel	c	t	0.0014	-1.8837	0.4035	3.04e-06	5109.96	C19orf25
rs545574692	WaistBMIadj	chr13:92558144	Novel	g	t	0.004	-0.4293	0.0921	3.13e-06	27709.9	GPC5
rs6985602	WaistBMIadj	chr8:62135736	Novel	g	a	0.9256	0.061	0.0131	3.29e-06	39809.1	CLVS1
rs562093074	WaistBMIadj	chr12:104880941	Novel	c	t	0.0027	0.8197	0.1763	3.33e-06	14590	CHST11
rs35135828	WaistBMIadj	chr13:55400706	Novel	ga	g	0.8585	0.0451	0.0097	3.43e-06	45469	AL512655.1
rs150795097	WaistBMIadj	chr10:86329350	Novel	c	t	0.002	0.471	0.1017	3.62e-06	30477	RPS3AP5
rs1708299	WaistBMIadj	chr7:28189946	Known	g	a	0.2961	0.0347	0.0075	3.67e-06	39809	JAZF1
rs147257741	WaistBMIadj	chr2:37809006	Novel	g	a	0.9968	1.2985	0.2806	3.71e-06	3114	AC006369.2
rs78135061	WaistBMIadj	chr17:1529679	Novel	g	a	0.9938	-1.7147	0.3711	3.82e-06	1417	SLC43A2
rs4542425	WaistBMIadj	chr11:122895392	Novel	c	t	0.0383	0.0801	0.0174	4.11e-06	45469.1	RP11-335F8.2
rs157510	WaistBMIadj	chr5:55808966	Known	c	a	0.8266	-0.0391	0.0085	4.13e-06	45469	C5orf67
rs775228154	WaistBMIadj	chrX:74044198	Novel	g	a	0.0011	-1.6954	0.3683	4.17e-06	4368.05	KIAA2022
rs188888733	WaistBMIadj	chr8:76584399	Novel	c	t	0.0021	-0.6398	0.1394	4.41e-06	16965	HNF4G
rs774870339	WaistBMIadj	chr2:25628390	Novel	c	t	0.0016	-2.3967	0.5223	4.47e-06	3603	DTNB
rs73675572	WaistBMIadj	chr8:25641573	Novel	g	a	0.212	0.0363	0.0079	4.55e-06	45469	RP11-219J21.2
rs515665	WaistBMIadj	chr18:26498337	Novel	c	t	0.285	0.0327	0.0071	4.56e-06	45469.1	RP11-510D21.2
rs144303375	WaistBMIadj	chr17:76433213	Novel	c	t	0.9972	0.4116	0.0898	4.64e-06	32477.8	DNAH17
rs546505943	WaistBMIadj	chr8:117748856	Novel	g	a	0.0026	-1.7225	0.3761	4.65e-06	3474	EIF3H
rs185818732	WaistBMIadj	chr17:10792204	Novel	c	t	0.0058	-0.2938	0.0642	4.7e-06	39781.9	RP11-963H4.3
rs555655470	WaistBMIadj	chr11:72486666	Novel	g	c	0.9982	1.5992	0.3496	4.77e-06	3445.96	ARAP1/STARD10
rs188066942	WaistBMIadj	chr12:12823168	Novel	c	a	0.992	0.2076	0.0454	4.78e-06	37694.1	RP11-180M15.3/GPR19
rs147250458	WaistBMIadj	chr1:244627756	Novel	g	a	0.9938	-1.0142	0.2219	4.86e-06	5645.97	C1orf101
rs149647557	WaistBMIadj	chr16:79517829	Novel	c	t	0.996	0.4187	0.0917	4.93e-06	20273	RP11-467I17.1
rs777110067	WaistBMIadj	chr11:114726455	Novel	g	a	0.0013	-2.0665	0.4533	5.14e-06	3978.08	NXPE2
rs555038100	WaistBMIadj	chr12:24824454	Novel	g	a	0.9974	0.3273	0.0719	5.23e-06	40284	RP11-615I16.1
rs774735222	WaistBMIadj	chr10:26287292	Novel	g	a	0.0013	-2.6345	0.5787	5.29e-06	3986.01	MYO3A
rs779665853	WaistBMIadj	chr5:4814366	Novel	c	ctctctctctctctg	0.9948	1.2749	0.28	5.3e-06	4764.98	RP11-445O3.2
rs111296996	WaistBMIadj	chr6:30589386	Novel	g	a	0.9872	-0.2039	0.0448	5.35e-06	26719	MRPS18B
rs73232975	WaistBMIadj	chr3:141055929	Known	c	t	0.0076	-0.3147	0.0692	5.43e-06	24381.1	PXYLP1/RP11-438D8.2/ZBTB38
rs76044862	WaistBMIadj	chr8:109886349	Novel	c	t	0.9957	0.5594	0.123	5.45e-06	7303.97	RP11-1084E5.1
rs565937031	WaistBMIadj	chr14:50406177	Novel	g	a	0.0015	-0.9736	0.2143	5.54e-06	16189.9	LINC01588
rs116405853	WaistBMIadj	chr5:96391848	Novel	c	t	0.0035	0.3192	0.0703	5.56e-06	36959.1	SETP22
rs3744447	WaistBMIadj	chr17:59534987	Novel	g	t	0.8426	-0.0418	0.0092	5.7e-06	45469.1	TBX4
rs746070511	WaistBMIadj	chr8:103862952	Novel	g	c	0.0019	-1.1605	0.2559	5.78e-06	4322	AZIN1
rs115574594	WaistBMIadj	chr1:29662921	Novel	c	t	0.9963	0.5769	0.1272	5.79e-06	7155.02	RP3-437I16.1
rs113018699	WaistBMIadj	chr1:17216099	Novel	g	c	0.9808	0.1475	0.0325	5.81e-06	37766	RP11-108M9.4/CROCC
rs775417095	WaistBMIadj	chr2:63550549	Novel	ta	t	0.0012	1.0868	0.2397	5.81e-06	10419	WDPCP
rs6707459	WaistBMIadj	chr2:201578479	Novel	c	t	0.2267	0.0378	0.0084	5.9e-06	45469.1	AOX3P/AOX2P/AC007163.3
rs536775975	WaistBMIadj	chr7:14389376	Novel	g	t	0.9966	-0.3589	0.0792	5.91e-06	33421	DGKB
rs561285620	WaistBMIadj	chr12:45635028	Novel	g	a	0.0015	-0.9341	0.2064	6e-06	10269	ANO6
rs12905012	WaistBMIadj	chr15:42182442	Novel	c	t	0.7358	0.0354	0.0078	6.11e-06	39808.9	SPTBN5
rs72728697	WaistBMIadj	chr14:67353108	Novel	g	a	0.9128	-0.0568	0.0126	6.23e-06	45469	GPHN
rs759886106	WaistBMIadj	chr8:60317255	Novel	g	a	0.9973	1.5045	0.3333	6.38e-06	3986.04	RNA5SP267
rs117190579	WaistBMIadj	chr17:839620	Novel	g	a	0.0183	-0.1445	0.032	6.46e-06	38918	NXN
rs9442189	WaistBMIadj	chr1:16349137	Novel	g	a	0.026	-0.1053	0.0234	6.47e-06	39808.9	CLCNKA
rs185455052	WaistBMIadj	chr21:16005792	Novel	g	a	0.0018	0.541	0.12	6.5e-06	29324	AF165138.7
rs568356546	WaistBMIadj	chr7:70749134	Novel	g	a	0.001	-1.7214	0.3819	6.58e-06	6672.99	WBSCR17
rs35610657	WaistBMIadj	chr1:26337658	Novel	g	a	0.9422	-0.072	0.016	6.64e-06	45468.9	SCARNA18
rs184439643	WaistBMIadj	chr2:48798105	Novel	g	a	0.016	0.1321	0.0293	6.74e-06	39809.1	STON1/STON1-GTF2A1L
rs1887348	WaistBMIadj	chr14:29970372	Novel	g	c	0.5878	0.0371	0.0083	7.16e-06	39808.8	RNU11-5P
rs114536232	WaistBMIadj	chr9:2771496	Novel	g	a	0.0045	-0.2562	0.0571	7.21e-06	40823	PUM3
rs185660548	WaistBMIadj	chr6:48648963	Novel	c	t	0.0022	-0.5625	0.1254	7.31e-06	20971	RP1-281E18.1
rs547176199	WaistBMIadj	chr11:128548679	Novel	g	a	0.002	-0.4872	0.1087	7.39e-06	36644.1	RP11-744N12.3
rs532352152	WaistBMIadj	chr8:84186169	Novel	g	a	0.9987	0.8994	0.2007	7.42e-06	13002	RP11-813B8.2
rs570610648	WaistBMIadj	chr12:120635717	Novel	tattc	t	0.0021	-0.4741	0.1059	7.54e-06	36972.9	RPLP0
rs10872311	WaistBMIadj	chr6:127438642	Known	c	a	0.2508	0.0356	0.008	7.57e-06	39809	RSPO3
rs775286610	WaistBMIadj	chr5:143178450	Novel	g	c	0.9989	1.9641	0.4388	7.6e-06	6672.96	CTB-57H20.1
rs17070787	WaistBMIadj	chr6:141713234	Novel	g	a	0.7551	-0.0361	0.0081	7.64e-06	39809	RP11-63E9.1
rs765096654	WaistBMIadj	chr1:179435419	Novel	tc	t	0.1073	-0.0779	0.0174	7.69e-06	31645.9	AXDND1
rs554494388	WaistBMIadj	chr4:35078952	Novel	g	a	0.998	-1.0775	0.2411	7.85e-06	5342.01	snoU13
rs112967514	WaistBMIadj	chr4:18025728	Known	tctca	t	0.1714	-0.0407	0.0091	7.88e-06	44222.1	LCORL
rs181932180	WaistBMIadj	chr20:14739703	Novel	g	a	0.9968	-0.4024	0.0901	7.96e-06	27384	MACROD2
rs558377214	WaistBMIadj	chr9:89220367	Novel	g	a	0.0093	-0.2379	0.0533	8e-06	41439	RP11-395D3.1
rs10250407	WaistBMIadj	chr7:29325514	Novel	c	t	0.9545	-0.073	0.0164	8.05e-06	45469.1	CHN2
rs147205833	WaistBMIadj	chr2:136176929	Novel	g	a	0.9956	0.6094	0.1366	8.09e-06	5859.05	ZRANB3
rs148424931	WaistBMIadj	chr20:17509784	Novel	c	t	0.033	0.0886	0.0198	8.11e-06	45468.9	BFSP1
rs555011023	WaistBMIadj	chr10:72701911	Novel	c	t	0.0014	0.7225	0.162	8.21e-06	21617.1	RP11-432J9.6
rs767244068	WaistBMIadj	chr3:3877062	Novel	g	a	0.9987	1.0176	0.2282	8.23e-06	10418.9	LRRN1/SUMF1
rs730911	WaistBMIadj	chr8:142583187	Novel	g	c	0.2655	-0.0361	0.0081	8.28e-06	37233.1	AC138647.1
rs117949282	WaistBMIadj	chr16:60823682	Novel	c	t	0.0076	0.2014	0.0452	8.34e-06	38877.2	AC009080.1
rs757056100	WaistBMIadj	chr4:125120346	Novel	g	a	0.0095	0.5479	0.1232	8.75e-06	13159	CTD-2325B11.1
rs146787591	WaistBMIadj	chr1:154827091	Novel	g	a	0.0013	-0.9857	0.2219	8.9e-06	12354.9	KCNN3
rs11699612	WaistBMIadj	chr20:6465633	Known	c	t	0.209	0.0355	0.008	9.01e-06	45468.9	CASC20
rs117201495	WaistBMIadj	chr8:98098504	Novel	g	a	0.9875	-0.1721	0.0388	9.05e-06	36410.1	CPQ
rs112689157	WaistBMIadj	chr7:98810484	Novel	c	a	0.9941	0.2584	0.0582	9.11e-06	35780	KPNA7
rs575733898	WaistBMIadj	chr8:53718973	Novel	c	t	0.0017	-0.8346	0.1881	9.16e-06	18206.9	RB1CC1
rs749701944	WaistBMIadj	chr8:131428928	Novel	t	a	0.0073	-0.4711	0.1063	9.28e-06	10866	ASAP1
rs752665641	WaistBMIadj	chr4:95530619	Novel	g	a	0.9989	0.8641	0.1949	9.29e-06	19364	PDLIM5
rs182626075	WaistBMIadj	chr4:101478310	Novel	c	t	0.0056	0.2685	0.0606	9.35e-06	34046.9	EMCN
rs77889462	WaistBMIadj	chr5:104898195	Novel	g	t	0.9576	0.0798	0.018	9.53e-06	39809.2	RP11-6N13.1
rs147448349	WaistBMIadj	chr16:22732379	Novel	g	a	0.0043	-1.1591	0.2619	9.6e-06	2832.99	RN7SL245P
rs556404899	WaistBMIadj	chr7:8172632	Novel	c	t	0.0022	2.3782	0.5374	9.62e-06	3474	ICA1
rs1146463	WaistBMIadj	chr1:95406089	Novel	c	t	0.0202	-0.1147	0.0259	9.65e-06	39809	RP4-639F20.1
rs771042854	WaistBMIadj	chr6:137443022	Novel	c	a	0.001	-1.4377	0.3249	9.66e-06	6673.04	IL22RA2
rs191911634	WaistBMIadj	chr11:101333696	Novel	g	t	0.9986	1.6207	0.3663	9.69e-06	5502.03	TRPC6
rs182385623	WaistBMIadj	chr5:65004810	Novel	g	a	0.0014	-0.758	0.1714	9.75e-06	18900	SGTB

[truncated: 2 more sheets: HipBMIadj sex-combined, WHRBMIadj sex-combined]
