# Supplementary material for: Whole-Genome Sequencing Coupled to Imputation Discovers Genetic Signals for Anthropometric Traits
Source: Am J Hum Genet. 2017 May 25;100(6):865–84. doi: 10.1016/j.ajhg.2017.04.014 (PMC5473732; doi:10.1016/j.ajhg.2017.04.014)
Supplement: Table S5. Fine Mapping Results of Newly Identified Variants Given Epigenomic Annotations [file mmc5.xlsx]

## Sheet: Fine mapped loci
Table S5. Fine mapping results of newly identified variants given epigenomic annotations.
						Stage 1							Fine mapped causal SNPs
Trait	Chr	Region start	Region end	Chr:position	rsID	Nearest gene	UK10K_WGS_MAF	NEA	EA	Discovery P value	Functional lead SNP PPA1	Functional lead SNP Chr:position	Functional lead SNP rsID	Nearest gene to functional lead SNP
Height	15	100654381	100698528	chr15:100692953	rs72755233	ADAMTS17	0.110453	g	a	2.103e-12	1	chr15:100692953	rs72755233	ADAMTS17
Height	19	8615589	8749202	chr19:8670147	rs62621197	ADAMTS10	0.0350989	c	t	2.131e-11	1	chr19:8670147	rs62621197	ADAMTS10
Height	11	66703817	67658044	chr11:67184725	rs61734601	PPP1CA/CARNS1	0.0786803	g	a	1.96e-10	1	chr11:66897377	rs531184891	KDM2A
Height	17	69789308	70120111	chr17:70002330	rs116878242	AC005152.3	0.0676597	g	a	4.336e-08	0.992	chr17:70002330	rs116878242	AC005152.3
Height	6	19826630	19845934	chr6:19839415	rs41271299	ID4	0.0499429	c	t	4.248e-17	0.991	chr6:19839415	rs41271299	ID4
WaistBMIadj	6	127081190	127534180	chr6:127440047	rs577721086	RSPO3	0.0535486	c	t	1.168e-07	0.983	chr6:127440047	rs577721086	RSPO3
Height	3	48394419	50532006	chr3:49263637	rs202238847	CCDC36	0.0230642	c	ct	2.83e-06	0.942	chr3:49757086	rs142839075	AMIGO3/RNF123/GMPPB
Height	4	13281120	13749254	chr4:13537668	rs16888802	LINC01097	0.175673	g	t	4.569e-07	0.876	chr4:13620212	rs750360102	BOD1L1
Height	1	38197401	38466697	chr1:38455891	rs4360494	SF3A3	0.456624	g	c	1.778e-06	0.868	chr1:38455891	rs4360494	SF3A3
Waist	16	29821744	30455458	chr16:30138012	rs397737647	#N/A	0.260883	c	ct	4.061e-08	0.659	chr16:30134679	rs61764202	MAPK3
HipBMIadj	2	71334122	71703945	chr2:71534161	rs4852777	ZNF638	0.403089	g	c	1.623e-07	0.591	chr2:71559107	rs2287326	ZNF638
Weight	7	92057968	92563344	chr7:92243672	rs42377	CDK6	0.294856	g	a	1.989e-09	0.54	chr7:92243672	rs42377	CDK6
Height	6	31883957	32879471	chr6:32383208	rs6930571	BTNL2	0.152408	g	t	2.028e-08	0.504	chr6:31916400	rs537160	XXbac-BPG116M5.17/CFB
Waist	11	27277760	27750626	chr11:27646745	rs6416056	LINC00678/BDNF-AS	0.272215	g	a	5.564e-07	0.484	chr11:27723334	rs56133711	BDNF/RP11-587D21.4
Height	19	55850651	56122170	chr19:56001665	rs114976626	SSC5D	0.0271579	c	t	3.865e-07	0.44	chr19:56001665	rs114976626	SSC5D
Height	12	23926380	24213320	chr12:23996141	rs35279483	SOX5	0.402039	c	ca	6.706e-06	0.439	chr12:24093062	rs17478946	SOX5
BMI	19	18646897	18926686	chr19:18806668	rs2003476	CRTC1	0.395469	c	t	1.116e-06	0.431	chr19:18812024	rs4808845	CRTC1
Height	3	129117664	130096583	chr3:129603906	rs62265602	TMCC1	0.0597563	c	t	3.561e-07	0.424	chr3:129609451	rs77092835	TMCC1
Height	7	32547070	33528762	chr7:33045510	rs142854193	FKBP9	0.0265914	c	t	5.239e-06	0.424	chr7:32931881	rs74945497	KBTBD2
Height	10	27682273	28045141	chr10:27900882	rs2808290	MKX	0.493242	c	t	1.582e-06	0.416	chr10:27901359	rs2637326	MKX
Height	12	132334992	132695048	chr12:132623389	rs12424892	DDX51	0.145502	g	c	1.604e-06	0.407	chr12:132621754	rs10128885	DDX51
Height	2	37965058	38025672	chr2:38006242	rs33973851	#N/A	0.497833	aagac	a	7.025e-06	0.399	chr2:37995422	rs7589518	AC006369.3
Height	16	84881477	84955812	chr16:84901475	rs4303473	CRISPLD2	0.378899	g	c	1.227e-06	0.379	chr16:84901475	rs4303473	CRISPLD2
Height	1	218314939	218695000	chr1:218537632	rs183677281	TGFB2	0.0293342	c	t	9.783e-06	0.372	chr1:218523104	rs189081253	TGFB2
Height	3	55350208	55589804	chr3:55491810	rs13059073	WNT5A	0.450392	c	t	6.819e-06	0.362	chr3:55501175	rs1829556	WNT5A
Weight	16	14930496	15405239	chr16:15133783	rs776783846	NTAN1/PDXDC1	0.272405	c	ct	2.101e-06	0.343	chr16:15131962	rs1135999	NTAN1/PDXDC1
Height	15	89185247	89335712	chr15:89309892	rs12591979	RP11-343B18.2	0.162207	g	c	9.222e-06	0.337	chr15:89190063	rs144034305	ISG20
WHR	7	25724429	26154913	chr7:25939161	rs2122823	CTD-2227E11.1	0.209816	c	t	2.663e-06	0.311	chr7:25886478	rs979165	AC003090.1
Height	6	29757000	30755067	chr6:30256936	rs1264622	HLA-L/HCG17/HCG18	0.203845	c	t	1.764e-07	0.283	chr6:30273753	rs554506118	HCG17/HCG18
Waist	17	46080233	46780483	chr17:46593125	rs62065847	HOXB1	0.475283	c	t	8.149e-06	0.283	chr17:46619102	rs2326013	HOXB2
Height	15	48688799	49075918	chr15:48947962	rs1848053	RP11-227D13.1	0.251743	g	a	3.162e-07	0.282	chr15:48963684	rs11070648	RP11-227D13.5
Height	11	100872776	101154872	chr11:101055183	rs35863206	RP11-788M5.4	0.213101	c	cag	2.767e-06	0.259	chr11:100998623	rs1379130	PGR
TFM	2	24688055	25455389	chr2:25122840	rs4077678	ADCY3	0.454727	g	c	6.674e-12	0.221	chr2:25135620	rs2384061	ADCY3
HipBMIadj	5	133908010	134417795	chr5:134343661	rs10044000	CATSPER3	0.388753	c	t	8.164e-06	0.219	chr5:134073661	rs141792392	CAMLG
Height	6	141179927	142036912	chr6:141665522	rs13213884	RP11-63E9.1	0.255803	c	t	1.566e-08	0.182	chr6:141474828	rs2328188	RP11-432L12.1
Waist	18	20839632	21499687	chr18:21075441	rs167336	C18orf8	0.462781	c	t	1.771e-06	0.179	chr18:21082381	rs303761	C18orf8
Height	10	121382633	121824071	chr10:121604702	rs3888183	MCMBP	0.111226	c	t	1.497e-07	0.175	chr10:121655932	rs7084324	SEC23IP
Waist	3	61041360	61280155	chr3:61232975	rs1916799	FHIT	0.149003	g	a	5.691e-07	0.163	chr3:61236462	rs2365389	FHIT
Waist	11	43569964	43879540	chr11:43729853	rs56130800	RP11-472I20.4/HSD17B12	0.316531	g	a	4.164e-07	0.156	chr11:43729853	rs56130800	RP11-472I20.4/HSD17B12
Weight	6	130273578	130462041	chr6:130378833	rs12661188	L3MBTL3	0.313392	c	t	1.904e-06	0.111	chr6:130341728	rs55941023	L3MBTL3
Height	7	148697529	149055278	chr7:148772669	rs78281959	ZNF786	0.0564051	c	t	7.546e-06	0.111	chr7:148843083	rs118056199	ZNF398
TRFM	2	24687004	25386524	chr2:25038268	rs2082881	CENPO	0.243778	g	a	1.897e-06	0.091	chr2:25097072	rs7580081	ADCY3
Hip	11	9167114	9642675	chr11:9524255	rs11042397	ZNF143	0.460352	g	a	4.434e-06	0.084	chr11:9468367	rs4810	IPO7
1 - Posterior probability of causality for the best SNP after functional fine mapping, which combines the statistical association with the prior probability of association for each SNP, given the epigenomic annotations it appears in.
