# Supplementary material for: Whole-Genome Sequencing Coupled to Imputation Discovers Genetic Signals for Anthropometric Traits
Source: Am J Hum Genet. 2017 May 25;100(6):865–84. doi: 10.1016/j.ajhg.2017.04.014 (PMC5473732; doi:10.1016/j.ajhg.2017.04.014)
Supplement: Table S6. Pairwise Genetic Correlation Estimates and Their 95% Confidence Intervals across 12 Anthropometric Traits [file mmc6.xlsx]

## Sheet: Sheet1
Table S6. Pair-wise genetic correlation estimates and their 95% confidence intervals across 12 anthropometric traits.
Traits	Correlation Estimate	LOWER 95%CI	UPPER 95% CI	P-Value	FDR q-value
BMI and Height	-0.0877	-0.164257	-0.011143	0.053	0.0744255
BMI and Weight	0.8094	0.776952	0.841848	0	0
BMI and Hip	0.8263	0.766305	0.886295	7.9086e-120	8.69946e-119
BMI and HipBMIadj	0.081	-0.032737	0.194737	0.2287	0.297259
BMI and Waist	0.889	0.85689	0.92111	0	0
BMI and WaistBMIadj	-0.138	-0.248019	-0.027981	0.0341	0.05115
BMI and WHR	0.4314	0.279638	0.583162	1.5326e-06	2.97505e-06
BMI and WHRBMIadj	-0.151	-0.281299	-0.020701	0.0502	0.0720261
BMI and TFM	0.857	0.752051	0.961949	2.4282e-43	1.33551e-42
BMI and TLM	0.6403	0.536703	0.743897	1.623e-25	7.1412e-25
BMI and TRFM	0.7996	0.683159	0.916041	3.6145e-31	1.83505e-30
Height and Weight	0.5277	0.471085	0.584315	7.8711e-56	5.77214e-55
Height and Hip	0.3709	0.286907	0.454893	8.727e-14	2.30393e-13
Height and HipBMIadj	0.8385	0.757549	0.919451	1.6048e-68	1.32396e-67
Height and Waist	0.2826	0.205029	0.360171	7.3542e-10	1.61792e-09
Height and WaistBMIadj	0.7295	0.648718	0.810282	1.687e-52	1.11342e-51
Height and WHR	0.0216	-0.108192	0.151392	0.7781	0.821962
Height and WHRBMIadj	0.0822	-0.037959	0.202359	0.2471	0.307709
Height and TFM	-0.25	-0.366441	-0.133559	0.0003	0.000521053
Height and TLM	-0.0623	-0.176713	0.052113	0.3571	0.420868
Height and TRFM	-0.2343	-0.361219	-0.107381	0.0018	0.00304615
Weight and Hip	0.9147	0.865859	0.963541	3.414e-219	5.6331e-218
Weight and HipBMIadj	0.5737	0.48075	0.66665	1.8213e-25	7.51286e-25
Weight and Waist	0.9392	0.909625	0.968775	0	0
Weight and WaistBMIadj	0.3398	0.240766	0.438834	6.6842e-09	1.4037e-08
Weight and WHR	0.3799	0.226786	0.533014	2.7313e-05	5.00738e-05
Weight and WHRBMIadj	-0.0703	-0.201951	0.061351	0.367	0.424947
Weight and TFM	0.5746	0.46306	0.68614	3.1301e-18	1.03293e-17
Weight and TLM	0.4928	0.38802	0.59758	1.9452e-15	5.8356e-15
Weight and TRFM	0.5423	0.423155	0.661445	1.4366e-14	4.12242e-14
Hip and HipBMIadj	0.5944	0.492155	0.696645	8.5216e-23	3.12459e-22
Hip and Waist	0.8342	0.777923	0.890477	1.2712e-138	1.67798e-137
Hip and WaistBMIadj	0.2095	0.053513	0.365487	0.0233	0.0366143
Hip and WHR	0.3471	0.135174	0.559026	0.0056	0.00924
Hip and WHRBMIadj	-0.1636	-0.335642	0.008442	0.1081	0.148638
Hip and TFM	0.7616	0.649215	0.873985	2.239e-30	1.05553e-29
Hip and TLM	0.5407	0.401951	0.679449	4.5406e-11	1.07028e-10
Hip and TRFM	0.7166	0.575654	0.857546	8.4731e-18	2.66297e-17
HipBMIadj and Waist	0.3515	0.247227	0.455773	1.2089e-08	2.4178e-08
HipBMIadj and WaistBMIadj	0.6337	0.483797	0.783603	8.7545e-13	2.2223e-12
HipBMIadj and WHR	-0.0406	-0.266384	0.185184	0.7613	0.821962
HipBMIadj and WHRBMIadj	-0.1171	-0.330547	0.096347	0.3539	0.420868
HipBMIadj and TFM	0.0324	-0.167696	0.232496	0.7846	0.821962
HipBMIadj and TLM	0.0153	-0.183951	0.214551	0.8969	0.924928
HipBMIadj and TRFM	-0.0065	-0.214539	0.201539	0.9579	0.972637
Waist and WaistBMIadj	0.3427	0.242821	0.442579	6.8058e-09	1.4037e-08
Waist and WHR	0.6205	0.48361	0.75739	1.8026e-14	4.95715e-14
Waist and WHRBMIadj	0.167	0.023519	0.310481	0.0492	0.0720261
Waist and TFM	0.7458	0.623951	0.867649	4.1832e-25	1.62407e-24
Waist and TLM	0.4775	0.349905	0.605095	2.4971e-10	5.68306e-10
Waist and TRFM	0.7392	0.603662	0.874738	3.1483e-20	1.09362e-19
WaistBMIadj and WHR	0.4592	0.288679	0.629721	5.3415e-06	1.00725e-05
WaistBMIadj and WHRBMIadj	0.5904	0.447257	0.733543	3.2453e-12	7.93296e-12
WaistBMIadj and TFM	-0.1149	-0.30249	0.07269	0.3007	0.367522
WaistBMIadj and TLM	-0.2069	-0.368802	-0.044998	0.0308	0.0472744
WaistBMIadj and TRFM	-0.0495	-0.249765	0.150765	0.6763	0.74393
WHR and WHRBMIadj	0.7938	0.699667	0.887933	3.789e-46	2.2734e-45
WHR and TFM	0.3877	0.141805	0.633595	0.0077	0.0123951
WHR and TLM	0.243	-0.023682	0.509682	0.1235	0.166347
WHR and TRFM	0.5435	0.292535	0.794465	0.0003	0.000521053
WHRBMIadj and TFM	-0.1622	-0.39035	0.06595	0.2297	0.297259
WHRBMIadj and TLM	-0.131	-0.381458	0.119458	0.3767	0.428659
WHRBMIadj and TRFM	0.0044	-0.242509	0.251309	0.9762	0.9762
TFM and TLM	0.1442	-0.062318	0.350718	0.2377	0.301696
TFM and TRFM	0.945	0.860838	1.02916	3.3036e-80	3.11482e-79
TLM and TRFM	0.1043	-0.131286	0.339886	0.4544	0.508312
