# Supplementary material for: Whole-Genome Sequencing Coupled to Imputation Discovers Genetic Signals for Anthropometric Traits
Source: Am J Hum Genet. 2017 May 25;100(6):865–84. doi: 10.1016/j.ajhg.2017.04.014 (PMC5473732; doi:10.1016/j.ajhg.2017.04.014)
Supplement: Table S7. Monogenic and Syndromic Obesity Genes, as Identified through OMIM [file mmc7.xlsx]

## Sheet: Sheet1
Table S7. Monogenic and syndromic obesity genes, as identified through OMIM.
Gene name	Description*	Ensembl ID	Location**	Type	OMIM morbidities [OMIM ID]
LEP	Leptin	ENSG00000174697	chr7:127881337-127897681	Monogenic	Morbid obesity due to leptin deficiency [614962]
LEPR	Leptin receptor	ENSG00000116678	chr1:65886248-66107242	Monogenic	Morbid obesity due to leptin receptor deficiency [614963]
POMC	Proopiomelanocortin	ENSG00000115138	chr2:25383722-25391772	Monogenic	Obesity, adrenal insufficiency, and red hair due to POMC deficiency [609734]; Susceptibility to early onset obesity [601665]
MC4R	Melanocortin 4 receptor	ENSG00000166603	chr18:58038564-58040001	Monogenic	Autosomal dominant obesity [601665]
SH2B1	SH2B adaptor protein 1	ENSG00000178188	chr16:28857921-28885526	Monogenic	Body mass index QTL16 [613444]
PCSK1	Proprotein convertase subtilisin/kexin type 1	ENSG00000175426	chr5:95726119-95769847	Monogenic	Obesity with impaired prohormone processing [600955]; Susceptibility to obesity BMIQ12 [612362]
ALMS1	Alstrom syndrome 1	ENSG00000116127	chr2:73612886-73837920	Syndromic	lstrom syndrome [203800]
BBS5	Bardet-Biedl syndrome 5	ENSG00000163093	chr2:170335688-170382432	Syndromic	Bardet-Biedl syndrome 5 [615983]
PHF6	PHD finger protein 6	ENSG00000156531	chrX:133507283-133562820	Syndromic	Borjeson-Forssman-Lehmann syndrome [301900]
THRA	Thyroid hormone receptor, alpha	ENSG00000126351	chr17:38214543-38250120	Syndromic	Congenital, nongoitrous hypothyroidism 6 [614450]
ARL6	ADP-ribosylation factor-like 6	ENSG00000113966	chr3:97483365-97519953	Syndromic	Retinitis pigmentosa 55 [613575]; Bardet-Biedl syndrome 3 [600151]; Modifier of Bardet-Biedl syndrome 1 [209900]
BBS7	Bardet-Biedl syndrome 7	ENSG00000138686	chr4:122745595-122791652	Syndromic	Bardet-Biedl syndrome 7 [615984]
TRIM32	Tripartite motif containing 32	ENSG00000119401	chr9:119449581-119463579	Syndromic	Bardet-Biedl syndrome 11 [615988]; Limb-girdle muscular dystrophy, l type 2H [254110]
BBS1	Bardet-Biedl syndrome 1	ENSG00000174483	chr11:66278077-66301098	Syndromic	Bardet-Biedl syndrome 1 [209900]
BBS9	Bardet-Biedl syndrome 9	ENSG00000122507	chr7:33168856-33645680	Syndromic	Bardet-Biedl syndrome 9 [615986]
RAB23	RAB23, member RAS oncogene family	ENSG00000112210	chr6:57053607-57087078	Syndromic	Carpenter syndrome [201000]
TTC8	Tetratricopeptide repeat domain 8	ENSG00000165533	chr14:89290497-89344335	Syndromic	Retinitis pigmentosa 51 [613464]; Bardet-Biedl syndrome 8 [615985]
BBS10	Bardet-Biedl syndrome 10	ENSG00000179941	chr12:76738254-76742222	Syndromic	Bardet-Biedl syndrome 10 [615987]
BDNF	Brain-derived neurotrophic factor	ENSG00000176697	chr11:27676440-27743605	Syndromic	Congenital central hypoventilation syndrome [209880]; Subsceptibility to anorexia nervosa [610269]; Age of onset of weight loss in bulimia nervosa [607499]; Protection against obsessive-compulsive disorder [164230]
MKKS	McKusick-Kaufman syndrome	ENSG00000125863	chr20:10381657-10414870	Syndromic	Bardet-Biedl syndrome 6 [605231]; McKusick-Kaufman syndrome [236700]
SDCCAG8	Serologically defined colon cancer antigen 8	ENSG00000054282	chr1:243419320-243663394	Syndromic	Bardet-Biedl syndrome 16 [615993]; Senior-Loken syndrome 7 [613615]
VPS13B	Vacuolar protein sorting 13 homolog B (yeast)	ENSG00000132549	chr8:100025494-100889808	Syndromic	Cohen syndrome [216550]
BBS12	Bardet-Biedl syndrome 12	ENSG00000181004	chr4:123653857-123666098	Syndromic	Bardet-Biedl syndrome 12 [615989]
CEP290	Centrosomal protein 290kDa	ENSG00000198707	chr12:88442793-88535993	Syndromic	Bardet-Biedl syndrome 14 [615991]; Joubert syndrome 5 [610188]; Leber congenital amaurosis 10 [611755]; Meckel syndrome 4 [611134]; Senior-Loken syndrome 6 [610189]
MKS1	Meckel syndrome, type 1	ENSG00000011143	chr17:56282803-56296966	Syndromic	Bardet-Biedl syndrome 13 [615990]; Meckel syndrome 1 [249000]
BBS2	Bardet-Biedl syndrome 2	ENSG00000125124	chr16:56500748-56554195	Syndromic	Bardet-Biedl syndrome 2 [615981]
GNAS	GNAS complex locus	ENSG00000087460	chr20:57414773-57486247	Syndromic	ACTH-independent macronodular adrenal hyperplasia [219080]; Somatic acromegaly [102200]; Progressive osseous heteroplasia [166350]; Pseudohypoparathyroidism Ia [103580]; Pseudohypoparathyroidism Ib [603233]; Pseudohypoparathyroidism Ic [612462]; Pseudopseudohypoparathyroidism [612463]
NTRK2	Neurotrophic tyrosine kinase, receptor, type 2	ENSG00000148053	chr9:87283466-87638505	Syndromic	Obesity, hyperphagia, and developmental delay [613886]
SIM1	Single-minded family bHLH transcription factor 1	ENSG00000112246	chr6:100832891-100912805	Syndromic	Severe obesity [601665]
BBS4	Bardet-Biedl syndrome 4	ENSG00000140463	chr15:72978527-73030817	Syndromic	Bardet-Biedl syndrome 4 [615982]
INPP5E	Inositol polyphosphate-5-phosphatase, 72 kDa	ENSG00000148384	chr9:139323071-139334274	Syndromic	Joubert syndrome 1 [213300]; Mental retardation, truncal obesity, retinal dystrophy, and micropenis [610156]
TBX3	T-box 3	ENSG00000135111	chr12:115108059-115121969	Syndromic	Ulnar-mammary syndrome [181450]
* - Descriptions extracted from Ensembl annotation
** - Genomic coordinates corresponds to the GRCH37 build
