# Supplementary material for: Whole-Genome Sequencing Coupled to Imputation Discovers Genetic Signals for Anthropometric Traits
Source: Am J Hum Genet. 2017 May 25;100(6):865–84. doi: 10.1016/j.ajhg.2017.04.014 (PMC5473732; doi:10.1016/j.ajhg.2017.04.014)
Supplement: Table S8. Lipodystrophy Genes [file mmc8.xlsx]

## Sheet: Sheet1
Table S8. Lipodystrophy genes
Gene Name	OMIM gene ID	OMIM phenotype
AGPAT2	603100	Lipodystrophy, congenital generalized, type 1
AKT2	164731	Diabetes mellitus, type II / Hypoinsulinemic hypoglycemia with hemihypertrophy
BSCL2	606158	Encephalopathy, progressive, with or without lipodystrophy / Lipodystrophy, congenital generalized, type 2
CAV1	60104	Lipodystrophy, congenital generalized, type 3 / Partial lipodystrophy, congenital cataracts, and neurodegeneration syndrome
CIDEC	612120	Lipodystrophy, familial partial, type 5
LIPE	151750	Lipodystrophy, familial partial, type 6
LMNA	150330	Lipodystrophy, familial partial, 2
LMNB2	150341	Epilepsy, progressive myoclonic, 9 / Lipodystrophy, partial, acquired, susceptibility to
PLIN1	170290	Lipodystrophy, familial partial, type 4
POLD1	174761	Mandibular hypoplasia, deafness, progeroid features, and lipodystrophy syndrome
PPARG	601487	Lipodystrophy, familial partial, type 3
PSMB8	177046	Autoinflammation, lipodystrophy, and dermatosis syndrome
PTRF	603198	Lipodystrophy, congenital generalized, type 4
ZMPSTE24	606480	Mandibuloacral dysplasia with type B lipodystrophy / Restrictive dermopathy, lethal
PCYT1A	123695	Familial partial lipodystrophy/Spondylometaphyseal dysplasia with cone-rod dystrophy
