# Supplementary material for: Whole-Genome Sequencing Coupled to Imputation Discovers Genetic Signals for Anthropometric Traits
Source: Am J Hum Genet. 2017 May 25;100(6):865–84. doi: 10.1016/j.ajhg.2017.04.014 (PMC5473732; doi:10.1016/j.ajhg.2017.04.014)
Supplement: Table S9. Significant eQTL Associations for Newly Associated SNPs [file mmc9.xlsx]

## Sheet: eQTL
Table S9. Significant eQTL associations for newly associated SNPs. Reciprocal conditional analyses were performed in the expression data with the lead GWAS variant and peak eSNP to identify coincident signals.
Novel variant SNPID	Novel variant rsID	Tissue	Probe	Gene	Reference Allele	Beta for novel Variant	P for novel Variant	P novel Variant conditioned on Peak variant	Peak eQTL Variant	Peak eQTL Variant	P for Peak eQTL Variant	P Peak Variant conditioned on novel variant	1= coincident with peak eQTL, 2 = independent secondary eQTL
chr1:38455891	rs4360494	Adipose	ILMN_1703558	FHL3	C	-0.22	2.86e-07	NA	chr1:38455891	rs4360494	2.86e-07	NA	1
chr1:38455891	rs4360494	LCL	ILMN_1703558	FHL3	C	-0.451701	5.05417e-52	0.0756	chr1:38461821	rs67631072	4.18048e-52	0.0600996	1
chr1:41745770	rs2154319	LCL	ILMN_1653861	SCMH1	C	-0.1971	5.18157e-09	0.654	chr1:41562285	rs2024859	6.05384e-10	0.0363837	1
chr2:25122840	rs4077678	Adipose	ILMN_1676893	ADCY3	G	0.246871	1.03471e-06	0.811	chr2:25091721	rs35609705;rs71397450	1.04503e-07	0.0344521	1
chr2:25122840	rs4077678	LCL	ILMN_1676893	ADCY3	G	-0.542661	6.49154e-54	0.457	chr2:25128719	rs6721750	3.35888e-54	0.172275	1
chr2:25122840	rs4077678	Skin	ILMN_1676893	ADCY3	G	-0.331183	2.34748e-08	0.665	chr2:25127614	rs6717671	1.25018e-08	0.235409	1
chr6:26670491	rs6901225	LCL	ILMN_1658083	ABT1	G	0.320436	1.07586e-07	0.508	chr6:26755111	rs199972922	3.2225e-08	0.0959307	1
chr6:26378681	rs1624064	LCL	ILMN_1700067	BTN3A2	C	0.44251	3.33917e-28	3.54e-08	chr6:26378288	rs72841536	3.88121e-172	3.44161e-152	2
chr6:26378681	rs1624064	Skin	ILMN_1700067	BTN3A2	C	0.368146	2.3502e-09	0.000684	chr6:26364930	rs9379855	3.71232e-20	8.18018e-15	2
chr6:32383208	rs6930571	Adipose	ILMN_1661266	HLA-DQB1	T	0.585506	7.42423e-11	4.61e-05	chr6:32635904	rs9274617	1.29197e-66	7.53838e-61	2
chr6:32383208	rs6930571	LCL	ILMN_1689655	HLA-DRA	T	-0.311709	2.31407e-09	0.226	chr6:32383223	rs9268530	6.76712e-10	0.0493832	1
chr6:32383208	rs6930571	LCL	ILMN_2157441	HLA-DRA	T	0.469239	3.4963e-13	2.08e-07	chr6:32413259	rs2213584	5.45711e-129	3.38739e-123	2
chr6:32383208	rs6930571	LCL	ILMN_1697499	HLA-DRB1	T	-0.407554	3.90276e-08	0.794	chr6:32401079	rs3129860	0	0	1
chr6:32383208	rs6930571	LCL	ILMN_1717261	HLA-DRB1	T	0.560135	6.95716e-17	1.4e-11	chr6:32561445	rs9270593	4.43451e-159	1.12998e-153	2
chr6:31523676	rs750884927	LCL	ILMN_1718936	LST1	T	0.485793	9.98336e-22	5.62e-08	chr6:31555392	rs2256974	5.59126e-73	2.35979e-59	2
chr6:127440047	chr6:127440047	Adipose	ILMN_1681983	RSPO3	C	0.99	1e-10	NA	chr6:127440047	chr6:127440047	1.04e-10	NA	1
chr6:30256936	rs1264622	LCL	ILMN_1692486	ZNRD1	T	-0.205891	1.39249e-08	7.45e-07	chr6:29971291	rs11964113	5.47209e-47	2.93717e-45	2
chr7:92243672	rs42377	Adipose	ILMN_1710863	GATAD1	A	-0.245668	0.000338575	0.867	chr7:92237426	rs42032	5.5312e-05	0.0639439	1
chr10:121604702	rs3888183	Adipose	ILMN_1761411	MCMBP	T	-1.0147	8.15989e-24	1	chr10:121611103	rs7920623	2.01182e-24	1	1
chr10:121604702	rs3888183	LCL	ILMN_1761411	MCMBP	T	-0.797709	2.97931e-39	1	chr10:121584624	rs17680946	1.03141e-39	1	1
chr10:121604702	rs3888183	Skin	ILMN_1761411	MCMBP	T	-0.765916	1.68747e-18	1	chr10:121588343	rs137914654;rs11268574	1.91305e-18	1	1
chr11:67184725	rs61734601	Adipose	ILMN_1684183	RAD9A	A	0.219173	0.000130988	1.25e-05	chr11:67180025	rs1558257	9.14886e-05	8.76581e-06	2
chr11:67184725	rs61734601	Skin	ILMN_1684183	RAD9A	A	0.354285	1.81846e-08	0.577	chr11:67097778	rs76335321	1.43586e-08	0.380763	1
chr12:124826676	rs12314162	LCL	ILMN_1698419	NCOR2	T	0.112693	0.000260031	0.0107	chr12:124813893	rs36018719	0.000300528	0.01248	1
chr16:30138012	rs56073702	Skin	ILMN_1774901	GDPD3	CT	0.293313	7.73291e-07	0.605	chr16:30102802	rs3809624	3.06425e-08	0.0108407	1
chr16:2259191	rs3160	LCL	ILMN_1789240	MLST8	C	0.228883	2.40232e-12	3.83e-23	chr16:2255763	rs12922719	7.37008e-40	1.576e-50	2
chr16:2267877	rs27345	LCL	ILMN_1789240	MLST8	A	0.250299	6.17738e-12	2.67e-06	chr16:2255763	rs12922719	7.37008e-40	2.60132e-34	2
chr16:15133783	rs776783846	Skin	ILMN_1763002	PDXDC1	CT	0.514854	1.44951e-09	0.886	chr16:15131654	rs35932691;rs11376559;rs34434940;rs200720190	6.18103e-10	0.195213	1
chr18:21075441	rs167336	Skin	ILMN_1713505	NPC1	T	-0.442871	6.44275e-20	0.328	chr18:21077259	rs34385798	1.00991e-19	0.789489	1
