# Supplementary material for: Whole-Genome Sequencing Coupled to Imputation Discovers Genetic Signals for Anthropometric Traits
Source: Am J Hum Genet. 2017 May 25;100(6):865–84. doi: 10.1016/j.ajhg.2017.04.014 (PMC5473732; doi:10.1016/j.ajhg.2017.04.014)
Supplement: Table S10. MethQTL Associations for Newly Associated SNPs [file mmc10.xlsx]

## Sheet: Sheet
Table S8. MethQTL associations for newly associated SNPs. For each significant GWAS SNP CpG association (p<1e-7), a conditional analysis was performed where the lead SNP for the associated CpG was fitted as covariate. If the conditional Pvalue >1e7 was considered as significant. An association was defined as cis if the distance between GWAS SNP and CpG was < 1Mb.
Timepoint	SNP	CpG	CpG CHR	CpG POS	CpG gene	EA	NEA	EAF	BETA	SE	P	N	Cis/Trans	methQTL topSNP	methQTL. topSNP P	conditional BETA	conditional SE	conditional P
Birth	chr1:9349611:SNP	cg01102307	chr1	9340416	--	A	T	0.1283	0.362952	0.064685	2.80686e-08	838	cis	chr1:9339844:INDEL	5.46698e-39	0.0618841	0.0575772	0.282801
Childhood	chr1:9349611:SNP	cg01102307	chr1	9340416	--	A	T	0.1296	0.449451	0.0608985	3.82923e-13	895	cis	chr1:9339844:INDEL	1.9248e-65	0.0624512	0.0509283	0.220449
Adolescence	chr1:9349611:SNP	cg01102307	chr1	9340416	--	A	T	0.13	0.458346	0.05937	3.31928e-14	896	cis	chr1:9339844:INDEL	1.11809e-62	0.109515	0.0502968	0.0297316
Pregnancy	chr1:9349611:SNP	cg01102307	chr1	9340416	--	A	T	0.1395	0.378391	0.0607984	8.01098e-10	828	cis	chr1:9339844:INDEL	1.13555e-40	0.141796	0.0536063	0.0083344
Birth	chr1:9349611:SNP	cg04199779	chr1	9294473	H6PD	A	T	0.1283	0.424068	0.0675686	5.79536e-10	838	cis	chr1:9300677:SNP	4.46255e-42	0.124925	0.0597276	0.0368031
Childhood	chr1:9349611:SNP	cg04199779	chr1	9294473	H6PD	A	T	0.1296	0.516869	0.062681	6.36124e-16	895	cis	chr1:9300677:SNP	4.70638e-80	0.100949	0.048921	0.0393743
Adolescence	chr1:9349611:SNP	cg04199779	chr1	9294473	H6PD	A	T	0.13	0.457089	0.0648252	3.72306e-12	896	cis	chr1:9290707:SNP	1.02785e-87	0.0640985	0.0496929	0.197445
Pregnancy	chr1:9349611:SNP	cg04199779	chr1	9294473	H6PD	A	T	0.1395	0.534521	0.0645866	5.68106e-16	828	cis	chr1:9292606:SNP	1.67911e-88	0.085768	0.0480721	0.0747966
MiddleAge	chr1:9349611:SNP	cg04199779	chr1	9294473	H6PD	A	T	0.1342	0.524423	0.0675462	2.74355e-14	846	cis	chr1:9292606:SNP	2.07987e-81	0.116298	0.0513296	0.0237569
Childhood	chr1:9349611:SNP	cg09468328	chr1	9352407	SPSB1	A	T	0.1296	0.34161	0.0584798	7.41792e-09	895	cis	chr1:9351017:INDEL	7.80259e-11	0.163005	0.0576265	0.00478681
Birth	chr1:9349611:SNP	cg22601917	chr1	9294274	H6PD	A	T	0.1283	0.37985	0.0573841	6.76314e-11	838	cis	chr1:9292606:SNP	4.25319e-57	0.0868361	0.04809	0.0713564
Childhood	chr1:9349611:SNP	cg22601917	chr1	9294274	H6PD	A	T	0.1296	0.476741	0.0565223	1.46039e-16	895	cis	chr1:9300608:SNP	2.82559e-109	0.0502099	0.0392531	0.201207
Adolescence	chr1:9349611:SNP	cg22601917	chr1	9294274	H6PD	A	T	0.13	0.437894	0.0581802	1.35009e-13	896	cis	chr1:9295444:SNP	3.98289e-109	0.0465701	0.0412693	0.259457
Pregnancy	chr1:9349611:SNP	cg22601917	chr1	9294274	H6PD	A	T	0.1395	0.471968	0.0587342	3.53937e-15	828	cis	chr1:9292606:SNP	2.23342e-94	0.0554607	0.0426281	0.193639
MiddleAge	chr1:9349611:SNP	cg22601917	chr1	9294274	H6PD	A	T	0.1342	0.4743	0.0591884	4.34219e-15	846	cis	chr1:9291666:SNP	2.00451e-107	0.0692923	0.0402825	0.0858218
Birth	chr1:9349611:SNP	cg25755851	chr1	9335794	--	A	T	0.1283	-0.40467	0.0712211	1.89039e-08	838	cis	chr1:9336658:SNP	9.93782e-113	-0.0609689	0.0472638	0.197449
Childhood	chr1:9349611:SNP	cg25755851	chr1	9335794	--	A	T	0.1296	-0.458212	0.0645119	2.62644e-12	895	cis	chr1:9335173:SNP	1.22801e-160	-0.057366	0.0370372	0.121792
Childhood	chr1:9349611:SNP	cg27300194	chr1	9339380	--	A	T	0.1296	-0.373687	0.0612537	1.61716e-09	895	cis	chr1:9341038:SNP	2.09155e-50	0.00302627	0.0532174	0.954665
Adolescence	chr1:9349611:SNP	cg27300194	chr1	9339380	--	A	T	0.13	-0.347777	0.0622414	3.11757e-08	896	cis	chr1:9341038:SNP	2.47165e-37	-0.0233183	0.056409	0.679435
Pregnancy	chr1:9349611:SNP	cg27300194	chr1	9339380	--	A	T	0.1395	-0.650044	0.0631138	2.22167e-23	828	cis	chr1:9339467:SNP	3.46767e-25	-0.0122116	0.061897	0.843653
MiddleAge	chr1:9349611:SNP	cg27300194	chr1	9339380	--	A	T	0.1342	-0.460771	0.0653839	4.1871e-12	846	cis	chr1:9338719:SNP	8.05784e-29	-0.131515	0.061022	0.0314672
Childhood	chr1:38455891:SNP	cg03103611	chr1	38479228	UTP11L	G	C	0.4636	-0.22115	0.0396052	3.18568e-08	894	cis	chr1:38461319:SNP	5.01283e-09	0.0010976	0.0396077	0.977899
Birth	chr1:38455891:SNP	cg04146137	chr1	38279984	MTF1	G	C	0.4612	0.173784	0.0322959	9.84145e-08	837	cis	chr1:38289383:SNP	2.21805e-29	-0.0064638	0.0298012	0.828346
Childhood	chr1:38455891:SNP	cg04146137	chr1	38279984	MTF1	G	C	0.4636	0.279034	0.0343122	1.52592e-15	894	cis	chr1:38256427:SNP	9.55439e-62	0.0219423	0.0293721	0.455245
Adolescence	chr1:38455891:SNP	cg04146137	chr1	38279984	MTF1	G	C	0.4587	0.271155	0.033584	2.36924e-15	895	cis	chr1:38289383:SNP	1.01824e-52	0.020823	0.0295451	0.48114
Pregnancy	chr1:38455891:SNP	cg04146137	chr1	38279984	MTF1	G	C	0.436	0.29739	0.0359916	6.29327e-16	828	cis	chr1:38298207:SNP	2.31954e-55	0.0305991	0.0310343	0.324458
MiddleAge	chr1:38455891:SNP	cg04146137	chr1	38279984	MTF1	G	C	0.4344	0.336284	0.036531	3.42602e-19	846	cis	chr1:38344706:INDEL	1.98584e-60	0.0184556	0.030857	0.549956
Birth	chr1:38455891:SNP	cg04673462	chr1	38461896	--	G	C	0.4612	-0.619681	0.0396194	4.39432e-48	837	cis	chr1:38461319:SNP	2.76657e-49	-0.0150026	0.0382731	0.695175
Childhood	chr1:38455891:SNP	cg04673462	chr1	38461896	--	G	C	0.4636	-0.663585	0.0358111	1.93631e-64	894	cis	chr1:38455891:SNP	1.93631e-64	--	--	--
Adolescence	chr1:38455891:SNP	cg04673462	chr1	38461896	--	G	C	0.4587	-0.677428	0.0369608	2.53381e-63	895	cis	chr1:38455891:SNP	2.53381e-63	--	--	--
Pregnancy	chr1:38455891:SNP	cg04673462	chr1	38461896	--	G	C	0.436	-0.682477	0.0409199	1.79506e-53	828	cis	chr1:38455891:SNP	1.79506e-53	--	--	--
MiddleAge	chr1:38455891:SNP	cg04673462	chr1	38461896	--	G	C	0.4344	-0.686505	0.0391412	7.44134e-58	846	cis	chr1:38458018:INDEL	6.25527e-58	-0.0170447	0.0379308	0.653302
Birth	chr1:38455891:SNP	cg05202204	chr1	38460950	--	G	C	0.4612	-0.52392	0.0325383	1.74209e-50	837	cis	chr1:38455891:SNP	1.74209e-50	--	--	--
Childhood	chr1:38455891:SNP	cg05202204	chr1	38460950	--	G	C	0.4636	-0.735992	0.0319647	3.78795e-91	894	cis	chr1:38461319:SNP	1.21814e-91	-0.0209125	0.0299584	0.485342
Adolescence	chr1:38455891:SNP	cg05202204	chr1	38460950	--	G	C	0.4587	-0.767064	0.0311969	7.43919e-101	895	cis	chr1:38455891:SNP	7.43919e-101	--	--	--
Pregnancy	chr1:38455891:SNP	cg05202204	chr1	38460950	--	G	C	0.436	-0.73666	0.0343293	2.87412e-80	828	cis	chr1:38458018:INDEL	8.64637e-81	-0.0156251	0.0322293	0.627951
MiddleAge	chr1:38455891:SNP	cg05202204	chr1	38460950	--	G	C	0.4344	-0.754515	0.0307725	1.21736e-97	846	cis	chr1:38455891:SNP	1.21736e-97	--	--	--
Adolescence	chr1:38455891:SNP	cg08423562	chr1	38466544	FHL3	G	C	0.4587	-0.200552	0.0363178	4.47325e-08	895	cis	chr1:38465315:SNP	1.01482e-12	-0.132612	0.0353199	0.000185652
Birth	chr1:38455891:SNP	cg09847153	chr1	38461540	--	G	C	0.4612	-0.705947	0.0370725	1.57427e-66	837	cis	chr1:38461319:SNP	4.03997e-67	-0.0222245	0.0355514	0.532068
Childhood	chr1:38455891:SNP	cg09847153	chr1	38461540	--	G	C	0.4636	-0.798278	0.0340213	7.7112e-94	894	cis	chr1:38455891:SNP	7.7112e-94	--	--	--
Adolescence	chr1:38455891:SNP	cg09847153	chr1	38461540	--	G	C	0.4587	-0.764439	0.0342347	5.74873e-87	895	cis	chr1:38455891:SNP	5.74873e-87	--	--	--
Pregnancy	chr1:38455891:SNP	cg09847153	chr1	38461540	--	G	C	0.436	-0.728483	0.0370685	7.11816e-70	828	cis	chr1:38456106:SNP	1.95921e-70	-0.0510052	0.0352345	0.148142
MiddleAge	chr1:38455891:SNP	cg09847153	chr1	38461540	--	G	C	0.4344	-0.758151	0.0365906	1.46345e-75	846	cis	chr1:38455891:SNP	1.46345e-75	--	--	--
Birth	chr1:38455891:SNP	cg16585132	chr1	38464943	FHL3	G	C	0.4612	-0.265953	0.0411599	1.83931e-10	837	cis	chr1:38465315:SNP	1.82895e-115	-0.0486636	0.0277385	0.079765
Childhood	chr1:38455891:SNP	cg16585132	chr1	38464943	FHL3	G	C	0.4636	-0.233259	0.038353	1.80903e-09	894	cis	chr1:38465315:SNP	2.01235e-123	-0.0118106	0.0252443	0.640014
Adolescence	chr1:38455891:SNP	cg16585132	chr1	38464943	FHL3	G	C	0.4587	-0.266284	0.0370613	1.49046e-12	895	cis	chr1:38465315:SNP	3.80046e-119	-0.0591719	0.0252169	0.0191826
MiddleAge	chr1:38455891:SNP	cg16585132	chr1	38464943	FHL3	G	C	0.4344	-0.255106	0.0406306	5.8176e-10	846	cis	chr1:38465315:SNP	1.37808e-105	-0.0463238	0.0273751	0.0910312
Birth	chr1:38455891:SNP	cg17077180	chr1	38461687	--	G	C	0.4612	-0.834561	0.0352099	1.15323e-93	837	cis	chr1:38455891:SNP	1.15323e-93	--	--	--
Childhood	chr1:38455891:SNP	cg17077180	chr1	38461687	--	G	C	0.4636	-0.862359	0.0316631	2.80764e-117	894	cis	chr1:38455891:SNP	2.80764e-117	--	--	--
Adolescence	chr1:38455891:SNP	cg17077180	chr1	38461687	--	G	C	0.4587	-0.839972	0.0328896	8.98056e-107	895	cis	chr1:38461319:SNP	2.85927e-109	-0.0249341	0.0304864	0.413663
Pregnancy	chr1:38455891:SNP	cg17077180	chr1	38461687	--	G	C	0.436	-0.855486	0.0364666	4.97907e-92	828	cis	chr1:38455891:SNP	4.97907e-92	--	--	--
MiddleAge	chr1:38455891:SNP	cg17077180	chr1	38461687	--	G	C	0.4344	-0.818399	0.0352954	7.91843e-90	846	cis	chr1:38455891:SNP	7.91843e-90	--	--	--
Birth	chr1:38455891:SNP	cg18451016	chr1	38461880	--	G	C	0.4612	-0.731304	0.036006	9.35662e-74	837	cis	chr1:38456106:SNP	1.57647e-77	-0.0438992	0.0338213	0.194685
Childhood	chr1:38455891:SNP	cg18451016	chr1	38461880	--	G	C	0.4636	-0.807654	0.0318352	1.25269e-105	894	cis	chr1:38455891:SNP	1.25269e-105	--	--	--
Adolescence	chr1:38455891:SNP	cg18451016	chr1	38461880	--	G	C	0.4587	-0.770608	0.0332832	5.32556e-92	895	cis	chr1:38461319:SNP	4.69013e-93	-0.0269923	0.0313117	0.388907
Pregnancy	chr1:38455891:SNP	cg18451016	chr1	38461880	--	G	C	0.436	-0.76012	0.0362353	1.78895e-77	828	cis	chr1:38456106:SNP	2.00098e-79	-0.0485125	0.0340239	0.154325
MiddleAge	chr1:38455891:SNP	cg18451016	chr1	38461880	--	G	C	0.4344	-0.717663	0.036016	4.68921e-71	846	cis	chr1:38456106:SNP	5.12594e-73	-0.0386012	0.0339926	0.256502
Pregnancy	chr1:38455891:SNP	cg21278764	chr1	38481765	UTP11L	G	C	0.436	-0.267242	0.0394075	2.38575e-11	828	cis	chr1:38461821:SNP	2.91904e-13	0.0116966	0.039104	0.764934
Childhood	chr1:38455891:SNP	cg21680719	chr1	38466677	FHL3	G	C	0.4636	-0.224008	0.0379761	5.32776e-09	894	cis	chr1:38465315:SNP	5.71754e-39	-0.0881533	0.0340603	0.00981742
Adolescence	chr1:38455891:SNP	cg21680719	chr1	38466677	FHL3	G	C	0.4587	-0.306882	0.0380442	2.5073e-15	895	cis	chr1:38465315:SNP	1.17287e-54	-0.152953	0.0326874	3.35756e-06
MiddleAge	chr1:38455891:SNP	cg21680719	chr1	38466677	FHL3	G	C	0.4344	-0.204144	0.0373769	6.44231e-08	846	cis	chr1:38465315:SNP	1.47231e-47	-0.0660338	0.0318788	0.0386674
Childhood	chr1:38455891:SNP	cg24519393	chr1	38470540	FHL3	G	C	0.4636	-0.333006	0.0392531	9.91991e-17	894	cis	chr1:38455891:SNP	9.91991e-17	--	--	--
Adolescence	chr1:38455891:SNP	cg24519393	chr1	38470540	FHL3	G	C	0.4587	-0.399331	0.0382545	4.62606e-24	895	cis	chr1:38455891:SNP	4.62606e-24	--	--	--
Pregnancy	chr1:38455891:SNP	cg24519393	chr1	38470540	FHL3	G	C	0.436	-0.363247	0.0426647	8.90032e-17	828	cis	chr1:38453041:SNP	2.82129e-18	-0.0615132	0.0419909	0.143356
MiddleAge	chr1:38455891:SNP	cg24519393	chr1	38470540	FHL3	G	C	0.4344	-0.477052	0.0406855	3.04613e-29	846	cis	chr1:38448798:SNP	3.16221e-31	-0.0793168	0.0397113	0.0461544
Adolescence	chr1:38455891:SNP	cg26398791	chr1	38455867	SF3A3	G	C	0.4587	0.164187	0.0303315	8.10044e-08	895	cis	chr1:38453041:SNP	1.53268e-08	0.0207352	0.0300679	0.49063
Pregnancy	chr1:38455891:SNP	cg26398791	chr1	38455867	SF3A3	G	C	0.436	0.235679	0.0325785	1.14291e-12	828	cis	chr1:38463504:SNP	8.17306e-15	0.0159048	0.0324616	0.624306
MiddleAge	chr1:38455891:SNP	cg26398791	chr1	38455867	SF3A3	G	C	0.4344	0.17161	0.0317309	8.59528e-08	846	cis	chr1:38458018:INDEL	7.9015e-08	0.00259124	0.0317163	0.934907
Adolescence	chr1:38455891:SNP	cg27018070	chr1	38470578	FHL3	G	C	0.4587	-0.25526	0.0414265	1.11809e-09	895	cis	chr1:38455891:SNP	1.11809e-09	--	--	--
MiddleAge	chr1:38455891:SNP	cg27018070	chr1	38470578	FHL3	G	C	0.4344	-0.323829	0.0456576	3.08208e-12	846	cis	chr1:38461319:SNP	4.44692e-13	-0.000615917	0.0453808	0.989175
Birth	chr1:38455891:SNP	cg27442140	chr1	38456210	SF3A3	G	C	0.4612	-0.240558	0.0355458	2.59734e-11	837	cis	chr1:38445654:SNP	4.13046e-13	-0.0113278	0.0351527	0.747355
Childhood	chr1:38455891:SNP	cg27442140	chr1	38456210	SF3A3	G	C	0.4636	-0.211757	0.0315528	3.569e-11	894	cis	chr1:38458018:INDEL	1.28778e-11	0.000411307	0.0315067	0.989587
Adolescence	chr1:38455891:SNP	cg27442140	chr1	38456210	SF3A3	G	C	0.4587	-0.215329	0.0299404	1.42067e-12	895	cis	chr1:38461319:SNP	2.98159e-13	-0.00181217	0.0299132	0.951708
Pregnancy	chr1:38455891:SNP	cg27442140	chr1	38456210	SF3A3	G	C	0.436	-0.202275	0.034465	6.53899e-09	828	cis	chr1:38434306:SNP	5.43011e-11	0.00332451	0.0340654	0.922282
MiddleAge	chr1:38455891:SNP	cg27442140	chr1	38456210	SF3A3	G	C	0.4344	-0.220583	0.0338219	1.28599e-10	846	cis	chr1:38434306:SNP	5.48571e-11	-0.0143307	0.0336017	0.669876
Birth	chr1:41745770:SNP	cg02290550	chr1	41487317	SLFNL1	C	T	0.2226	0.483631	0.0431918	4.57802e-27	838	cis	chr1:41583610:SNP	1.6147e-33	-0.00991055	0.0416164	0.811836
Childhood	chr1:41745770:SNP	cg02290550	chr1	41487317	SLFNL1	C	T	0.2212	0.476338	0.0404197	9.35607e-30	895	cis	chr1:41583610:SNP	2.00979e-36	-0.00328409	0.038899	0.932738
Adolescence	chr1:41745770:SNP	cg02290550	chr1	41487317	SLFNL1	C	T	0.2199	0.455558	0.0406371	2.87095e-27	896	cis	chr1:41646808:SNP	2.78676e-34	-0.0199469	0.0392589	0.611526
Pregnancy	chr1:41745770:SNP	cg02290550	chr1	41487317	SLFNL1	C	T	0.2216	0.406102	0.0460031	7.24877e-18	828	cis	chr1:41644987:INDEL	4.71673e-20	0.000294758	0.0452193	0.994801
MiddleAge	chr1:41745770:SNP	cg02290550	chr1	41487317	SLFNL1	C	T	0.2199	0.423494	0.0460659	3.79354e-19	846	cis	chr1:41583610:SNP	2.03839e-23	0.00499105	0.0448173	0.911358
Childhood	chr1:41745770:SNP	cg15962197	chr1	41704561	SCMH1	C	T	0.2212	0.290551	0.0469554	9.56559e-10	895	cis	chr1:41727027:SNP	2.3366e-11	-0.00890228	0.0464765	0.848146
Pregnancy	chr1:41745770:SNP	cg15962197	chr1	41704561	SCMH1	C	T	0.2216	0.273648	0.046637	6.59128e-09	828	cis	chr1:41457693:SNP	1.50127e-11	-0.0194164	0.0459853	0.672975
Childhood	chr1:103572927:SNP	cg24212677	chr17	9279954	STX8	G	A	0.3849	-0.204221	0.0324763	5.17869e-10	895	trans	chr1:103260828:SNP	1.52549e-131	-0.0427925	0.0202787	0.0351374
Pregnancy	chr1:103572927:SNP	cg24212677	chr17	9279954	STX8	G	A	0.3708	-0.199718	0.0351942	1.97387e-08	828	trans	chr1:103250988:SNP	4.36157e-103	-0.0322525	0.024437	0.18729
Birth	chr2:25038268:SNP	cg01884057	chr2	25150051	--	G	A	0.2518	0.366168	0.0488362	1.7896e-13	838	cis	chr2:25145173:SNP	2.85598e-118	0.025047	0.0324339	0.440206
Childhood	chr2:25038268:SNP	cg01884057	chr2	25150051	--	G	A	0.2492	0.374589	0.0457016	9.32653e-16	895	cis	chr2:25150011:SNP	1.56112e-161	0.00739888	0.0268451	0.782913
Adolescence	chr2:25038268:SNP	cg01884057	chr2	25150051	--	G	A	0.2528	0.285076	0.0488511	7.66469e-09	896	cis	chr2:25150011:SNP	1.25325e-148	-0.071158	0.0302927	0.0190552
Pregnancy	chr2:25038268:SNP	cg01884057	chr2	25150051	--	G	A	0.2736	0.369372	0.0479723	4.23807e-14	828	cis	chr2:25150641:SNP	1.91518e-109	0.0423677	0.032899	0.198203
MiddleAge	chr2:25038268:SNP	cg01884057	chr2	25150051	--	G	A	0.2677	0.333423	0.0477173	6.24959e-12	846	cis	chr2:25145173:SNP	8.98583e-128	-0.01176	0.0296073	0.691336
MiddleAge	chr2:25038268:SNP	cg04586622	chr2	25135609	ADCY3	G	A	0.2677	0.262494	0.0454629	1.14052e-08	846	cis	chr2:25136866:SNP	2.99288e-29	0.0508131	0.0419085	0.225717
Birth	chr2:25038268:SNP	cg11023668	chr2	25095040	ADCY3	G	A	0.2518	-0.361059	0.0457895	1.07612e-14	838	cis	chr2:25096692:SNP	4.51678e-107	0.0224454	0.0321311	0.485041
Childhood	chr2:25038268:SNP	cg11023668	chr2	25095040	ADCY3	G	A	0.2492	-0.414552	0.042835	4.59004e-21	895	cis	chr2:25096692:SNP	1.34023e-134	0.00202905	0.0284117	0.943084
Adolescence	chr2:25038268:SNP	cg11023668	chr2	25095040	ADCY3	G	A	0.2528	-0.42002	0.0435952	6.6606e-21	896	cis	chr2:25100328:SNP	5.72904e-153	0.00586333	0.0277452	0.832683
Pregnancy	chr2:25038268:SNP	cg11023668	chr2	25095040	ADCY3	G	A	0.2736	-0.503967	0.0459467	4.29969e-26	828	cis	chr2:25100328:SNP	8.84518e-158	-0.0374549	0.0264911	0.15781
MiddleAge	chr2:25038268:SNP	cg11023668	chr2	25095040	ADCY3	G	A	0.2677	-0.427588	0.0423783	1.61978e-22	846	cis	chr2:25096692:SNP	1.01936e-128	-0.01237	0.0270953	0.648139
Birth	chr2:25038268:SNP	cg15423357	chr2	25149977	--	G	A	0.2518	0.338364	0.0478092	3.31244e-12	838	cis	chr2:25145173:SNP	1.63863e-66	0.0697434	0.0388421	0.0729565
Childhood	chr2:25038268:SNP	cg15423357	chr2	25149977	--	G	A	0.2492	0.353656	0.0456629	2.77832e-14	895	cis	chr2:25150011:SNP	4.29956e-84	0.0651425	0.0358147	0.0692899
Adolescence	chr2:25038268:SNP	cg15423357	chr2	25149977	--	G	A	0.2528	0.26447	0.0466212	1.93727e-08	896	cis	chr2:25150011:SNP	2.6899e-77	-0.00257677	0.0372727	0.9449
Pregnancy	chr2:25038268:SNP	cg15423357	chr2	25149977	--	G	A	0.2736	0.285343	0.0457471	7.37196e-10	828	cis	chr2:25150011:SNP	7.41573e-50	0.0578508	0.0392153	0.140569
MiddleAge	chr2:25038268:SNP	cg15423357	chr2	25149977	--	G	A	0.2677	0.277926	0.0460296	2.46846e-09	846	cis	chr2:25141538:SNP	4.54182e-57	0.0269273	0.0381041	0.47999
MiddleAge	chr2:25038268:SNP	cg18192719	chr2	24712657	--	G	A	0.2677	-0.229447	0.0424007	8.45378e-08	846	cis	chr2:24722977:SNP	6.81237e-17	-0.0451686	0.0407833	0.268426
Childhood	chr2:25038268:SNP	cg20442994	chr2	25143872	--	G	A	0.2492	-0.326464	0.0484352	2.95415e-11	895	cis	chr2:25148461:INDEL	2.93449e-50	-0.0478248	0.0419192	0.254248
Pregnancy	chr2:25038268:SNP	cg20442994	chr2	25143872	--	G	A	0.2736	-0.267881	0.0494293	8.0252e-08	828	cis	chr2:25086725:SNP	4.77104e-40	-0.0155409	0.0436402	0.721854
MiddleAge	chr2:25038268:SNP	cg20442994	chr2	25143872	--	G	A	0.2677	-0.308706	0.0483192	2.95323e-10	846	cis	chr2:25104931:SNP	1.25136e-42	-0.0150241	0.0427942	0.72563
Birth	chr2:25038268:SNP	cg23648923	chr2	24806444	NCOA1	G	A	0.2518	-0.254019	0.0420416	2.36922e-09	838	cis	chr2:24702752:SNP	1.90219e-95	-0.00934738	0.030418	0.7587
Childhood	chr2:25038268:SNP	cg23648923	chr2	24806444	NCOA1	G	A	0.2492	-0.242255	0.0393044	1.10767e-09	895	cis	chr2:24702752:SNP	1.14604e-101	-0.00541932	0.0283353	0.848371
Adolescence	chr2:25038268:SNP	cg23648923	chr2	24806444	NCOA1	G	A	0.2528	-0.252806	0.0393126	2.13625e-10	896	cis	chr2:24702752:SNP	9.672e-100	-0.0359035	0.028851	0.213685
Pregnancy	chr2:25038268:SNP	cg23648923	chr2	24806444	NCOA1	G	A	0.2736	-0.245959	0.0416427	5.26671e-09	828	cis	chr2:24702752:SNP	9.68585e-78	-0.00564448	0.032216	0.860963
MiddleAge	chr2:25038268:SNP	cg23648923	chr2	24806444	NCOA1	G	A	0.2677	-0.246679	0.0393283	6.0478e-10	846	cis	chr2:24702752:SNP	7.46708e-78	-0.0113712	0.0301159	0.70585
Childhood	chr2:25038268:SNP	cg27107076	chr2	25050844	ADCY3	G	A	0.2492	-0.352386	0.0486286	9.76667e-13	895	cis	chr2:25139318:SNP	8.76934e-27	-0.156357	0.0457475	0.000661891
Adolescence	chr2:25038268:SNP	cg27107076	chr2	25050844	ADCY3	G	A	0.2528	-0.330283	0.0495805	4.91281e-11	896	cis	chr2:25144327:SNP	1.46862e-23	-0.139277	0.0472334	0.0032802
Pregnancy	chr2:25038268:SNP	cg27107076	chr2	25050844	ADCY3	G	A	0.2736	-0.320322	0.049395	1.59582e-10	828	cis	chr2:25053410:SNP	2.64447e-19	-0.0551973	0.047497	0.24555
MiddleAge	chr2:25038268:SNP	cg27107076	chr2	25050844	ADCY3	G	A	0.2677	-0.323018	0.0517207	7.12313e-10	846	cis	chr2:25120734:SNP	1.08355e-16	-0.207209	0.0496338	3.33857e-05
Birth	chr2:25122840:SNP	cg01884057	chr2	25150051	--	G	C	0.4505	0.762404	0.03302	5.1134e-90	838	cis	chr2:25145173:SNP	2.85598e-118	0.00498579	0.0275571	0.856474
Childhood	chr2:25122840:SNP	cg01884057	chr2	25150051	--	G	C	0.448	0.802104	0.0305362	3.18552e-111	895	cis	chr2:25150011:SNP	1.56112e-161	-0.00841062	0.0233354	0.718621
Adolescence	chr2:25122840:SNP	cg01884057	chr2	25150051	--	G	C	0.4481	0.802885	0.0333452	1.07013e-97	896	cis	chr2:25150011:SNP	1.25325e-148	-0.0349491	0.0264417	0.186616
Pregnancy	chr2:25122840:SNP	cg01884057	chr2	25150051	--	G	C	0.4475	0.73587	0.0347869	1.70133e-78	828	cis	chr2:25150641:SNP	1.91518e-109	-0.0119423	0.0289791	0.680382
MiddleAge	chr2:25122840:SNP	cg01884057	chr2	25150051	--	G	C	0.4433	0.791801	0.0315764	6.40015e-101	846	cis	chr2:25145173:SNP	8.98583e-128	0.00831055	0.0258095	0.747547
Birth	chr2:25122840:SNP	cg04586622	chr2	25135609	ADCY3	G	C	0.4505	0.434062	0.0407657	8.6285e-25	838	cis	chr2:25127394:SNP	4.31243e-26	0.00783185	0.040004	0.844837
Childhood	chr2:25122840:SNP	cg04586622	chr2	25135609	ADCY3	G	C	0.448	0.520008	0.0357634	7.56765e-43	895	cis	chr2:25104122:INDEL	3.48269e-43	0.00460023	0.0349534	0.895324
Adolescence	chr2:25122840:SNP	cg04586622	chr2	25135609	ADCY3	G	C	0.4481	0.435617	0.0378266	1.38441e-28	896	cis	chr2:25130073:SNP	9.73455e-29	-0.000834251	0.0374389	0.982228
Pregnancy	chr2:25122840:SNP	cg04586622	chr2	25135609	ADCY3	G	C	0.4475	0.574246	0.0368574	1.02178e-47	828	cis	chr2:25136866:SNP	8.88874e-50	-0.00508298	0.0355851	0.886454
MiddleAge	chr2:25122840:SNP	cg04586622	chr2	25135609	ADCY3	G	C	0.4433	0.436015	0.0372071	3.2587e-29	846	cis	chr2:25136866:SNP	2.99288e-29	0.0023656	0.0365676	0.948437
Childhood	chr2:25122840:SNP	cg09505516	chr2	25110296	ADCY3	G	C	0.448	-0.489484	0.0404663	3.83287e-31	895	cis	chr2:25111734:SNP	1.07627e-50	-0.00763185	0.0373805	0.838273
Adolescence	chr2:25122840:SNP	cg09505516	chr2	25110296	ADCY3	G	C	0.4481	-0.458323	0.0406561	1.54824e-27	896	cis	chr2:25110084:SNP	3.11237e-42	-0.00932773	0.0384872	0.808561
Pregnancy	chr2:25122840:SNP	cg09505516	chr2	25110296	ADCY3	G	C	0.4475	-0.450255	0.0404739	9.61228e-27	828	cis	chr2:25106265:SNP	1.56583e-37	-0.0521834	0.0382733	0.173146
MiddleAge	chr2:25122840:SNP	cg09505516	chr2	25110296	ADCY3	G	C	0.4433	-0.325298	0.042064	3.42645e-14	846	cis	chr2:25102709:SNP	7.33365e-27	0.0115662	0.0397246	0.771011
Birth	chr2:25122840:SNP	cg11023668	chr2	25095040	ADCY3	G	C	0.4505	-0.749817	0.0300604	4.36402e-101	838	cis	chr2:25096692:SNP	4.51678e-107	-0.00119318	0.0272984	0.965148
Childhood	chr2:25122840:SNP	cg11023668	chr2	25095040	ADCY3	G	C	0.448	-0.797226	0.027905	1.22647e-125	895	cis	chr2:25096692:SNP	1.34023e-134	0.00225626	0.0246979	0.927233
Adolescence	chr2:25122840:SNP	cg11023668	chr2	25095040	ADCY3	G	C	0.4481	-0.858453	0.0268186	2.45349e-147	896	cis	chr2:25100328:SNP	5.72904e-153	-0.00102796	0.0241643	0.966078
Pregnancy	chr2:25122840:SNP	cg11023668	chr2	25095040	ADCY3	G	C	0.4475	-0.919152	0.0280033	5.81425e-148	828	cis	chr2:25100328:SNP	8.84518e-158	0.00272967	0.0233422	0.906938
MiddleAge	chr2:25122840:SNP	cg11023668	chr2	25095040	ADCY3	G	C	0.4433	-0.772459	0.0273136	7.25076e-120	846	cis	chr2:25096692:SNP	1.01936e-128	-7.74033e-05	0.0236222	0.997386
Birth	chr2:25122840:SNP	cg15423357	chr2	25149977	--	G	C	0.4505	0.578698	0.0363418	1.48706e-49	838	cis	chr2:25145173:SNP	1.63863e-66	-0.0127958	0.0330555	0.698789
Childhood	chr2:25122840:SNP	cg15423357	chr2	25149977	--	G	C	0.448	0.64897	0.034395	2.23288e-66	895	cis	chr2:25150011:SNP	4.29956e-84	0.0123968	0.0311922	0.69115
Adolescence	chr2:25122840:SNP	cg15423357	chr2	25149977	--	G	C	0.4481	0.622772	0.0353222	2.18662e-59	896	cis	chr2:25150011:SNP	2.6899e-77	-0.00313515	0.0324613	0.923082
Pregnancy	chr2:25122840:SNP	cg15423357	chr2	25149977	--	G	C	0.4475	0.521926	0.0366862	6.61387e-41	828	cis	chr2:25150011:SNP	7.41573e-50	0.00646902	0.0345575	0.851557
MiddleAge	chr2:25122840:SNP	cg15423357	chr2	25149977	--	G	C	0.4433	0.55903	0.0355937	3.4507e-48	846	cis	chr2:25141538:SNP	4.54182e-57	0.00701513	0.0332254	0.832838
Birth	chr2:25122840:SNP	cg16888658	chr2	25142117	ADCY3	G	C	0.4505	-0.375137	0.0383239	2.10639e-21	838	cis	chr2:25082273:SNP	2.77877e-22	-0.00270576	0.0378078	0.942966
Childhood	chr2:25122840:SNP	cg16888658	chr2	25142117	ADCY3	G	C	0.448	-0.398192	0.0359088	9.54554e-27	895	cis	chr2:25113803:SNP	4.53268e-32	-0.0529366	0.0347345	0.12788
Adolescence	chr2:25122840:SNP	cg16888658	chr2	25142117	ADCY3	G	C	0.4481	-0.461533	0.0358115	8.58812e-35	896	cis	chr2:25086858:SNP	6.12566e-40	-0.0831183	0.0346464	0.0166562
Pregnancy	chr2:25122840:SNP	cg16888658	chr2	25142117	ADCY3	G	C	0.4475	-0.623939	0.0357776	1.44751e-57	828	cis	chr2:25112885:SNP	2.00714e-61	-0.104253	0.0339183	0.00218999
MiddleAge	chr2:25122840:SNP	cg16888658	chr2	25142117	ADCY3	G	C	0.4433	-0.383228	0.0357162	4.6027e-25	846	cis	chr2:25112885:SNP	8.16009e-30	-0.044125	0.0344089	0.200115
Adolescence	chr2:25122840:SNP	cg17644208	chr2	25142391	ADCY3	G	C	0.4481	-0.218698	0.0388646	2.50051e-08	896	cis	chr2:25086858:SNP	1.35236e-16	0.0262528	0.0377853	0.487381
Pregnancy	chr2:25122840:SNP	cg17644208	chr2	25142391	ADCY3	G	C	0.4475	-0.311676	0.0373148	3.14288e-16	828	cis	chr2:25121853:SNP	9.41071e-19	-0.0411549	0.0366667	0.262044
Adolescence	chr2:25122840:SNP	cg19139589	chr2	25149093	--	G	C	0.4481	-0.140063	0.0212134	7.1816e-11	896	cis	chr2:25102709:SNP	2.06043e-15	-0.00769717	0.0207908	0.711313
Pregnancy	chr2:25122840:SNP	cg19139589	chr2	25149093	--	G	C	0.4475	-0.14159	0.023871	4.55306e-09	828	cis	chr2:25112885:SNP	1.05217e-14	0.00847545	0.0233203	0.716379
Birth	chr2:25122840:SNP	cg20442994	chr2	25143872	--	G	C	0.4505	-0.266004	0.0442213	2.77532e-09	838	cis	chr2:25143873:SNP	1.50193e-44	-0.0781161	0.0385094	0.0428541
Childhood	chr2:25122840:SNP	cg20442994	chr2	25143872	--	G	C	0.448	-0.349201	0.0415089	1.73511e-16	895	cis	chr2:25148461:INDEL	2.93449e-50	-0.149068	0.0361003	4.00629e-05
Adolescence	chr2:25122840:SNP	cg20442994	chr2	25143872	--	G	C	0.4481	-0.304833	0.041135	3.08392e-13	896	cis	chr2:25143873:SNP	1.54211e-40	-0.136979	0.0370128	0.000228965
Pregnancy	chr2:25122840:SNP	cg20442994	chr2	25143872	--	G	C	0.4475	-0.317282	0.0428115	3.33362e-13	828	cis	chr2:25086725:SNP	4.77104e-40	-0.11356	0.0381851	0.00303296
MiddleAge	chr2:25122840:SNP	cg20442994	chr2	25143872	--	G	C	0.4433	-0.309257	0.0417453	3.49915e-13	846	cis	chr2:25104931:SNP	1.25136e-42	-0.105104	0.037106	0.00474354
Childhood	chr2:25122840:SNP	cg26038461	chr2	25108362	ADCY3	G	C	0.448	-0.180332	0.0329481	5.85249e-08	895	cis	chr2:25135620:SNP	8.46843e-09	0.00199531	0.0327426	0.951422
Adolescence	chr2:25122840:SNP	cg26038461	chr2	25108362	ADCY3	G	C	0.4481	-0.214204	0.0344259	7.75009e-10	896	cis	chr2:25100167:SNP	4.58439e-11	-0.00109617	0.0341952	0.974435
Pregnancy	chr2:25122840:SNP	cg26038461	chr2	25108362	ADCY3	G	C	0.4475	-0.248342	0.0341879	9.30166e-13	828	cis	chr2:25075281:SNP	8.97035e-15	8.7496e-05	0.0337513	0.997932
MiddleAge	chr2:25122840:SNP	cg26038461	chr2	25108362	ADCY3	G	C	0.4433	-0.217997	0.0348408	6.64147e-10	846	cis	chr2:25082273:SNP	2.69368e-11	0.0097606	0.0345028	0.777338
Birth	chr2:25122840:SNP	cg27107076	chr2	25050844	ADCY3	G	C	0.4505	-0.270311	0.0432664	6.89696e-10	838	cis	chr2:25139318:SNP	2.87559e-21	-0.10825	0.0411747	0.00873379
Childhood	chr2:25122840:SNP	cg27107076	chr2	25050844	ADCY3	G	C	0.448	-0.331927	0.0420392	9.10609e-15	895	cis	chr2:25139318:SNP	8.76934e-27	-0.146345	0.0397232	0.000244323
Adolescence	chr2:25122840:SNP	cg27107076	chr2	25050844	ADCY3	G	C	0.4481	-0.335175	0.0427679	1.40241e-14	896	cis	chr2:25144327:SNP	1.46862e-23	-0.15756	0.0409888	0.000130249
MiddleAge	chr2:25122840:SNP	cg27107076	chr2	25050844	ADCY3	G	C	0.4433	-0.29241	0.0449913	1.48294e-10	846	cis	chr2:25120734:SNP	1.08355e-16	-0.0808283	0.0437212	0.0648971
Birth	chr2:71534161:SNP	cg00167655	chr2	71559112	ZNF638	G	C	0.3968	-0.675872	0.0279704	2.03507e-96	838	cis	chr2:71559107:SNP	1.07801e-116	0.00825051	0.0239191	0.730238
Childhood	chr2:71534161:SNP	cg00167655	chr2	71559112	ZNF638	G	C	0.3961	-0.645253	0.0270857	4.79817e-96	895	cis	chr2:71572917:SNP	1.95754e-108	-0.00373046	0.0236605	0.874758
Adolescence	chr2:71534161:SNP	cg00167655	chr2	71559112	ZNF638	G	C	0.3929	-0.655989	0.0293003	2.51231e-87	896	cis	chr2:71613478:SNP	3.73239e-101	0.00320327	0.0267071	0.904559
Pregnancy	chr2:71534161:SNP	cg00167655	chr2	71559112	ZNF638	G	C	0.3973	-0.653813	0.0282773	4.98546e-90	828	cis	chr2:71645946:SNP	3.0915e-105	-0.000684478	0.0249769	0.978144
MiddleAge	chr2:71534161:SNP	cg00167655	chr2	71559112	ZNF638	G	C	0.4019	-0.659614	0.028891	9.47079e-88	846	cis	chr2:71553752:SNP	1.71335e-102	-0.00491035	0.0257273	0.848686
Childhood	chr2:71534161:SNP	cg03511766	chr1	239792663	CHRM3	G	C	0.3961	0.149025	0.0273211	6.47659e-08	895	trans	chr2:71604485:SNP	2.90111e-27	0.0222668	0.025438	0.381644
Adolescence	chr2:71534161:SNP	cg03511766	chr1	239792663	CHRM3	G	C	0.3929	0.172736	0.0282854	1.5554e-09	896	trans	chr2:71521191:SNP	8.75398e-25	-0.0099579	0.0268428	0.710754
MiddleAge	chr2:71534161:SNP	cg03511766	chr1	239792663	CHRM3	G	C	0.4019	0.186119	0.0294511	4.52837e-10	846	trans	chr2:71540681:INDEL	4.632e-24	0.0307543	0.0278476	0.269788
Pregnancy	chr2:71534161:SNP	cg08694858	chr2	71644339	ZNF638	G	C	0.3973	0.196475	0.0355741	4.57517e-08	828	cis	chr2:71630041:SNP	3.34542e-09	0.0102134	0.0353008	0.772412
Childhood	chr2:71534161:SNP	cg14339650	chr2	71384571	--	G	C	0.3961	0.257141	0.0421491	1.61613e-09	895	cis	chr2:71384353:SNP	8.94631e-43	0.047868	0.0371103	0.19745
Adolescence	chr2:71534161:SNP	cg14339650	chr2	71384571	--	G	C	0.3929	0.287055	0.0421592	1.87988e-11	896	cis	chr2:71384353:SNP	1.41101e-54	0.0384628	0.0365223	0.292585
Adolescence	chr3:49263637:INDEL	cg01598046	chr3	49894152	TRAIP	C	CT	0.02288	-0.727045	0.134305	8.0875e-08	896	cis	chr3:49894356:SNP	2.4665e-10	-0.0950429	0.132223	0.472462
Childhood	chr3:49263637:INDEL	cg04363536	chr3	49466872	NICN1	C	CT	0.02235	0.869913	0.138524	5.45476e-10	895	cis	chr3:49496263:SNP	1.19968e-160	0.00876931	0.0754131	0.907456
Adolescence	chr3:49263637:INDEL	cg04363536	chr3	49466872	NICN1	C	CT	0.02288	0.815499	0.134684	2.12201e-09	896	cis	chr3:49418373:INDEL	3.49779e-159	-0.045029	0.07691	0.558386
Childhood	chr3:49263637:INDEL	cg22982570	chr3	51997033	PCBP4	C	CT	0.02235	0.796009	0.141413	2.4783e-08	895	trans	chr3:50112056:SNP	1.01065e-10	0.143932	0.138725	0.299787
Childhood	chr3:55491810:SNP	cg01777121	chr3	55517224	WNT5A	C	T	0.4542	0.311324	0.0411509	1.02443e-13	895	cis	chr3:55509750:SNP	5.4684e-17	0.0160433	0.0404585	0.69181
Adolescence	chr3:55491810:SNP	cg01777121	chr3	55517224	WNT5A	C	T	0.4526	0.246444	0.043495	2.01162e-08	896	cis	chr3:55505730:SNP	2.62808e-09	0.00482729	0.0432105	0.911076
Pregnancy	chr3:55491810:SNP	cg01777121	chr3	55517224	WNT5A	C	T	0.4595	0.291112	0.0452301	2.16473e-10	828	cis	chr3:55511675:SNP	1.11282e-16	-0.0170962	0.0440159	0.697821
MiddleAge	chr3:55491810:SNP	cg01777121	chr3	55517224	WNT5A	C	T	0.4551	0.25195	0.0448521	2.74545e-08	846	cis	chr3:55511675:SNP	1.0048e-12	-0.00827905	0.0438014	0.850134
Birth	chr3:55491810:SNP	cg03843656	chr3	55500374	WNT5A	C	T	0.4445	-0.254922	0.0414967	1.29679e-09	838	cis	chr3:55507281:SNP	7.0412e-10	-0.0145143	0.0412787	0.725223
Pregnancy	chr3:55491810:SNP	cg03843656	chr3	55500374	WNT5A	C	T	0.4595	-0.241128	0.0424324	1.88829e-08	828	cis	chr3:55479641:SNP	5.83004e-09	-0.00720211	0.0421831	0.864478
Childhood	chr3:55491810:SNP	cg10881162	chr3	55613558	ERC2	C	T	0.4542	0.250676	0.0430344	8.15748e-09	895	cis	chr3:55613559:SNP	5.53835e-144	0.0533742	0.0258014	0.038887
Birth	chr3:55491810:SNP	cg24216596	chr3	55518142	WNT5A	C	T	0.4445	-0.241857	0.0435066	3.74154e-08	838	cis	chr3:55500045:SNP	3.0236e-11	-0.0685109	0.0428608	0.110353
Childhood	chr3:55491810:SNP	cg24216596	chr3	55518142	WNT5A	C	T	0.4542	-0.234507	0.0410158	1.50674e-08	895	cis	chr3:55515277:SNP	8.31568e-14	-0.0556744	0.0401199	0.1656
Birth	chr3:61232975:SNP	cg04266908	chr4	873633	GAK	A	G	0.1593	0.279817	0.0488404	1.44793e-08	838	trans	chr3:61218295:SNP	7.75717e-10	-0.0072765	0.0484577	0.880676
Birth	chr3:72400695:SNP	cg09006487	chr3	72424982	RYBP	T	C	0.4165	-0.311168	0.0443014	4.75384e-12	838	cis	chr3:72397279:SNP	2.76916e-17	-0.0274311	0.0431372	0.525028
Childhood	chr3:72400695:SNP	cg09006487	chr3	72424982	RYBP	T	C	0.4073	-0.374077	0.0425367	8.18578e-18	895	cis	chr3:72397279:SNP	1.15632e-29	-0.0226739	0.0405945	0.576621
Adolescence	chr3:72400695:SNP	cg09006487	chr3	72424982	RYBP	T	C	0.4135	-0.226569	0.0419591	8.70334e-08	896	cis	chr3:72398604:SNP	1.26268e-15	-0.0670942	0.0407051	0.0996675
Pregnancy	chr3:72400695:SNP	cg09006487	chr3	72424982	RYBP	T	C	0.4136	-0.276998	0.0458399	2.36935e-09	828	cis	chr3:72395570:SNP	9.61823e-26	-0.0559748	0.0430974	0.194406
Birth	chr3:129603906:SNP	cg07081887	chr3	128880349	ISY1	T	C	0.06504	0.454906	0.0786964	1.08226e-08	838	cis	chr3:128857129:SNP	1.26227e-36	0.0653825	0.0713743	0.359928
Childhood	chr3:129603906:SNP	cg07081887	chr3	128880349	ISY1	T	C	0.0648	0.482801	0.0767636	5.14241e-10	895	cis	chr3:128772028:SNP	2.3013e-40	0.158077	0.0686655	0.0215737
Birth	chr3:129603906:SNP	cg25821974	chr3	128486192	RAB7A	T	C	0.06504	0.794715	0.0840286	3.72326e-20	838	trans	chr3:129611798:SNP	2.50809e-58	0.0130815	0.0723386	0.856544
Childhood	chr3:129603906:SNP	cg25821974	chr3	128486192	RAB7A	T	C	0.0648	0.698478	0.0823818	1.03212e-16	895	trans	chr3:129401505:SNP	5.39883e-59	-0.0388384	0.0701482	0.579959
Adolescence	chr3:129603906:SNP	cg25821974	chr3	128486192	RAB7A	T	C	0.06473	0.672275	0.0839655	3.94605e-15	896	trans	chr3:129643667:SNP	1.94934e-58	-0.0702835	0.0720078	0.32932
Pregnancy	chr3:129603906:SNP	cg25821974	chr3	128486192	RAB7A	T	C	0.05193	0.997623	0.0961724	1.13189e-23	828	trans	chr3:129631779:SNP	5.31652e-69	0.0484188	0.0809502	0.54993
MiddleAge	chr3:129603906:SNP	cg25821974	chr3	128486192	RAB7A	T	C	0.05615	0.647768	0.0865434	2.03784e-13	846	trans	chr3:129426856:INDEL	2.65218e-53	-0.0554224	0.0741153	0.454826
Childhood	chr3:141105570:SNP	cg02936049	chr3	141102599	ZBTB38	G	A	0.4363	-0.253595	0.0401572	4.39153e-10	895	cis	chr3:141094338:SNP	4.10531e-56	-0.103327	0.034071	0.00249908
Adolescence	chr3:141105570:SNP	cg02936049	chr3	141102599	ZBTB38	G	A	0.4375	-0.255706	0.0391189	1.09426e-10	896	cis	chr3:141094338:SNP	4.81246e-60	-0.0887957	0.0329727	0.00722301
Birth	chr3:141105570:SNP	cg03060555	chr3	141131189	ZBTB38	G	A	0.4409	-0.321156	0.0452091	2.76947e-12	838	cis	chr3:141106945:INDEL	2.52782e-12	-0.00751076	0.0450534	0.867644
Childhood	chr3:141105570:SNP	cg03060555	chr3	141131189	ZBTB38	G	A	0.4363	-0.311677	0.0413704	1.28558e-13	895	cis	chr3:141148419:SNP	4.46742e-14	-0.0684837	0.0409349	0.0947048
Pregnancy	chr3:141105570:SNP	cg07675998	chr11	64268315	--	G	A	0.4469	0.231874	0.0430191	9.40121e-08	828	trans	chr3:141106945:INDEL	4.92597e-08	0.000299403	0.0428217	0.994423
Childhood	chr3:141105570:SNP	cg09025210	chr3	141132146	ZBTB38	G	A	0.4363	-0.197697	0.0338026	7.12096e-09	895	cis	chr3:141091595:SNP	5.53721e-11	-0.00683544	0.0334096	0.837939
Adolescence	chr3:141105570:SNP	cg10975863	chr14	68830704	RAD51L1	G	A	0.4375	0.246537	0.0367124	3.46586e-11	896	trans	chr3:141094209:SNP	3.46586e-11	-1.23546e-16	0.0365303	1
MiddleAge	chr3:141105570:SNP	cg13029400	chr3	141087190	ZBTB38	G	A	0.4462	-0.228071	0.0416739	6.06947e-08	846	cis	chr3:141106063:SNP	6.06947e-08	-4.71768e-16	0.0415296	1
Birth	chr3:141105570:SNP	cg13411656	chr3	141121016	ZBTB38	G	A	0.4409	-0.259825	0.0362395	1.76716e-12	838	cis	chr3:141106945:INDEL	5.5334e-13	-0.00519432	0.0358834	0.884942
Childhood	chr3:141105570:SNP	cg13411656	chr3	141121016	ZBTB38	G	A	0.4363	-0.403242	0.0383159	2.10808e-24	895	cis	chr3:141101961:SNP	8.30345e-25	0.00356301	0.0376173	0.924562
Adolescence	chr3:141105570:SNP	cg13411656	chr3	141121016	ZBTB38	G	A	0.4375	-0.372072	0.03979	7.76742e-20	896	cis	chr3:141094209:SNP	7.76742e-20	6.86432e-17	0.0394066	1
MiddleAge	chr3:141105570:SNP	cg13411656	chr3	141121016	ZBTB38	G	A	0.4462	-0.299472	0.0423281	3.47021e-12	846	cis	chr3:141140366:SNP	1.36945e-12	0.000426848	0.0420123	0.991896
Childhood	chr3:141105570:SNP	cg13787933	chr3	141151009	ZBTB38	G	A	0.4363	-0.284406	0.0383815	3.10614e-13	895	cis	chr3:141114293:SNP	4.48948e-15	-0.0416224	0.0377698	0.270779
MiddleAge	chr3:141105570:SNP	cg13787933	chr3	141151009	ZBTB38	G	A	0.4462	-0.25712	0.0388226	6.77115e-11	846	cis	chr3:141148419:SNP	1.3746e-12	-0.0328171	0.0383198	0.392054
Birth	chr3:141105570:SNP	cg14500070	chr3	141119541	ZBTB38	G	A	0.4409	-0.203807	0.03497	8.24779e-09	838	cis	chr3:141114293:SNP	3.63092e-10	-0.0218363	0.0346278	0.52849
Childhood	chr3:141105570:SNP	cg14500070	chr3	141119541	ZBTB38	G	A	0.4363	-0.193719	0.0329354	5.8759e-09	895	cis	chr3:141124607:SNP	1.16158e-14	0.00828552	0.0321777	0.796862
Pregnancy	chr3:141105570:SNP	cg14500070	chr3	141119541	ZBTB38	G	A	0.4469	-0.259053	0.0368163	4.40114e-12	828	cis	chr3:141128804:SNP	9.36668e-23	0.0317095	0.0351989	0.367943
MiddleAge	chr3:141105570:SNP	cg14500070	chr3	141119541	ZBTB38	G	A	0.4462	-0.171052	0.0293434	8.30934e-09	846	cis	chr3:141139330:SNP	1.30018e-10	-0.0159285	0.0289965	0.582948
Birth	chr3:141105570:SNP	cg20395773	chr3	141120919	ZBTB38	G	A	0.4409	-0.276212	0.0414859	5.2815e-11	838	cis	chr3:141094209:SNP	5.2815e-11	4.81711e-16	0.0412722	1
Childhood	chr3:141105570:SNP	cg20395773	chr3	141120919	ZBTB38	G	A	0.4363	-0.371675	0.0398358	9.34278e-20	895	cis	chr3:141101961:SNP	6.94547e-20	0.00139605	0.0392622	0.971644
MiddleAge	chr3:141105570:SNP	cg20395773	chr3	141120919	ZBTB38	G	A	0.4462	-0.232952	0.0404538	1.24411e-08	846	cis	chr3:141324675:SNP	3.04729e-09	-0.203031	0.0394808	3.47412e-07
Pregnancy	chr3:141105570:SNP	cg21370924	chr3	141087313	ZBTB38	G	A	0.4469	-0.221865	0.0397363	3.28068e-08	828	cis	chr3:141094209:SNP	3.11571e-08	-0.000479278	0.0395736	0.99034
Childhood	chr3:141105570:SNP	cg21806580	chr5	18746010	--	G	A	0.4363	0.303644	0.041149	3.86156e-13	895	trans	chr3:141142691:SNP	4.8514e-14	-0.001252	0.0407164	0.975477
Adolescence	chr3:141105570:SNP	cg21806580	chr5	18746010	--	G	A	0.4375	0.331601	0.0426053	2.09039e-14	896	trans	chr3:141148419:SNP	3.5821e-15	0.0613972	0.0421164	0.145273
Adolescence	chr3:141105570:SNP	cg27084654	chr3	141118615	ZBTB38	G	A	0.4375	-0.234551	0.0433157	8.02071e-08	896	cis	chr3:141101961:SNP	7.19206e-08	0.000326568	0.0431398	0.993962
Pregnancy	chr3:141105570:SNP	cg27084654	chr3	141118615	ZBTB38	G	A	0.4469	-0.307042	0.0415037	3.65763e-13	828	cis	chr3:141109321:SNP	2.7219e-13	0.00126307	0.041181	0.97554
MiddleAge	chr3:141105570:SNP	cg27084654	chr3	141118615	ZBTB38	G	A	0.4462	-0.237056	0.0422522	2.85187e-08	846	cis	chr3:141150026:SNP	2.2087e-08	-0.00802991	0.0420822	0.848723
Pregnancy	chr3:141105570:SNP	cg27288595	chr3	141094238	ZBTB38	G	A	0.4469	-0.247443	0.044241	3.11048e-08	828	cis	chr3:141101961:SNP	1.12944e-08	0.00630678	0.0439938	0.886047
Childhood	chr3:185371172:SNP	cg11274856	chr3	185301563	--	G	A	0.4168	0.406028	0.0392518	1.12555e-23	895	cis	chr3:185295988:SNP	5.67046e-80	-0.0416442	0.0318877	0.191925
Adolescence	chr3:185371172:SNP	cg11274856	chr3	185301563	--	G	A	0.4185	0.370112	0.0395011	6.61388e-20	896	cis	chr3:185321708:SNP	5.61743e-60	-0.0489533	0.0341183	0.151716
Pregnancy	chr3:185371172:SNP	cg11274856	chr3	185301563	--	G	A	0.4457	0.4418	0.0397829	1.1582e-26	828	cis	chr3:185321708:SNP	9.44247e-65	0.00488335	0.0339283	0.885593
MiddleAge	chr3:185371172:SNP	cg11274856	chr3	185301563	--	G	A	0.4403	0.349229	0.0390311	2.88808e-18	846	cis	chr3:185297113:SNP	1.32336e-54	-0.0214429	0.0332089	0.518676
Childhood	chr3:185371172:SNP	cg16570885	chr3	185476452	IGF2BP2	G	A	0.4168	0.258044	0.0432587	3.61234e-09	895	cis	chr3:185476453:SNP	6.90439e-165	0.0396388	0.0232684	0.0888396
Adolescence	chr3:185371172:SNP	cg16570885	chr3	185476452	IGF2BP2	G	A	0.4185	0.283799	0.0437989	1.57042e-10	896	cis	chr3:185476453:SNP	1.26599e-165	0.0325123	0.0254055	0.200995
Birth	chr3:185371172:SNP	cg23956648	chr3	185479235	IGF2BP2	G	A	0.4141	-0.208472	0.0356587	7.42572e-09	838	cis	chr3:185461291:SNP	6.65712e-21	-0.0731322	0.033805	0.030821
Childhood	chr3:185371172:SNP	cg23956648	chr3	185479235	IGF2BP2	G	A	0.4168	-0.260615	0.0311342	2.41154e-16	895	cis	chr3:185473065:SNP	7.46643e-88	-0.0274935	0.0238315	0.248969
Adolescence	chr3:185371172:SNP	cg23956648	chr3	185479235	IGF2BP2	G	A	0.4185	-0.338675	0.0352132	7.71007e-21	896	cis	chr3:185473065:SNP	3.16262e-87	-0.0713365	0.0282045	0.0116133
Pregnancy	chr3:185371172:SNP	cg23956648	chr3	185479235	IGF2BP2	G	A	0.4457	-0.36834	0.0405244	8.47485e-19	828	cis	chr3:185473065:SNP	8.18951e-77	-0.0856385	0.0320704	0.00773919
MiddleAge	chr3:185371172:SNP	cg23956648	chr3	185479235	IGF2BP2	G	A	0.4403	-0.261115	0.0359412	9.47638e-13	846	cis	chr3:185473065:SNP	5.72051e-61	-0.0545047	0.0294129	0.0642676
Birth	chr3:185490184:SNP	cg16570885	chr3	185476452	IGF2BP2	G	A	0.1271	-0.603119	0.0663435	8.21785e-19	838	cis	chr3:185476453:SNP	1.13204e-149	0.0171475	0.0385613	0.656676
Childhood	chr3:185490184:SNP	cg16570885	chr3	185476452	IGF2BP2	G	A	0.1268	-0.64809	0.0628374	1.49105e-23	895	cis	chr3:185476453:SNP	6.90439e-165	0.0232864	0.0352035	0.508488
Adolescence	chr3:185490184:SNP	cg16570885	chr3	185476452	IGF2BP2	G	A	0.1278	-0.740815	0.0621907	2.50831e-30	896	cis	chr3:185476453:SNP	1.26599e-165	-0.0431781	0.0380811	0.257185
Pregnancy	chr3:185490184:SNP	cg16570885	chr3	185476452	IGF2BP2	G	A	0.1105	-0.659269	0.068634	1.06455e-20	828	cis	chr3:185484312:SNP	1.49903e-143	-0.00774389	0.040706	0.849172
MiddleAge	chr3:185490184:SNP	cg16570885	chr3	185476452	IGF2BP2	G	A	0.1105	-0.576009	0.0686214	2.3811e-16	846	cis	chr3:185476453:SNP	1.33593e-132	-0.015269	0.0413079	0.711757
Childhood	chr4:13537668:SNP	cg01106926	chr4	13539255	--	G	T	0.1782	0.266117	0.049078	7.71344e-08	895	cis	chr4:13538956:SNP	3.11842e-10	-0.00888862	0.0485121	0.854666
MiddleAge	chr4:13537668:SNP	cg01106926	chr4	13539255	--	G	T	0.1858	0.341821	0.0552254	9.99002e-10	845	cis	chr4:13538956:SNP	6.73331e-11	0.00888082	0.0547541	0.871197
Childhood	chr4:13537668:SNP	cg06346388	chr4	13539513	--	G	T	0.1782	-0.363138	0.0557365	1.25548e-10	895	cis	chr4:13536617:SNP	6.65178e-13	-0.0325511	0.0550384	0.554396
Adolescence	chr4:13537668:SNP	cg06346388	chr4	13539513	--	G	T	0.1769	-0.362152	0.0587657	1.11217e-09	896	cis	chr4:13538956:SNP	2.44644e-11	-0.0141698	0.0581867	0.80766
Pregnancy	chr4:13537668:SNP	cg06346388	chr4	13539513	--	G	T	0.1872	-0.356187	0.056686	5.56447e-10	828	cis	chr4:13538956:SNP	1.0939e-12	0.0162197	0.055796	0.771363
MiddleAge	chr4:13537668:SNP	cg06346388	chr4	13539513	--	G	T	0.1858	-0.315611	0.058289	8.30966e-08	845	cis	chr4:13542036:SNP	1.00588e-11	0.0193239	0.0572844	0.735962
Childhood	chr4:13537668:SNP	cg07937271	chr4	13542719	NKX3-2	G	T	0.1782	-0.403413	0.0559046	1.20549e-12	895	cis	chr4:13542674:SNP	6.02901e-15	-0.0128127	0.0551168	0.816235
Adolescence	chr4:13537668:SNP	cg07937271	chr4	13542719	NKX3-2	G	T	0.1769	-0.388104	0.0565166	1.27928e-11	896	cis	chr4:13539998:INDEL	4.97974e-14	-0.0103779	0.0557576	0.852391
Birth	chr4:13537668:SNP	cg13842240	chr4	13539213	--	G	T	0.1766	0.345125	0.0559711	1.12978e-09	838	cis	chr4:13538956:SNP	2.48023e-11	0.0110931	0.0553336	0.841161
Childhood	chr4:13537668:SNP	cg13842240	chr4	13539213	--	G	T	0.1782	0.373065	0.0527503	3.23249e-12	895	cis	chr4:13538956:SNP	3.7177e-17	-0.0236219	0.051607	0.647269
Adolescence	chr4:13537668:SNP	cg13842240	chr4	13539213	--	G	T	0.1769	0.383223	0.0526769	7.98805e-13	896	cis	chr4:13538956:SNP	4.52921e-16	0.00288474	0.0517924	0.955596
Birth	chr4:13537668:SNP	cg16297011	chr4	13539023	--	G	T	0.1766	0.659112	0.058353	1.76413e-27	838	cis	chr4:13538956:SNP	4.63059e-33	0.0191221	0.0561786	0.733663
Childhood	chr4:13537668:SNP	cg16297011	chr4	13539023	--	G	T	0.1782	0.931042	0.0495713	6.99736e-66	895	cis	chr4:13538956:SNP	1.70944e-84	0.0165402	0.0445061	0.710256
Adolescence	chr4:13537668:SNP	cg16297011	chr4	13539023	--	G	T	0.1769	0.875323	0.0531388	5.31326e-53	896	cis	chr4:13538956:SNP	4.9405e-76	-0.0238338	0.0473551	0.614887
Pregnancy	chr4:13537668:SNP	cg16297011	chr4	13539023	--	G	T	0.1872	0.896263	0.0487427	8.99787e-63	828	cis	chr4:13538956:SNP	4.40375e-74	0.0151237	0.0443526	0.733206
MiddleAge	chr4:13537668:SNP	cg16297011	chr4	13539023	--	G	T	0.1858	0.950947	0.0481058	3.66762e-70	845	cis	chr4:13538956:SNP	4.07778e-88	0.00129974	0.0428367	0.975803
Birth	chr4:13537668:SNP	cg18083114	chr4	13539099	--	G	T	0.1766	0.641762	0.0575156	6.6961e-27	838	cis	chr4:13538956:SNP	6.43946e-39	-0.0374216	0.0541932	0.490074
Childhood	chr4:13537668:SNP	cg18083114	chr4	13539099	--	G	T	0.1782	0.802767	0.0499855	9.27913e-51	895	cis	chr4:13538956:SNP	1.15029e-63	0.0170769	0.0463847	0.712849
Adolescence	chr4:13537668:SNP	cg18083114	chr4	13539099	--	G	T	0.1769	0.77287	0.0513822	1.99524e-45	896	cis	chr4:13538956:SNP	9.65461e-54	0.039909	0.0485488	0.411289
Pregnancy	chr4:13537668:SNP	cg18083114	chr4	13539099	--	G	T	0.1872	0.70253	0.0501898	8.71052e-40	828	cis	chr4:13538956:SNP	1.75736e-49	-0.0109534	0.0469745	0.815687
MiddleAge	chr4:13537668:SNP	cg18083114	chr4	13539099	--	G	T	0.1858	0.771823	0.0496203	2.05661e-47	845	cis	chr4:13538956:SNP	1.6645e-53	0.0291791	0.0471801	0.536461
Birth	chr4:13537668:SNP	cg18609078	chr4	13538807	--	G	T	0.1766	0.368272	0.0592407	8.32982e-10	838	cis	chr4:13538956:SNP	4.33447e-13	-0.0155013	0.0582747	0.790307
Childhood	chr4:13537668:SNP	cg18609078	chr4	13538807	--	G	T	0.1782	0.399791	0.0536124	2.22407e-13	895	cis	chr4:13538956:SNP	2.06339e-18	-0.0198623	0.0524027	0.704761
Adolescence	chr4:13537668:SNP	cg18609078	chr4	13538807	--	G	T	0.1769	0.451734	0.0562414	3.25461e-15	896	cis	chr4:13538956:SNP	6.44058e-18	0.0191433	0.055268	0.72915
Pregnancy	chr4:13537668:SNP	cg18609078	chr4	13538807	--	G	T	0.1872	0.351599	0.0578271	1.89755e-09	828	cis	chr4:13538956:SNP	7.02055e-10	0.0183408	0.0573221	0.749087
MiddleAge	chr4:13537668:SNP	cg18609078	chr4	13538807	--	G	T	0.1858	0.376357	0.0556019	2.64419e-11	845	cis	chr4:13538956:SNP	2.79964e-13	0.000383062	0.0548996	0.994435
Childhood	chr4:13537668:SNP	cg20171396	chr4	13536910	--	G	T	0.1782	-0.428491	0.0549163	1.81665e-14	895	cis	chr4:13542036:SNP	7.51463e-18	-0.0396911	0.053881	0.461547
Adolescence	chr4:13537668:SNP	cg20171396	chr4	13536910	--	G	T	0.1769	-0.31015	0.0554658	3.04611e-08	896	cis	chr4:13538956:SNP	4.98476e-09	-0.0229639	0.0550753	0.676818
Pregnancy	chr4:13537668:SNP	cg20171396	chr4	13536910	--	G	T	0.1872	-0.372512	0.0550248	2.57361e-11	828	cis	chr4:13536617:SNP	1.51548e-12	-0.0481244	0.0545107	0.3776
MiddleAge	chr4:13537668:SNP	cg20171396	chr4	13536910	--	G	T	0.1858	-0.344551	0.0553937	8.30957e-10	845	cis	chr4:13538956:SNP	1.06358e-10	-0.0129438	0.0549083	0.813704
Birth	chr4:145566864:SNP	cg02524475	chr4	145566595	HHIP	T	C	0.1748	0.521751	0.0589846	6.1692e-18	838	cis	chr4:145560166:SNP	3.55575e-23	-0.0435712	0.0573519	0.447657
Childhood	chr4:145566864:SNP	cg02524475	chr4	145566595	HHIP	T	C	0.1726	0.704425	0.0542373	2.97575e-35	895	cis	chr4:145560166:SNP	7.97445e-47	-0.055396	0.051076	0.278422
Adolescence	chr4:145566864:SNP	cg02524475	chr4	145566595	HHIP	T	C	0.1741	0.667181	0.05264	8.52501e-34	896	cis	chr4:145560166:SNP	5.09308e-42	-0.0270438	0.0505164	0.592552
Pregnancy	chr4:145566864:SNP	cg02524475	chr4	145566595	HHIP	T	C	0.1721	0.834288	0.0542712	1.19025e-46	828	cis	chr4:145560166:SNP	8.61827e-57	-0.0118593	0.0507168	0.815177
MiddleAge	chr4:145566864:SNP	cg02524475	chr4	145566595	HHIP	T	C	0.1684	0.715436	0.0568465	4.72694e-33	846	cis	chr4:145560166:SNP	4.44926e-41	-0.0239837	0.0541443	0.657925
Birth	chr4:145566864:SNP	cg07318204	chr4	145566441	HHIP	T	C	0.1748	0.391654	0.0607292	1.98646e-10	838	cis	chr4:145560166:SNP	1.90787e-13	-0.0362713	0.0597994	0.544329
Childhood	chr4:145566864:SNP	cg07318204	chr4	145566441	HHIP	T	C	0.1726	0.521459	0.0545345	1.26515e-20	895	cis	chr4:145560166:SNP	2.11717e-26	-0.0362538	0.0528941	0.493281
Adolescence	chr4:145566864:SNP	cg07318204	chr4	145566441	HHIP	T	C	0.1741	0.483715	0.0552628	1.13779e-17	896	cis	chr4:145560166:SNP	1.1748e-23	-0.042967	0.0537615	0.424393
Pregnancy	chr4:145566864:SNP	cg07318204	chr4	145566441	HHIP	T	C	0.1721	0.590285	0.0573422	2.33584e-23	828	cis	chr4:145560166:SNP	3.91466e-30	-0.0311513	0.0552055	0.57273
MiddleAge	chr4:145566864:SNP	cg07318204	chr4	145566441	HHIP	T	C	0.1684	0.528986	0.0598807	7.26564e-18	846	cis	chr4:145560166:SNP	1.6356e-25	-0.0625131	0.0576564	0.278614
Birth	chr4:145566864:SNP	cg13749822	chr4	145566663	HHIP	T	C	0.1748	0.411056	0.060444	2.09289e-11	838	cis	chr4:145573954:INDEL	7.28084e-16	0.244449	0.0584861	3.25558e-05
Childhood	chr4:145566864:SNP	cg13749822	chr4	145566663	HHIP	T	C	0.1726	0.649185	0.056362	1.3789e-28	895	cis	chr4:145560166:SNP	1.5529e-37	-0.0501737	0.0538169	0.35145
Adolescence	chr4:145566864:SNP	cg13749822	chr4	145566663	HHIP	T	C	0.1741	0.615716	0.0585416	2.2158e-24	896	cis	chr4:145560166:SNP	1.22751e-33	-0.0613398	0.0562295	0.275639
Pregnancy	chr4:145566864:SNP	cg13749822	chr4	145566663	HHIP	T	C	0.1721	0.664746	0.0581298	4.6495e-28	828	cis	chr4:145560166:SNP	1.04936e-36	-0.0378126	0.055405	0.495145
MiddleAge	chr4:145566864:SNP	cg13749822	chr4	145566663	HHIP	T	C	0.1684	0.625911	0.0587739	9.74595e-25	846	cis	chr4:145560166:SNP	1.08735e-31	-0.0332088	0.0565196	0.557005
Birth	chr4:145566864:SNP	cg26339943	chr4	145571234	HHIP	T	C	0.1748	0.33239	0.0580665	1.48875e-08	838	cis	chr4:145560166:SNP	1.04923e-10	-0.027207	0.0573719	0.635477
Childhood	chr4:145566864:SNP	cg26339943	chr4	145571234	HHIP	T	C	0.1726	0.444582	0.0582094	6.07822e-14	895	cis	chr4:145560166:SNP	2.32023e-15	0.00229982	0.0575508	0.968133
Adolescence	chr4:145566864:SNP	cg26339943	chr4	145571234	HHIP	T	C	0.1741	0.550165	0.0559874	1.22198e-21	896	cis	chr4:145560166:SNP	4.20581e-24	0.00480466	0.0550771	0.930506
Pregnancy	chr4:145566864:SNP	cg26339943	chr4	145571234	HHIP	T	C	0.1721	0.612174	0.0585213	5.06331e-24	828	cis	chr4:145560166:SNP	1.6248e-25	0.0263118	0.0574297	0.646971
MiddleAge	chr4:145566864:SNP	cg26339943	chr4	145571234	HHIP	T	C	0.1684	0.529469	0.0587	1.59465e-18	846	cis	chr4:145560166:SNP	8.76499e-21	0.00496986	0.0576708	0.93135
Childhood	chr4:145566864:SNP	cg26621699	chr4	145566903	HHIP	T	C	0.1726	0.642256	0.055576	9.40193e-29	895	cis	chr4:145560166:SNP	2.38722e-37	-0.0470936	0.0530995	0.375393
Adolescence	chr4:145566864:SNP	cg26621699	chr4	145566903	HHIP	T	C	0.1741	0.792419	0.0540432	1.74536e-43	896	cis	chr4:145560166:SNP	2.15294e-53	-0.0248464	0.0513244	0.628438
Pregnancy	chr4:145566864:SNP	cg26621699	chr4	145566903	HHIP	T	C	0.1721	0.764996	0.0533247	1.71443e-41	828	cis	chr4:145560166:SNP	6.48364e-55	-0.0408844	0.0493941	0.408089
MiddleAge	chr4:145566864:SNP	cg26621699	chr4	145566903	HHIP	T	C	0.1684	0.765554	0.0545013	6.65648e-40	846	cis	chr4:145560166:SNP	4.32516e-51	-0.0337197	0.0510216	0.508888
Adolescence	chr4:145599908:SNP	cg26621699	chr4	145566903	HHIP	G	A	0.457	0.304337	0.0434965	5.37383e-12	896	cis	chr4:145560166:SNP	2.15294e-53	0.00608968	0.0379064	0.872407
Birth	chr5:134343661:SNP	cg10942914	chr5	134356114	--	T	C	0.3872	0.710285	0.038958	5.33715e-62	838	cis	chr5:134352377:SNP	4.18446e-163	-0.0045562	0.022714	0.841072
Childhood	chr5:134343661:SNP	cg10942914	chr5	134356114	--	T	C	0.3872	0.785554	0.0386096	5.26282e-75	895	cis	chr5:134352377:SNP	2.3079e-204	0.00813989	0.0219311	0.710615
Adolescence	chr5:134343661:SNP	cg10942914	chr5	134356114	--	T	C	0.3867	0.808342	0.0383078	1.50084e-79	896	cis	chr5:134354738:SNP	2.01963e-219	0.00273306	0.0223097	0.902528
Pregnancy	chr5:134343661:SNP	cg10942914	chr5	134356114	--	T	C	0.4166	0.784932	0.038417	2.50293e-74	827	cis	chr5:134350794:SNP	1.36589e-180	-0.00199238	0.0229184	0.930747
MiddleAge	chr5:134343661:SNP	cg10942914	chr5	134356114	--	T	C	0.4136	0.740051	0.0384048	2.28437e-67	845	cis	chr5:134352377:SNP	2.74072e-170	-0.00492794	0.0222201	0.824548
Birth	chr6:7229619:SNP	cg01785233	chr6	7260807	--	A	G	0.3055	0.374286	0.0457546	1.16887e-15	838	cis	chr6:7260883:SNP	7.32648e-89	0.132027	0.0343621	0.000131999
Childhood	chr6:7229619:SNP	cg01785233	chr6	7260807	--	A	G	0.3045	0.348304	0.0412352	1.32654e-16	895	cis	chr6:7260883:SNP	8.405e-96	0.121315	0.029879	5.36624e-05
Adolescence	chr6:7229619:SNP	cg01785233	chr6	7260807	--	A	G	0.3058	0.390743	0.0432035	1.03602e-18	896	cis	chr6:7260883:SNP	7.17996e-113	0.157703	0.03045	2.79726e-07
Pregnancy	chr6:7229619:SNP	cg01785233	chr6	7260807	--	A	G	0.2905	0.398722	0.0453755	1.00645e-17	828	cis	chr6:7260883:SNP	2.15375e-99	0.149491	0.0315262	2.52845e-06
MiddleAge	chr6:7229619:SNP	cg01785233	chr6	7260807	--	A	G	0.2866	0.393102	0.0451636	2.06799e-17	846	cis	chr6:7260883:SNP	1.83362e-110	0.135675	0.0302889	8.67004e-06
Childhood	chr6:7229619:SNP	cg02712222	chr6	7314903	SSR1	A	G	0.3045	-0.255203	0.043879	8.58842e-09	895	cis	chr6:7327436:SNP	1.87191e-10	-0.0924953	0.0432963	0.0329435
Pregnancy	chr6:7229619:SNP	cg02712222	chr6	7314903	SSR1	A	G	0.2905	-0.271747	0.0476434	1.67687e-08	828	cis	chr6:7307160:INDEL	2.16661e-19	-0.0431384	0.0455423	0.343829
Birth	chr6:7229619:SNP	cg06993235	chr6	7309740	SSR1	A	G	0.3055	-0.405131	0.034115	5.53506e-30	838	cis	chr6:7307894:SNP	1.00759e-66	0.00864964	0.029328	0.768129
Childhood	chr6:7229619:SNP	cg06993235	chr6	7309740	SSR1	A	G	0.3045	-0.400536	0.0330101	2.5939e-31	895	cis	chr6:7307894:SNP	6.94332e-76	0.0179222	0.0277287	0.518237
Adolescence	chr6:7229619:SNP	cg06993235	chr6	7309740	SSR1	A	G	0.3058	-0.383417	0.0321942	2.57316e-30	896	cis	chr6:7307865:SNP	2.92966e-80	0.0210249	0.0267995	0.432953
Pregnancy	chr6:7229619:SNP	cg06993235	chr6	7309740	SSR1	A	G	0.2905	-0.315763	0.0334441	4.3658e-20	828	cis	chr6:7312886:SNP	1.70798e-56	0.0132172	0.0289758	0.648415
MiddleAge	chr6:7229619:SNP	cg06993235	chr6	7309740	SSR1	A	G	0.2866	-0.400837	0.0354817	2.05763e-27	846	cis	chr6:7307865:SNP	7.00069e-72	-0.00348165	0.0293437	0.905584
Birth	chr6:7229619:SNP	cg15365232	chr6	7261319	--	A	G	0.3055	0.279314	0.0488057	1.49991e-08	838	cis	chr6:7261589:SNP	4.51931e-27	0.0878357	0.0454582	0.0536984
Childhood	chr6:7229619:SNP	cg15365232	chr6	7261319	--	A	G	0.3045	0.378557	0.0443219	6.28431e-17	895	cis	chr6:7261589:SNP	1.22001e-52	0.139768	0.038691	0.000321549
Adolescence	chr6:7229619:SNP	cg15365232	chr6	7261319	--	A	G	0.3058	0.314721	0.0439256	1.7116e-12	896	cis	chr6:7261589:SNP	1.06866e-39	0.114614	0.0398365	0.00411568
Pregnancy	chr6:7229619:SNP	cg15365232	chr6	7261319	--	A	G	0.2905	0.339937	0.0452491	1.62654e-13	828	cis	chr6:7261099:SNP	1.26727e-43	0.12864	0.040047	0.00137245
MiddleAge	chr6:7229619:SNP	cg15365232	chr6	7261319	--	A	G	0.2866	0.327378	0.047696	1.41905e-11	846	cis	chr6:7261099:SNP	2.66677e-37	0.129818	0.0425791	0.00237902
Adolescence	chr6:7229619:SNP	cg18208799	chr4	18419181	--	A	G	0.3058	0.250434	0.0386395	1.55336e-10	896	trans	chr6:7307699:SNP	1.13482e-19	0.0645238	0.0373194	0.084185
MiddleAge	chr6:7229619:SNP	cg18208799	chr4	18419181	--	A	G	0.2866	0.240328	0.0425374	2.29188e-08	846	trans	chr6:7315403:SNP	2.17622e-20	0.0312703	0.0404364	0.43958
MiddleAge	chr6:26184102:SNP	cg00387872	chr6	25731330	--	A	G	0.2642	-0.254343	0.0468972	7.9242e-08	846	cis	chr6:25727718:SNP	1.22806e-71	0.00535904	0.0363732	0.882908
Birth	chr6:26184102:SNP	cg00631329	chr6	26305371	--	A	G	0.2589	-0.536461	0.0492619	8.77204e-26	838	cis	chr6:26303319:SNP	2.65389e-83	-0.0240072	0.0376941	0.524383
Childhood	chr6:26184102:SNP	cg00631329	chr6	26305371	--	A	G	0.2581	-0.58521	0.04769	6.19924e-32	895	cis	chr6:26303319:SNP	5.26583e-113	-0.0149379	0.0338122	0.658756
Adolescence	chr6:26184102:SNP	cg00631329	chr6	26305371	--	A	G	0.2595	-0.577391	0.0477625	4.05665e-31	896	cis	chr6:26276650:SNP	1.99041e-119	-0.0568894	0.0341661	0.096271
Pregnancy	chr6:26184102:SNP	cg00631329	chr6	26305371	--	A	G	0.2645	-0.554389	0.0502325	2.24356e-26	828	cis	chr6:26303319:SNP	5.36545e-102	-0.0186528	0.0363252	0.607755
MiddleAge	chr6:26184102:SNP	cg00631329	chr6	26305371	--	A	G	0.2642	-0.495797	0.0484059	4.0953e-23	846	cis	chr6:26307651:SNP	2.08228e-95	-0.0827559	0.0341537	0.0156299
Birth	chr6:26184102:SNP	cg05412957	chr6	25701717	SCGN	A	G	0.2589	-0.287918	0.0525097	5.67007e-08	838	cis	chr6:25695441:SNP	3.89178e-162	0.0121605	0.0275121	0.658611
Childhood	chr6:26184102:SNP	cg05412957	chr6	25701717	SCGN	A	G	0.2581	-0.271675	0.0496176	5.78377e-08	895	cis	chr6:25695441:SNP	1.63445e-162	-0.0261596	0.0249643	0.294998
Adolescence	chr6:26184102:SNP	cg05412957	chr6	25701717	SCGN	A	G	0.2595	-0.287466	0.0512175	2.71139e-08	896	cis	chr6:25695441:SNP	1.59786e-177	-0.0017516	0.026824	0.947951
Pregnancy	chr6:26184102:SNP	cg05412957	chr6	25701717	SCGN	A	G	0.2645	-0.402268	0.0494558	1.6848e-15	828	cis	chr6:25698481:SNP	5.45539e-160	-0.0317324	0.0258054	0.219196
MiddleAge	chr6:26184102:SNP	cg05412957	chr6	25701717	SCGN	A	G	0.2642	-0.408954	0.0505787	2.5262e-15	846	cis	chr6:25698481:SNP	2.07756e-161	-0.0242363	0.0261798	0.354871
Adolescence	chr6:26184102:SNP	cg05493094	chr6	26200045	HIST1H2AD;HIST1H2BF;HIST1H3D	A	G	0.2595	0.226673	0.0413562	5.60333e-08	896	cis	chr6:26187783:SNP	2.63129e-18	0.00702493	0.0399445	0.860441
Pregnancy	chr6:26184102:SNP	cg05493094	chr6	26200045	HIST1H2AD;HIST1H2BF;HIST1H3D	A	G	0.2645	0.244565	0.044251	4.48105e-08	828	cis	chr6:26229161:SNP	4.17619e-19	0.00250387	0.0423368	0.952855
MiddleAge	chr6:26184102:SNP	cg05493094	chr6	26200045	HIST1H2AD;HIST1H2BF;HIST1H3D	A	G	0.2642	0.322342	0.0469006	1.33716e-11	846	cis	chr6:26187783:SNP	9.62317e-19	0.0643916	0.0453	0.155607
Childhood	chr6:26184102:SNP	cg05716726	chr6	27343671	ZNF204P	A	G	0.2581	0.319293	0.0505406	4.32508e-10	895	trans	chr6:27177361:SNP	2.64668e-72	0.000926037	0.0408843	0.981935
Adolescence	chr6:26184102:SNP	cg05716726	chr6	27343671	ZNF204P	A	G	0.2595	0.317406	0.0503624	4.73921e-10	896	trans	chr6:27177361:SNP	7.58536e-75	-0.00302768	0.0404206	0.940309
Pregnancy	chr6:26184102:SNP	cg05716726	chr6	27343671	ZNF204P	A	G	0.2645	0.306226	0.0520617	6.06686e-09	828	trans	chr6:27182949:SNP	1.1659e-66	0.0271002	0.0417768	0.516734
Birth	chr6:26184102:SNP	cg07011110	chr6	26500482	BTN1A1	A	G	0.2589	0.281508	0.0492903	1.6028e-08	838	cis	chr6:26500563:SNP	1.86923e-92	0.0978426	0.0333811	0.00347798
Childhood	chr6:26184102:SNP	cg07011110	chr6	26500482	BTN1A1	A	G	0.2581	0.305701	0.0458905	4.92372e-11	895	cis	chr6:26500563:SNP	2.25048e-112	0.0901922	0.0303024	0.00300102
Childhood	chr6:26184102:SNP	cg08851530	chr6	28072375	--	A	G	0.2581	0.258874	0.047589	7.01762e-08	895	trans	chr6:26902567:SNP	1.26691e-24	0.0920154	0.0451015	0.0416483
Adolescence	chr6:26184102:SNP	cg08851530	chr6	28072375	--	A	G	0.2595	0.290575	0.0501788	9.91493e-09	896	trans	chr6:26902567:SNP	1.0821e-28	0.0862421	0.0470022	0.0668839
Birth	chr6:26184102:SNP	cg10839997	chr11	66115647	B3GNT1	A	G	0.2589	-0.285274	0.0455778	6.43137e-10	838	trans	chr6:26299900:SNP	1.12372e-30	-0.00335526	0.041612	0.935756
Childhood	chr6:26184102:SNP	cg10839997	chr11	66115647	B3GNT1	A	G	0.2581	-0.270777	0.0405304	4.34611e-11	895	trans	chr6:26276650:SNP	1.38393e-45	0.0226652	0.035528	0.523679
Adolescence	chr6:26184102:SNP	cg10839997	chr11	66115647	B3GNT1	A	G	0.2595	-0.234268	0.0405654	1.08485e-08	896	trans	chr6:26319588:SNP	8.33101e-42	0.0239434	0.0356806	0.502376
Pregnancy	chr6:26184102:SNP	cg10839997	chr11	66115647	B3GNT1	A	G	0.2645	-0.338336	0.0414182	1.29209e-15	828	trans	chr6:26319588:SNP	5.93864e-48	-0.0671604	0.035673	0.0601264
MiddleAge	chr6:26184102:SNP	cg10839997	chr11	66115647	B3GNT1	A	G	0.2642	-0.303373	0.0431189	4.52229e-12	846	trans	chr6:26307651:SNP	9.13072e-36	-0.0707575	0.0387088	0.0679604
Birth	chr6:26184102:SNP	cg13344095	chr6	26233352	--	A	G	0.2589	-0.408227	0.0503508	2.03122e-15	838	cis	chr6:26233387:SNP	2.64966e-17	-0.00212089	0.0495238	0.965852
Childhood	chr6:26184102:SNP	cg13344095	chr6	26233352	--	A	G	0.2581	-0.408466	0.0463762	7.33436e-18	895	cis	chr6:26226032:SNP	9.67094e-20	-0.0122748	0.0454333	0.787096
Adolescence	chr6:26184102:SNP	cg13344095	chr6	26233352	--	A	G	0.2595	-0.434717	0.046061	3.68059e-20	896	cis	chr6:26237068:SNP	9.93782e-23	-0.000261906	0.0451929	0.995377
Pregnancy	chr6:26184102:SNP	cg13344095	chr6	26233352	--	A	G	0.2645	-0.420573	0.0453175	1.71143e-19	828	cis	chr6:26237068:SNP	1.00774e-20	-0.011184	0.0445625	0.801902
MiddleAge	chr6:26184102:SNP	cg13344095	chr6	26233352	--	A	G	0.2642	-0.330069	0.0466513	3.46508e-12	846	cis	chr6:26237068:SNP	9.90979e-13	-0.00690725	0.0461746	0.881129
Birth	chr6:26184102:SNP	cg13569146	chr6	26330589	--	A	G	0.2589	-0.378643	0.0430703	9.58048e-18	838	cis	chr6:26331969:SNP	1.34457e-46	0.00480241	0.0380155	0.899506
Childhood	chr6:26184102:SNP	cg13569146	chr6	26330589	--	A	G	0.2581	-0.393717	0.0435751	1.12272e-18	895	cis	chr6:26283185:SNP	9.54974e-37	-0.0419228	0.0403936	0.299638
Adolescence	chr6:26184102:SNP	cg13569146	chr6	26330589	--	A	G	0.2595	-0.350926	0.0431141	1.43724e-15	896	cis	chr6:26283185:SNP	5.27631e-37	-0.00307809	0.0396811	0.938188
Pregnancy	chr6:26184102:SNP	cg13569146	chr6	26330589	--	A	G	0.2645	-0.374083	0.0432342	2.9678e-17	828	cis	chr6:26330492:SNP	4.88535e-45	0.0057234	0.0387877	0.882731
MiddleAge	chr6:26184102:SNP	cg13569146	chr6	26330589	--	A	G	0.2642	-0.393185	0.0456666	4.37376e-17	846	cis	chr6:26272829:SNP	6.97995e-33	-0.0504274	0.0425499	0.236345
Birth	chr6:26184102:SNP	cg13736514	chr6	26305472	--	A	G	0.2589	-0.55716	0.0481591	1.18975e-28	838	cis	chr6:26303319:SNP	7.89113e-91	-0.0360955	0.0358629	0.314498
Childhood	chr6:26184102:SNP	cg13736514	chr6	26305472	--	A	G	0.2581	-0.580928	0.0476376	1.37589e-31	895	cis	chr6:26303319:SNP	3.76367e-117	-0.00435071	0.0331191	0.895518
Adolescence	chr6:26184102:SNP	cg13736514	chr6	26305472	--	A	G	0.2595	-0.624441	0.0471326	1.67577e-36	896	cis	chr6:26299900:SNP	2.96881e-120	-0.0902905	0.0338544	0.00780078
Pregnancy	chr6:26184102:SNP	cg13736514	chr6	26305472	--	A	G	0.2645	-0.532307	0.0491449	1.58399e-25	828	cis	chr6:26335346:SNP	9.6241e-93	-0.101256	0.0353394	0.00428164
MiddleAge	chr6:26184102:SNP	cg13736514	chr6	26305472	--	A	G	0.2642	-0.504595	0.0495591	7.09441e-23	846	cis	chr6:26307651:SNP	2.74848e-85	-0.0994562	0.0366733	0.00684418
Birth	chr6:26184102:SNP	cg14575656	chr6	26330584	--	A	G	0.2589	-0.438531	0.0443528	8.81266e-22	838	cis	chr6:26330492:SNP	2.98856e-58	0.0104937	0.0379196	0.782057
Childhood	chr6:26184102:SNP	cg14575656	chr6	26330584	--	A	G	0.2581	-0.340735	0.0444304	4.84108e-14	895	cis	chr6:26272829:SNP	3.34965e-32	-0.00811183	0.041376	0.844618
Adolescence	chr6:26184102:SNP	cg14575656	chr6	26330584	--	A	G	0.2595	-0.383348	0.0450272	7.77161e-17	896	cis	chr6:26331969:SNP	4.29674e-28	-0.0600832	0.0427653	0.160407
Pregnancy	chr6:26184102:SNP	cg14575656	chr6	26330584	--	A	G	0.2645	-0.405415	0.0455299	3.8845e-18	828	cis	chr6:26272829:SNP	1.68885e-33	-0.0549097	0.0426919	0.198769
MiddleAge	chr6:26184102:SNP	cg14575656	chr6	26330584	--	A	G	0.2642	-0.389825	0.0457312	8.60043e-17	846	cis	chr6:26272829:SNP	2.11639e-31	-0.0540232	0.0428137	0.207412
Childhood	chr6:26184102:SNP	cg15552206	chr6	25710535	--	A	G	0.2581	0.281434	0.0491305	1.41731e-08	895	cis	chr6:25710555:SNP	5.58366e-88	0.0733559	0.0357137	0.0402878
Adolescence	chr6:26184102:SNP	cg15552206	chr6	25710535	--	A	G	0.2595	0.273412	0.049156	3.58887e-08	896	cis	chr6:25710555:SNP	1.67413e-83	0.0586253	0.0373068	0.11646
Birth	chr6:26184102:SNP	cg17042849	chr6	26104293	HIST1H4C	A	G	0.2589	-0.241316	0.0439182	5.32499e-08	838	cis	chr6:26095931:SNP	1.09142e-76	-0.0100703	0.0336295	0.764678
Adolescence	chr6:26184102:SNP	cg17042849	chr6	26104293	HIST1H4C	A	G	0.2595	-0.245894	0.04288	1.36679e-08	896	cis	chr6:26095931:SNP	3.43107e-91	0.00353473	0.0320728	0.912269
Birth	chr6:26184102:SNP	cg17866778	chr6	26233442	--	A	G	0.2589	-0.471082	0.0499526	4.69456e-20	838	cis	chr6:26233387:SNP	2.59978e-23	0.00675199	0.0488022	0.889997
Childhood	chr6:26184102:SNP	cg17866778	chr6	26233442	--	A	G	0.2581	-0.47895	0.0462185	9.48174e-24	895	cis	chr6:26233387:SNP	2.31707e-26	-0.00513925	0.0450849	0.909273
Adolescence	chr6:26184102:SNP	cg17866778	chr6	26233442	--	A	G	0.2595	-0.52396	0.0461645	7.25656e-28	896	cis	chr6:26226032:SNP	6.05265e-32	-0.00474293	0.0448319	0.915772
Pregnancy	chr6:26184102:SNP	cg17866778	chr6	26233442	--	A	G	0.2645	-0.491442	0.0461789	9.39072e-25	828	cis	chr6:26237068:SNP	1.38439e-27	-0.002335	0.0448839	0.958524
MiddleAge	chr6:26184102:SNP	cg17866778	chr6	26233442	--	A	G	0.2642	-0.450258	0.046764	9.40699e-21	846	cis	chr6:26233387:SNP	7.02869e-22	-0.0108966	0.0459574	0.812643
MiddleAge	chr6:26184102:SNP	cg18576210	chr6	26033786	HIST1H3B;HIST1H2AB	A	G	0.2642	0.296291	0.0399941	3.49472e-13	846	cis	chr6:26028819:SNP	5.33192e-60	0.126412	0.0322305	9.59348e-05
Birth	chr6:26184102:SNP	cg22367527	chr6	26289379	--	A	G	0.2589	0.237308	0.0418912	2.07969e-08	838	cis	chr6:26289203:SNP	6.84355e-26	0.00208867	0.0388338	0.957121
Adolescence	chr6:26184102:SNP	cg22367527	chr6	26289379	--	A	G	0.2595	0.222573	0.0400263	3.61827e-08	896	cis	chr6:26303319:SNP	6.8267e-20	0.0290424	0.0383362	0.448921
Birth	chr6:26319588:SNP	cg00631329	chr6	26305371	--	G	T	0.3616	0.794698	0.0371522	5.14658e-80	838	cis	chr6:26303319:SNP	2.65389e-83	0.124465	0.0331242	0.000184571
Childhood	chr6:26319588:SNP	cg00631329	chr6	26305371	--	G	T	0.3603	0.894039	0.0340698	4.62315e-111	895	cis	chr6:26303319:SNP	5.26583e-113	0.135398	0.0296844	5.84971e-06
Adolescence	chr6:26319588:SNP	cg00631329	chr6	26305371	--	G	T	0.3588	0.905626	0.0337936	1.19524e-114	896	cis	chr6:26276650:SNP	1.99041e-119	0.0972114	0.0302791	0.00137564
Pregnancy	chr6:26319588:SNP	cg00631329	chr6	26305371	--	G	T	0.346	0.948181	0.0386169	1.55553e-98	828	cis	chr6:26303319:SNP	5.36545e-102	0.15247	0.0342669	9.89146e-06
MiddleAge	chr6:26319588:SNP	cg00631329	chr6	26305371	--	G	T	0.3463	0.898613	0.0373554	6.44696e-95	846	cis	chr6:26307651:SNP	2.08228e-95	0.0196102	0.0330499	0.553126
Birth	chr6:26319588:SNP	cg01356752	chr6	26242929	--	G	T	0.3616	0.227201	0.0420947	9.01358e-08	838	cis	chr6:26241993:SNP	9.65558e-135	-0.0177108	0.0256237	0.489655
Childhood	chr6:26319588:SNP	cg01356752	chr6	26242929	--	G	T	0.3603	0.276034	0.0394976	5.69252e-12	895	cis	chr6:26240649:SNP	1.54059e-135	0.0104972	0.0241256	0.663599
Adolescence	chr6:26319588:SNP	cg01356752	chr6	26242929	--	G	T	0.3588	0.308569	0.0404266	6.27269e-14	896	cis	chr6:26240649:SNP	1.6898e-145	0.0134648	0.0248044	0.587386
Pregnancy	chr6:26319588:SNP	cg01356752	chr6	26242929	--	G	T	0.346	0.351226	0.0432248	1.79467e-15	828	cis	chr6:26241993:SNP	1.44143e-131	0.0464665	0.0260484	0.0748457
MiddleAge	chr6:26319588:SNP	cg01356752	chr6	26242929	--	G	T	0.3463	0.329093	0.0455929	1.30987e-12	846	cis	chr6:26240649:SNP	3.12139e-130	0.0124026	0.0273135	0.649901
Childhood	chr6:26319588:SNP	cg01420254	chr6	26195488	--	G	T	0.3603	-0.215803	0.0350379	1.13761e-09	895	cis	chr6:26203910:SNP	2.27462e-36	-0.0899584	0.0317337	0.00469674
Pregnancy	chr6:26319588:SNP	cg02481934	chr6	26271193	HIST1H3G	G	T	0.346	-0.31591	0.0478623	7.67964e-11	828	cis	chr6:26316035:SNP	2.31645e-43	-0.076131	0.0419116	0.0696919
MiddleAge	chr6:26319588:SNP	cg02481934	chr6	26271193	HIST1H3G	G	T	0.3463	-0.250493	0.0456454	5.59339e-08	846	cis	chr6:26261048:INDEL	3.61891e-38	-0.0377495	0.0404658	0.351189
Childhood	chr6:26319588:SNP	cg05493094	chr6	26200045	HIST1H2AD;HIST1H2BF;HIST1H3D	G	T	0.3603	-0.184635	0.0342839	9.40821e-08	895	cis	chr6:26198845:SNP	3.92107e-13	-0.0106074	0.0335303	0.751814
Adolescence	chr6:26319588:SNP	cg05493094	chr6	26200045	HIST1H2AD;HIST1H2BF;HIST1H3D	G	T	0.3588	-0.200342	0.0368251	6.98942e-08	896	cis	chr6:26187783:SNP	2.63129e-18	0.0165598	0.035555	0.641514
MiddleAge	chr6:26319588:SNP	cg05493094	chr6	26200045	HIST1H2AD;HIST1H2BF;HIST1H3D	G	T	0.3463	-0.276947	0.0455126	1.86777e-09	846	cis	chr6:26187783:SNP	9.62317e-19	-0.0041365	0.0437328	0.924669
Birth	chr6:26319588:SNP	cg05868516	chr6	26286170	HIST1H4H	G	T	0.3616	-0.233801	0.0417647	3.01695e-08	838	cis	chr6:26276650:SNP	1.00385e-10	0.00555463	0.0411112	0.892558
Childhood	chr6:26319588:SNP	cg05868516	chr6	26286170	HIST1H4H	G	T	0.3603	-0.22501	0.0405548	3.87778e-08	895	cis	chr6:26289203:SNP	4.58613e-11	0.00763851	0.0399481	0.848407
Adolescence	chr6:26319588:SNP	cg05868516	chr6	26286170	HIST1H4H	G	T	0.3588	-0.237884	0.0385727	1.08214e-09	896	cis	chr6:26286149:SNP	7.22392e-11	-0.0173527	0.0382133	0.649874
MiddleAge	chr6:26319588:SNP	cg05868516	chr6	26286170	HIST1H4H	G	T	0.3463	-0.318918	0.0443972	1.66243e-12	846	cis	chr6:26329103:SNP	1.72782e-17	0.012842	0.0430743	0.765682
Childhood	chr6:26319588:SNP	cg06035815	chr6	26189597	HIST1H4D	G	T	0.3603	-0.256411	0.0425027	2.42271e-09	895	cis	chr6:26221538:INDEL	1.27641e-23	-0.145966	0.0399723	0.000276824
Adolescence	chr6:26319588:SNP	cg06035815	chr6	26189597	HIST1H4D	G	T	0.3588	-0.239489	0.0428382	3.06621e-08	896	cis	chr6:26181588:SNP	1.14844e-25	-0.165573	0.0400513	3.92439e-05
Birth	chr6:26319588:SNP	cg07011110	chr6	26500482	BTN1A1	G	T	0.3616	-0.288421	0.0433867	5.64282e-11	838	cis	chr6:26500563:SNP	1.86923e-92	-0.0427191	0.0297193	0.151006
Childhood	chr6:26319588:SNP	cg07011110	chr6	26500482	BTN1A1	G	T	0.3603	-0.354574	0.0400118	4.7136e-18	895	cis	chr6:26500563:SNP	2.25048e-112	-0.0774528	0.02694	0.00414321
Adolescence	chr6:26319588:SNP	cg07011110	chr6	26500482	BTN1A1	G	T	0.3588	-0.321559	0.0395499	1.53962e-15	896	cis	chr6:26500563:SNP	4.41831e-106	-0.0410893	0.0271113	0.130004
Pregnancy	chr6:26319588:SNP	cg07011110	chr6	26500482	BTN1A1	G	T	0.346	-0.347185	0.0430989	3.04723e-15	828	cis	chr6:26500563:SNP	1.96644e-101	-0.0701634	0.0291706	0.0163977
MiddleAge	chr6:26319588:SNP	cg07011110	chr6	26500482	BTN1A1	G	T	0.3463	-0.280446	0.0424226	7.31815e-11	846	cis	chr6:26500563:SNP	1.12941e-93	-0.0275123	0.028206	0.329677
Birth	chr6:26319588:SNP	cg10839997	chr11	66115647	B3GNT1	G	T	0.3616	0.446563	0.0381657	3.20985e-29	838	trans	chr6:26299900:SNP	1.12372e-30	0.0507051	0.0368464	0.169185
Childhood	chr6:26319588:SNP	cg10839997	chr11	66115647	B3GNT1	G	T	0.3603	0.491467	0.032814	4.44982e-45	895	trans	chr6:26276650:SNP	1.38393e-45	0.0529607	0.0315289	0.0933814
Adolescence	chr6:26319588:SNP	cg10839997	chr11	66115647	B3GNT1	G	T	0.3588	0.472785	0.0329916	8.33101e-42	896	trans	chr6:26319588:SNP	8.33101e-42	--	--	--
Pregnancy	chr6:26319588:SNP	cg10839997	chr11	66115647	B3GNT1	G	T	0.346	0.561138	0.0359107	5.93864e-48	828	trans	chr6:26319588:SNP	5.93864e-48	--	--	--
MiddleAge	chr6:26319588:SNP	cg10839997	chr11	66115647	B3GNT1	G	T	0.3463	0.507799	0.0386687	1.46131e-35	846	trans	chr6:26307651:SNP	9.13072e-36	0.0107194	0.037401	0.774494
Birth	chr6:26319588:SNP	cg13569146	chr6	26330589	--	G	T	0.3616	0.344051	0.0380876	1.32557e-18	838	cis	chr6:26331969:SNP	1.34457e-46	0.0205273	0.0336953	0.54257
Childhood	chr6:26319588:SNP	cg13569146	chr6	26330589	--	G	T	0.3603	0.228391	0.0398018	1.3397e-08	895	cis	chr6:26283185:SNP	9.54974e-37	-0.0738083	0.0358307	0.0397172
Adolescence	chr6:26319588:SNP	cg13569146	chr6	26330589	--	G	T	0.3588	0.306717	0.0384354	4.81795e-15	896	cis	chr6:26283185:SNP	5.27631e-37	0.00149867	0.0353246	0.966169
Pregnancy	chr6:26319588:SNP	cg13569146	chr6	26330589	--	G	T	0.346	0.259401	0.0422529	1.3333e-09	828	cis	chr6:26330492:SNP	4.88535e-45	-0.0690697	0.0369717	0.062121
MiddleAge	chr6:26319588:SNP	cg13569146	chr6	26330589	--	G	T	0.3463	0.303173	0.0448145	2.70891e-11	846	cis	chr6:26272829:SNP	6.97995e-33	-0.00467594	0.0410607	0.909365
Birth	chr6:26319588:SNP	cg13736514	chr6	26305472	--	G	T	0.3616	0.810011	0.035875	5.38334e-87	838	cis	chr6:26303319:SNP	7.89113e-91	0.125824	0.0314904	7.07249e-05
Childhood	chr6:26319588:SNP	cg13736514	chr6	26305472	--	G	T	0.3603	0.884619	0.0342374	1.52572e-108	895	cis	chr6:26303319:SNP	3.76367e-117	0.117131	0.0291526	6.40475e-05
Adolescence	chr6:26319588:SNP	cg13736514	chr6	26305472	--	G	T	0.3588	0.908564	0.0337923	3.35894e-115	896	cis	chr6:26299900:SNP	2.96881e-120	0.110177	0.0300245	0.000258366
Pregnancy	chr6:26319588:SNP	cg13736514	chr6	26305472	--	G	T	0.346	0.903185	0.0383824	1.86982e-92	828	cis	chr6:26335346:SNP	9.6241e-93	0.00397168	0.0339425	0.906881
MiddleAge	chr6:26319588:SNP	cg13736514	chr6	26305472	--	G	T	0.3463	0.882144	0.0393842	3.1189e-85	846	cis	chr6:26307651:SNP	2.74848e-85	0.0207036	0.0355237	0.560197
Birth	chr6:26319588:SNP	cg14575656	chr6	26330584	--	G	T	0.3616	0.408691	0.0390581	4.77824e-24	838	cis	chr6:26330492:SNP	2.98856e-58	0.0320917	0.0335998	0.339819
Childhood	chr6:26319588:SNP	cg14575656	chr6	26330584	--	G	T	0.3603	0.268903	0.0397804	2.60099e-11	895	cis	chr6:26272829:SNP	3.34965e-32	-0.015415	0.0367689	0.675148
Adolescence	chr6:26319588:SNP	cg14575656	chr6	26330584	--	G	T	0.3588	0.259402	0.0408115	3.40091e-10	896	cis	chr6:26331969:SNP	4.29674e-28	-0.0216522	0.0381076	0.570061
Pregnancy	chr6:26319588:SNP	cg14575656	chr6	26330584	--	G	T	0.346	0.241465	0.044859	9.77383e-08	828	cis	chr6:26272829:SNP	1.68885e-33	-0.0580307	0.0407758	0.155097
MiddleAge	chr6:26319588:SNP	cg14575656	chr6	26330584	--	G	T	0.3463	0.315925	0.0447197	3.72413e-12	846	cis	chr6:26272829:SNP	2.11639e-31	0.0146602	0.0413174	0.722826
Birth	chr6:26319588:SNP	cg14598143	chr6	26205244	HIST1H4E	G	T	0.3616	-0.225205	0.0408101	4.67872e-08	838	cis	chr6:26218918:INDEL	1.1597e-16	-0.0100567	0.0393368	0.798284
Childhood	chr6:26319588:SNP	cg14598143	chr6	26205244	HIST1H4E	G	T	0.3603	-0.259879	0.0395326	8.65242e-11	895	cis	chr6:26198845:SNP	1.97866e-13	-0.0552053	0.0388212	0.155389
Pregnancy	chr6:26319588:SNP	cg14598143	chr6	26205244	HIST1H4E	G	T	0.346	-0.25747	0.041763	1.142e-09	828	cis	chr6:26189615:SNP	2.61524e-14	-0.0408163	0.0408264	0.317748
Pregnancy	chr6:26319588:SNP	cg17866778	chr6	26233442	--	G	T	0.346	0.272618	0.046239	5.59896e-09	828	cis	chr6:26237068:SNP	1.38439e-27	0.0554284	0.0428328	0.196036
Childhood	chr6:26319588:SNP	cg18576210	chr6	26033786	HIST1H3B;HIST1H2AB	G	T	0.3603	-0.219899	0.0377667	8.27271e-09	895	cis	chr6:26033810:INDEL	8.78278e-78	0.0123787	0.02927	0.672467
Adolescence	chr6:26319588:SNP	cg18576210	chr6	26033786	HIST1H3B;HIST1H2AB	G	T	0.3588	-0.226895	0.036823	1.11808e-09	896	cis	chr6:26047473:SNP	4.46339e-72	-0.0252951	0.0296226	0.393398
MiddleAge	chr6:26319588:SNP	cg18576210	chr6	26033786	HIST1H3B;HIST1H2AB	G	T	0.3463	-0.218695	0.0391454	3.25236e-08	846	cis	chr6:26028819:SNP	5.33192e-60	-0.0423008	0.031356	0.177733
Birth	chr6:26319588:SNP	cg22367527	chr6	26289379	--	G	T	0.3616	-0.333261	0.0359506	1.83526e-19	838	cis	chr6:26289203:SNP	6.84355e-26	-0.000805143	0.0344285	0.981348
Childhood	chr6:26319588:SNP	cg22367527	chr6	26289379	--	G	T	0.3603	-0.260389	0.0328044	6.65377e-15	895	cis	chr6:26276650:SNP	1.70984e-16	-0.0163077	0.0322863	0.613624
Adolescence	chr6:26319588:SNP	cg22367527	chr6	26289379	--	G	T	0.3588	-0.281972	0.0349488	2.47534e-15	896	cis	chr6:26303319:SNP	6.8267e-20	-0.00745834	0.034138	0.827111
Pregnancy	chr6:26319588:SNP	cg22367527	chr6	26289379	--	G	T	0.346	-0.276534	0.0368768	1.79308e-13	828	cis	chr6:26286840:INDEL	1.52974e-17	-0.0144752	0.0360593	0.688218
MiddleAge	chr6:26319588:SNP	cg22367527	chr6	26289379	--	G	T	0.3463	-0.264844	0.0388579	1.94681e-11	846	cis	chr6:26262916:SNP	2.16905e-16	0.0199554	0.0378261	0.597966
Childhood	chr6:26378681:SNP	cg01356752	chr6	26242929	--	C	T	0.4207	-0.20795	0.0381456	6.58715e-08	895	cis	chr6:26240649:SNP	1.54059e-135	-0.0162078	0.0230413	0.481987
Birth	chr6:26378681:SNP	cg05716726	chr6	27343671	ZNF204P	C	T	0.4206	0.290542	0.0434359	4.32475e-11	838	cis	chr6:27316959:SNP	3.81443e-56	0.0898969	0.0361931	0.0132104
Childhood	chr6:26378681:SNP	cg05716726	chr6	27343671	ZNF204P	C	T	0.4207	0.256945	0.04301	3.42773e-09	895	cis	chr6:27316959:SNP	5.74438e-96	0.0108282	0.0317217	0.732926
Adolescence	chr6:26378681:SNP	cg05716726	chr6	27343671	ZNF204P	C	T	0.4219	0.266286	0.0429279	8.70426e-10	896	cis	chr6:27316959:SNP	2.89387e-90	0.0393174	0.032784	0.230758
Pregnancy	chr6:26378681:SNP	cg05716726	chr6	27343671	ZNF204P	C	T	0.4203	0.279542	0.0457756	1.6192e-09	828	cis	chr6:27316959:SNP	2.71895e-82	0.0118523	0.0344369	0.730809
MiddleAge	chr6:26378681:SNP	cg05716726	chr6	27343671	ZNF204P	C	T	0.4226	0.262086	0.0449545	8.27433e-09	846	cis	chr6:27311711:SNP	3.06583e-75	0.0285211	0.0343037	0.405999
Birth	chr6:26378681:SNP	cg05738196	chr6	26577821	--	C	T	0.4206	-0.356531	0.03349	8.77681e-25	838	cis	chr6:26518248:SNP	1.25045e-40	-0.0208039	0.0311713	0.504713
Childhood	chr6:26378681:SNP	cg05738196	chr6	26577821	--	C	T	0.4207	-0.341151	0.0339236	1.56686e-22	895	cis	chr6:26518248:SNP	1.73331e-43	0.00782947	0.031165	0.801701
Adolescence	chr6:26378681:SNP	cg05738196	chr6	26577821	--	C	T	0.4219	-0.315909	0.0335146	4.07589e-20	896	cis	chr6:26579609:SNP	8.18655e-45	-0.00374219	0.0292733	0.898309
Pregnancy	chr6:26378681:SNP	cg05738196	chr6	26577821	--	C	T	0.4203	-0.429307	0.033972	2.26793e-33	828	cis	chr6:26520747:SNP	2.56502e-53	-0.0273968	0.0311184	0.378917
MiddleAge	chr6:26378681:SNP	cg05738196	chr6	26577821	--	C	T	0.4226	-0.397128	0.035705	1.11026e-26	846	cis	chr6:26520747:SNP	1.24807e-41	-0.0239533	0.0328389	0.465976
Birth	chr6:26378681:SNP	cg06728252	chr6	26598149	ABT1	C	T	0.4206	0.257328	0.0423907	2.00327e-09	838	cis	chr6:26604140:SNP	2.07138e-32	-0.0655573	0.0387142	0.0907909
Childhood	chr6:26378681:SNP	cg06728252	chr6	26598149	ABT1	C	T	0.4207	0.373846	0.039791	5.35155e-20	895	cis	chr6:26604140:SNP	2.53959e-47	-0.00308993	0.0356882	0.931025
Adolescence	chr6:26378681:SNP	cg06728252	chr6	26598149	ABT1	C	T	0.4219	0.357528	0.042779	2.65933e-16	896	cis	chr6:26604140:SNP	2.76544e-43	-0.0056874	0.0389642	0.883985
Pregnancy	chr6:26378681:SNP	cg06728252	chr6	26598149	ABT1	C	T	0.4203	0.369188	0.0427761	3.53077e-17	828	cis	chr6:26604140:SNP	2.37466e-32	0.0140972	0.0400191	0.724739
MiddleAge	chr6:26378681:SNP	cg06728252	chr6	26598149	ABT1	C	T	0.4226	0.320788	0.0431321	2.85078e-13	846	cis	chr6:26640283:SNP	1.52117e-30	0.0132914	0.039935	0.73936
Pregnancy	chr6:26378681:SNP	cg06731730	chr16	69788837	NOB1	C	T	0.4203	0.185269	0.0339014	6.27629e-08	828	trans	chr6:26378681:SNP	6.27629e-08	--	--	--
Childhood	chr6:26378681:SNP	cg07011110	chr6	26500482	BTN1A1	C	T	0.4207	0.251978	0.0390175	1.80184e-10	895	cis	chr6:26500563:SNP	2.25048e-112	-0.0628653	0.0257694	0.0149142
Adolescence	chr6:26378681:SNP	cg07011110	chr6	26500482	BTN1A1	C	T	0.4219	0.235854	0.0384551	1.3279e-09	896	cis	chr6:26500563:SNP	4.41831e-106	-0.0501343	0.0259184	0.0534124
Birth	chr6:26378681:SNP	cg08645998	chr6	26572139	--	C	T	0.4206	-0.344545	0.0356291	5.93213e-21	838	cis	chr6:26518662:SNP	1.38674e-33	-0.0264503	0.0324551	0.415334
Childhood	chr6:26378681:SNP	cg08645998	chr6	26572139	--	C	T	0.4207	-0.336763	0.0326713	1.57801e-23	895	cis	chr6:26518248:SNP	2.33352e-51	0.0266108	0.0292822	0.363735
Adolescence	chr6:26378681:SNP	cg08645998	chr6	26572139	--	C	T	0.4219	-0.333354	0.0345171	5.43893e-21	896	cis	chr6:26518248:SNP	1.34198e-48	0.0288574	0.0310506	0.352968
Pregnancy	chr6:26378681:SNP	cg08645998	chr6	26572139	--	C	T	0.4203	-0.382175	0.0360615	1.41921e-24	828	cis	chr6:26520747:SNP	9.95959e-51	0.0218204	0.0325029	0.502211
MiddleAge	chr6:26378681:SNP	cg08645998	chr6	26572139	--	C	T	0.4226	-0.357754	0.0358529	4.37395e-22	846	cis	chr6:26520747:SNP	1.22225e-38	0.000255478	0.0328856	0.993804
Childhood	chr6:26378681:SNP	cg09904177	chr6	26538194	HMGN4	C	T	0.4207	-0.223224	0.0338172	7.27407e-11	895	cis	chr6:26550288:SNP	1.84163e-17	-0.063401	0.032784	0.0534642
Adolescence	chr6:26378681:SNP	cg09904177	chr6	26538194	HMGN4	C	T	0.4219	-0.213622	0.0345511	9.84511e-10	896	cis	chr6:26616835:SNP	8.48559e-23	-0.0107942	0.0329949	0.743638
Pregnancy	chr6:26378681:SNP	cg09904177	chr6	26538194	HMGN4	C	T	0.4203	-0.201942	0.0358075	2.40125e-08	828	cis	chr6:26616835:SNP	1.60373e-23	0.0340871	0.0335635	0.310141
MiddleAge	chr6:26378681:SNP	cg09904177	chr6	26538194	HMGN4	C	T	0.4226	-0.212838	0.03675	1.03112e-08	846	cis	chr6:26511805:SNP	2.79164e-18	-0.036129	0.0351752	0.304701
Birth	chr6:26378681:SNP	cg11502198	chr6	26597334	ABT1	C	T	0.4206	-0.480774	0.0406362	8.65272e-30	838	cis	chr6:26597924:SNP	1.62417e-91	0.0207855	0.0312623	0.506331
Childhood	chr6:26378681:SNP	cg11502198	chr6	26597334	ABT1	C	T	0.4207	-0.413102	0.037952	6.87714e-26	895	cis	chr6:26597924:SNP	1.06919e-86	0.042279	0.0293773	0.150478
Adolescence	chr6:26378681:SNP	cg11502198	chr6	26597334	ABT1	C	T	0.4219	-0.461474	0.0413167	4.3002e-27	896	cis	chr6:26590249:SNP	1.25612e-92	0.0184016	0.0326757	0.573478
Pregnancy	chr6:26378681:SNP	cg11502198	chr6	26597334	ABT1	C	T	0.4203	-0.454991	0.0418745	1.14514e-25	828	cis	chr6:26655821:SNP	8.53752e-78	0.045784	0.0330204	0.165989
MiddleAge	chr6:26378681:SNP	cg11502198	chr6	26597334	ABT1	C	T	0.4226	-0.509167	0.0412664	6.1077e-32	846	cis	chr6:26597924:SNP	1.95275e-85	-0.0207705	0.0321786	0.51882
Birth	chr6:26378681:SNP	cg12537337	chr6	26442290	BTN3A3	C	T	0.4206	-0.402881	0.0435606	2.19487e-19	838	cis	chr6:26412080:SNP	3.97528e-107	-0.00319815	0.0307393	0.917164
Childhood	chr6:26378681:SNP	cg12537337	chr6	26442290	BTN3A3	C	T	0.4207	-0.323984	0.0392752	6.21187e-16	895	cis	chr6:26420052:SNP	1.76609e-134	0.0557905	0.0249756	0.0257612
Adolescence	chr6:26378681:SNP	cg12537337	chr6	26442290	BTN3A3	C	T	0.4219	-0.318492	0.0381142	2.68692e-16	896	cis	chr6:26420052:SNP	2.35048e-124	0.0290856	0.0252492	0.249674
Pregnancy	chr6:26378681:SNP	cg12537337	chr6	26442290	BTN3A3	C	T	0.4203	-0.433193	0.040626	7.72928e-25	828	cis	chr6:26420052:SNP	1.96938e-126	-0.017315	0.0267821	0.518143
MiddleAge	chr6:26378681:SNP	cg12537337	chr6	26442290	BTN3A3	C	T	0.4226	-0.353789	0.0404737	1.53441e-17	846	cis	chr6:26421441:SNP	1.6048e-109	0.0169922	0.0275326	0.537315
Childhood	chr6:26378681:SNP	cg13826452	chr6	26758395	--	C	T	0.4207	0.260788	0.0398589	1.05436e-10	895	cis	chr6:26705549:SNP	6.15248e-25	0.0157323	0.0375596	0.675424
Adolescence	chr6:26378681:SNP	cg13826452	chr6	26758395	--	C	T	0.4219	0.253434	0.0413361	1.34531e-09	896	cis	chr6:26705549:SNP	3.52717e-28	-0.00407287	0.038711	0.916233
Birth	chr6:26378681:SNP	cg15659132	chr6	26577336	--	C	T	0.4206	-0.25185	0.0324961	2.90575e-14	838	cis	chr6:26573218:SNP	9.56262e-25	-0.0123324	0.0302924	0.684038
Childhood	chr6:26378681:SNP	cg15659132	chr6	26577336	--	C	T	0.4207	-0.285548	0.0311823	4.04338e-19	895	cis	chr6:26573218:SNP	3.80964e-34	-0.0238308	0.0284546	0.40255
Adolescence	chr6:26378681:SNP	cg15659132	chr6	26577336	--	C	T	0.4219	-0.240797	0.0343445	4.87606e-12	896	cis	chr6:26577308:SNP	2.29082e-28	0.0124231	0.0316073	0.694387
Pregnancy	chr6:26378681:SNP	cg15659132	chr6	26577336	--	C	T	0.4203	-0.335542	0.03366	4.39074e-22	828	cis	chr6:26520747:SNP	7.12553e-38	-0.00900958	0.0315277	0.775134
MiddleAge	chr6:26378681:SNP	cg15659132	chr6	26577336	--	C	T	0.4226	-0.261709	0.0334965	1.91601e-14	846	cis	chr6:26526039:SNP	1.49359e-28	0.0401102	0.029874	0.179797
Birth	chr6:26378681:SNP	cg15676542	chr6	26421231	BTN2A3	C	T	0.4206	-0.355218	0.0425025	2.98462e-16	838	cis	chr6:26439087:SNP	4.06836e-42	-0.088861	0.0382707	0.0204984
Childhood	chr6:26378681:SNP	cg15676542	chr6	26421231	BTN2A3	C	T	0.4207	-0.368413	0.0402649	4.31237e-19	895	cis	chr6:26406424:SNP	2.81264e-56	-0.0874112	0.034904	0.0124585
Adolescence	chr6:26378681:SNP	cg15676542	chr6	26421231	BTN2A3	C	T	0.4219	-0.357534	0.0403745	4.93405e-18	896	cis	chr6:26406424:SNP	1.12757e-55	-0.0854207	0.0349207	0.0146452
Pregnancy	chr6:26378681:SNP	cg15676542	chr6	26421231	BTN2A3	C	T	0.4203	-0.409669	0.0408686	2.67717e-22	828	cis	chr6:26429655:SNP	1.38915e-45	-0.127919	0.0367602	0.000530241
MiddleAge	chr6:26378681:SNP	cg15676542	chr6	26421231	BTN2A3	C	T	0.4226	-0.379362	0.0423375	2.59768e-18	846	cis	chr6:26429655:SNP	1.51934e-42	-0.110962	0.0379337	0.00354812
Birth	chr6:26378681:SNP	cg15969227	chr6	26745279	--	C	T	0.4206	-0.300561	0.0385564	2.08691e-14	838	cis	chr6:26705549:SNP	1.23664e-38	-0.00644545	0.0349428	0.853703
Childhood	chr6:26378681:SNP	cg15969227	chr6	26745279	--	C	T	0.4207	-0.339823	0.0339556	2.43024e-22	895	cis	chr6:26745501:INDEL	6.60784e-51	-0.0289489	0.0286429	0.312464
Adolescence	chr6:26378681:SNP	cg15969227	chr6	26745279	--	C	T	0.4219	-0.321725	0.0379992	1.12833e-16	896	cis	chr6:26705549:SNP	1.53597e-42	-0.0290034	0.0346085	0.402247
Pregnancy	chr6:26378681:SNP	cg15969227	chr6	26745279	--	C	T	0.4203	-0.337774	0.0385428	1.21703e-17	828	cis	chr6:26705549:SNP	1.39879e-38	-0.0183351	0.0350719	0.601276
MiddleAge	chr6:26378681:SNP	cg15969227	chr6	26745279	--	C	T	0.4226	-0.392948	0.0386948	9.01494e-23	846	cis	chr6:26706544:SNP	1.24516e-42	-0.0547048	0.032946	0.0972496
Birth	chr6:26378681:SNP	cg16387141	chr6	26757842	--	C	T	0.4206	0.210942	0.0363925	9.89067e-09	838	cis	chr6:26705549:SNP	1.4753e-16	0.0333932	0.0350881	0.341551
Pregnancy	chr6:26378681:SNP	cg16387141	chr6	26757842	--	C	T	0.4203	0.249294	0.0356994	6.29205e-12	828	cis	chr6:26604140:SNP	3.96085e-15	0.0504461	0.0349975	0.149877
Birth	chr6:26378681:SNP	cg17009574	chr6	26365345	BTN3A2	C	T	0.4206	0.437125	0.0367168	4.09152e-30	838	cis	chr6:26364056:SNP	1.21858e-108	-0.0114227	0.0192659	0.553424
Childhood	chr6:26378681:SNP	cg17009574	chr6	26365345	BTN3A2	C	T	0.4207	0.421491	0.0350496	7.94544e-31	895	cis	chr6:26364056:SNP	4.87082e-112	-0.0106937	0.018505	0.5635
Adolescence	chr6:26378681:SNP	cg17009574	chr6	26365345	BTN3A2	C	T	0.4219	0.416087	0.0347466	1.31475e-30	896	cis	chr6:26364056:SNP	2.27715e-116	-0.00407129	0.0184494	0.825401
Pregnancy	chr6:26378681:SNP	cg17009574	chr6	26365345	BTN3A2	C	T	0.4203	0.403239	0.0345987	5.31066e-29	828	cis	chr6:26364056:SNP	2.62465e-87	-0.00843471	0.0187834	0.653522
MiddleAge	chr6:26378681:SNP	cg17009574	chr6	26365345	BTN3A2	C	T	0.4226	0.381202	0.0361854	2.82722e-24	846	cis	chr6:26364056:SNP	3.11355e-87	-0.0222788	0.0200856	0.267706
Pregnancy	chr6:26378681:SNP	cg17366808	chr15	73735476	C15orf60	C	T	0.4203	0.234609	0.0428323	5.86675e-08	828	trans	chr6:26378681:SNP	5.86675e-08	--	--	--
Adolescence	chr6:26378681:SNP	cg17731992	chr6	31324997	HLA-B	C	T	0.4219	0.239956	0.0427826	2.7714e-08	896	trans	chr6:27347808:SNP	1.29758e-08	0.162644	0.0421612	0.000123283
Childhood	chr6:26378681:SNP	cg18835472	chr6	26546056	HMGN4	C	T	0.4207	0.229279	0.0376303	1.69366e-09	895	cis	chr6:26520747:SNP	3.56414e-22	-0.0407515	0.0358513	0.255999
Adolescence	chr6:26378681:SNP	cg18835472	chr6	26546056	HMGN4	C	T	0.4219	0.231063	0.0407632	1.98465e-08	896	cis	chr6:26518248:SNP	1.31072e-19	-0.0354382	0.0391495	0.36562
Pregnancy	chr6:26378681:SNP	cg18835472	chr6	26546056	HMGN4	C	T	0.4203	0.368712	0.0399613	2.69229e-19	828	cis	chr6:26520747:SNP	8.50762e-35	7.12706e-05	0.0375123	0.998485
MiddleAge	chr6:26378681:SNP	cg18835472	chr6	26546056	HMGN4	C	T	0.4226	0.248316	0.0360598	1.22456e-11	846	cis	chr6:26518248:SNP	1.50145e-18	0.00718702	0.0348151	0.836509
Pregnancy	chr6:26378681:SNP	cg21438527	chr6	26189355	HIST1H4D	C	T	0.4203	-0.231021	0.037336	9.96697e-10	828	cis	chr6:26189356:SNP	4.05194e-25	0.0050605	0.0302806	0.86732
Childhood	chr6:26378681:SNP	cg22040809	chr6	26522578	HCG11	C	T	0.4207	-0.217182	0.040409	9.97371e-08	895	cis	chr6:26514958:SNP	1.31936e-17	-0.102263	0.0387768	0.00851446
Childhood	chr6:26378681:SNP	cg23411274	chr6	26421120	BTN2A3	C	T	0.4207	-0.293961	0.0403807	7.74927e-13	895	cis	chr6:26406424:SNP	7.28007e-41	-0.0530042	0.0364165	0.145908
Adolescence	chr6:26378681:SNP	cg23411274	chr6	26421120	BTN2A3	C	T	0.4219	-0.251675	0.0409805	1.26457e-09	896	cis	chr6:26405835:SNP	3.97127e-31	-0.0387719	0.0378784	0.306326
Pregnancy	chr6:26378681:SNP	cg23411274	chr6	26421120	BTN2A3	C	T	0.4203	-0.262156	0.0414006	4.1274e-10	828	cis	chr6:26406424:SNP	8.15637e-43	0.00201854	0.0365654	0.955991
MiddleAge	chr6:26378681:SNP	cg23411274	chr6	26421120	BTN2A3	C	T	0.4226	-0.304783	0.0420226	1.03109e-12	846	cis	chr6:26405835:SNP	6.94732e-31	-0.0798085	0.0387535	0.0398063
Childhood	chr6:26378681:SNP	cg26478107	chr6	26595280	--	C	T	0.4207	-0.261272	0.040975	3.00372e-10	895	cis	chr6:26597924:SNP	7.07764e-26	0.0106689	0.0385007	0.781765
Adolescence	chr6:26378681:SNP	cg26478107	chr6	26595280	--	C	T	0.4219	-0.300702	0.0436447	1.10032e-11	896	cis	chr6:26597924:SNP	5.75086e-27	-0.0230531	0.041366	0.577475
Pregnancy	chr6:26378681:SNP	cg26478107	chr6	26595280	--	C	T	0.4203	-0.309962	0.0429194	1.24353e-12	828	cis	chr6:26616835:SNP	6.5811e-25	-0.0138153	0.0405623	0.733503
MiddleAge	chr6:26378681:SNP	cg26478107	chr6	26595280	--	C	T	0.4226	-0.298619	0.0444716	3.75175e-11	846	cis	chr6:26604140:SNP	1.02142e-17	-0.0381557	0.042931	0.374416
Birth	chr6:26378681:SNP	cg26531700	chr6	26746687	--	C	T	0.4206	-0.290843	0.0372748	1.9781e-14	838	cis	chr6:26745501:INDEL	7.37698e-36	-0.00520702	0.0330914	0.875009
Childhood	chr6:26378681:SNP	cg26531700	chr6	26746687	--	C	T	0.4207	-0.293568	0.0339773	2.84673e-17	895	cis	chr6:26604140:SNP	8.90829e-39	-0.00223105	0.0311918	0.942996
Adolescence	chr6:26378681:SNP	cg26531700	chr6	26746687	--	C	T	0.4219	-0.245867	0.0357609	1.21145e-11	896	cis	chr6:26745501:INDEL	2.16442e-29	-0.00574568	0.0329177	0.861479
Pregnancy	chr6:26378681:SNP	cg26531700	chr6	26746687	--	C	T	0.4203	-0.299959	0.0370705	2.3215e-15	828	cis	chr6:26745501:INDEL	1.74432e-29	-0.0259035	0.0339952	0.446312
MiddleAge	chr6:26378681:SNP	cg26531700	chr6	26746687	--	C	T	0.4226	-0.229171	0.0392436	7.82826e-09	846	cis	chr6:26711124:SNP	7.95836e-25	0.0198968	0.0354365	0.574643
MiddleAge	chr6:26378681:SNP	cg27490387	chr6	26520793	HCG11	C	T	0.4226	0.252495	0.0447645	2.41384e-08	846	cis	chr6:26520747:SNP	2.81742e-12	0.0149055	0.0438525	0.734028
Adolescence	chr6:26670491:SNP	cg00873648	chr6	26758622	--	G	A	0.115	0.299106	0.0499233	3.09269e-09	896	cis	chr6:26705859:SNP	1.35412e-43	0.0298837	0.0415951	0.472685
Childhood	chr6:26670491:SNP	cg01192291	chr6	28220797	ZKSCAN4	G	A	0.1151	0.342038	0.0634598	9.18992e-08	895	trans	chr6:26888304:SNP	2.22365e-10	0.00654643	0.0636882	0.918155
Pregnancy	chr6:26670491:SNP	cg01792117	chr17	27088227	C17orf63	G	A	0.1105	-0.309276	0.0519967	4.1349e-09	828	trans	chr6:27647420:SNP	3.16142e-20	-0.0105089	0.0496137	0.832309
MiddleAge	chr6:26670491:SNP	cg01792117	chr17	27088227	C17orf63	G	A	0.1135	-0.224297	0.0414773	8.62295e-08	846	trans	chr6:27647420:SNP	7.86965e-17	-0.0220091	0.0399488	0.581847
Pregnancy	chr6:26670491:SNP	cg05412957	chr6	25701717	SCGN	G	A	0.1105	-0.440282	0.0702959	6.29677e-10	828	cis	chr6:25698481:SNP	5.45539e-160	-0.00102097	0.0361139	0.977454
MiddleAge	chr6:26670491:SNP	cg05412957	chr6	25701717	SCGN	G	A	0.1135	-0.439912	0.0708928	9.08395e-10	846	cis	chr6:25698481:SNP	2.07756e-161	-0.0103781	0.036096	0.7738
Birth	chr6:26670491:SNP	cg05716726	chr6	27343671	ZNF204P	G	A	0.1128	0.851738	0.0638066	1.0422e-36	838	cis	chr6:27316959:SNP	3.81443e-56	0.0379784	0.0575745	0.509683
Childhood	chr6:26670491:SNP	cg05716726	chr6	27343671	ZNF204P	G	A	0.1151	1.02944	0.0587622	9.95062e-59	895	cis	chr6:27316959:SNP	5.74438e-96	0.049074	0.0496274	0.323024
Adolescence	chr6:26670491:SNP	cg05716726	chr6	27343671	ZNF204P	G	A	0.115	1.05734	0.0580362	1.06418e-62	896	cis	chr6:27316959:SNP	2.89387e-90	0.123226	0.0510954	0.016094
Pregnancy	chr6:26670491:SNP	cg05716726	chr6	27343671	ZNF204P	G	A	0.1105	1.04717	0.0640266	9.27308e-52	828	cis	chr6:27316959:SNP	2.71895e-82	0.0665909	0.054616	0.223125
MiddleAge	chr6:26670491:SNP	cg05716726	chr6	27343671	ZNF204P	G	A	0.1135	0.868429	0.0634197	3.31245e-38	846	cis	chr6:27311711:SNP	3.06583e-75	-0.0123638	0.0529993	0.815607
Birth	chr6:26670491:SNP	cg05738196	chr6	26577821	--	G	A	0.1128	-0.345468	0.0554722	7.78169e-10	838	cis	chr6:26518248:SNP	1.25045e-40	-0.0421108	0.0493932	0.394167
Adolescence	chr6:26670491:SNP	cg05738196	chr6	26577821	--	G	A	0.115	-0.300545	0.0540957	3.71644e-08	896	cis	chr6:26579609:SNP	8.18655e-45	-0.0150154	0.0457405	0.742787
Pregnancy	chr6:26670491:SNP	cg05738196	chr6	26577821	--	G	A	0.1105	-0.438961	0.0571377	4.80094e-14	828	cis	chr6:26520747:SNP	2.56502e-53	-0.0617762	0.0493717	0.211229
MiddleAge	chr6:26670491:SNP	cg05738196	chr6	26577821	--	G	A	0.1135	-0.335498	0.058281	1.2577e-08	846	cis	chr6:26520747:SNP	1.24807e-41	-0.00267584	0.0507325	0.95795
Adolescence	chr6:26670491:SNP	cg06084579	chr6	27706179	--	G	A	0.115	-0.332359	0.0595042	3.15381e-08	896	trans	chr6:27555519:SNP	1.18017e-51	0.0344598	0.0514989	0.503593
Birth	chr6:26670491:SNP	cg06178073	chr6	27343415	ZNF204P	G	A	0.1128	0.406373	0.0687229	5.04433e-09	838	cis	chr6:27308683:SNP	4.21036e-12	0.00582804	0.0675282	0.931246
Childhood	chr6:26670491:SNP	cg06178073	chr6	27343415	ZNF204P	G	A	0.1151	0.583883	0.0635577	3.15945e-19	895	cis	chr6:27301734:SNP	5.2435e-27	0.0183861	0.0613793	0.764596
Adolescence	chr6:26670491:SNP	cg06178073	chr6	27343415	ZNF204P	G	A	0.115	0.580464	0.0646727	1.83568e-18	896	cis	chr6:27301734:SNP	2.68348e-28	0.00179094	0.0622911	0.97707
Pregnancy	chr6:26670491:SNP	cg06178073	chr6	27343415	ZNF204P	G	A	0.1105	0.635534	0.0709566	2.53215e-18	828	cis	chr6:27311711:SNP	7.76874e-27	0.036937	0.0679821	0.587059
MiddleAge	chr6:26670491:SNP	cg06178073	chr6	27343415	ZNF204P	G	A	0.1135	0.524547	0.0677998	3.34536e-14	846	cis	chr6:27311711:SNP	3.72806e-23	0.0126524	0.0650256	0.845778
Pregnancy	chr6:26670491:SNP	cg06671710	chr6	25878999	--	G	A	0.1105	-0.366755	0.0607335	2.42587e-09	828	cis	chr6:25875212:SNP	4.52068e-77	-0.0522795	0.0460193	0.256299
Childhood	chr6:26670491:SNP	cg06728252	chr6	26598149	ABT1	G	A	0.1151	0.38992	0.0640944	1.79166e-09	895	cis	chr6:26604140:SNP	2.53959e-47	0.0180655	0.0558586	0.746462
Pregnancy	chr6:26670491:SNP	cg06728252	chr6	26598149	ABT1	G	A	0.1105	0.436105	0.0693678	5.45213e-10	828	cis	chr6:26604140:SNP	2.37466e-32	0.0801823	0.0634649	0.206828
Birth	chr6:26670491:SNP	cg07011110	chr6	26500482	BTN1A1	G	A	0.1128	0.387728	0.0666243	8.65544e-09	838	cis	chr6:26500563:SNP	1.86923e-92	0.157991	0.0450481	0.000479198
Childhood	chr6:26670491:SNP	cg07011110	chr6	26500482	BTN1A1	G	A	0.1151	0.40626	0.0609797	4.90203e-11	895	cis	chr6:26500563:SNP	2.25048e-112	0.19227	0.0399276	1.74434e-06
Adolescence	chr6:26670491:SNP	cg07011110	chr6	26500482	BTN1A1	G	A	0.115	0.361962	0.0601387	2.62905e-09	896	cis	chr6:26500563:SNP	4.41831e-106	0.177385	0.0401245	1.11282e-05
Adolescence	chr6:26670491:SNP	cg07220782	chr6	26987966	C6orf41;LOC100270746	G	A	0.115	0.388539	0.0588654	7.28004e-11	896	cis	chr6:26922370:SNP	1.65431e-18	0.18927	0.0553707	0.000660986
MiddleAge	chr6:26670491:SNP	cg07220782	chr6	26987966	C6orf41;LOC100270746	G	A	0.1135	0.359003	0.061608	8.40973e-09	846	cis	chr6:26964855:SNP	2.13123e-23	0.118738	0.0555413	0.0328578
Pregnancy	chr6:26670491:SNP	cg08645998	chr6	26572139	--	G	A	0.1105	-0.339042	0.0600749	2.34837e-08	828	cis	chr6:26520747:SNP	9.95959e-51	0.0403942	0.0515895	0.433875
Birth	chr6:26670491:SNP	cg08851530	chr6	28072375	--	G	A	0.1128	0.437323	0.069234	4.5217e-10	838	trans	chr6:27647420:SNP	1.39651e-27	-0.0378971	0.0646501	0.557922
Childhood	chr6:26670491:SNP	cg08851530	chr6	28072375	--	G	A	0.1151	0.520208	0.0617729	1.62132e-16	895	trans	chr6:27647420:SNP	2.68361e-46	-0.027978	0.0552942	0.613002
Adolescence	chr6:26670491:SNP	cg08851530	chr6	28072375	--	G	A	0.115	0.653831	0.064248	5.19763e-23	896	trans	chr6:27647420:SNP	4.37104e-55	0.0363117	0.0574599	0.527593
Pregnancy	chr6:26670491:SNP	cg08851530	chr6	28072375	--	G	A	0.1105	0.512407	0.0665349	4.18828e-14	828	trans	chr6:27647420:SNP	1.15283e-37	-0.0158742	0.0603923	0.792736
MiddleAge	chr6:26670491:SNP	cg08851530	chr6	28072375	--	G	A	0.1135	0.659461	0.0658871	3.33332e-22	846	trans	chr6:27647420:SNP	1.35276e-58	0.0484208	0.0563525	0.390482
Birth	chr6:26670491:SNP	cg09051837	chr6	28073389	--	G	A	0.1128	0.476175	0.0667462	2.25307e-12	838	trans	chr6:27647420:SNP	8.8415e-21	0.0761194	0.0642826	0.236725
Childhood	chr6:26670491:SNP	cg09051837	chr6	28073389	--	G	A	0.1151	0.369705	0.0636465	8.95787e-09	895	trans	chr6:27647420:SNP	3.02104e-26	-0.0510275	0.0597697	0.393498
Adolescence	chr6:26670491:SNP	cg09051837	chr6	28073389	--	G	A	0.115	0.475948	0.0648308	5.02037e-13	896	trans	chr6:27647420:SNP	1.23508e-35	-0.0203222	0.0600507	0.735134
Pregnancy	chr6:26670491:SNP	cg09051837	chr6	28073389	--	G	A	0.1105	0.591271	0.06801	2.13137e-17	828	trans	chr6:27647420:SNP	1.28973e-34	0.0671701	0.0630195	0.286823
MiddleAge	chr6:26670491:SNP	cg09051837	chr6	28073389	--	G	A	0.1135	0.383016	0.0647246	4.99319e-09	846	trans	chr6:27647420:SNP	2.97668e-25	-0.0057446	0.060574	0.924471
Childhood	chr6:26670491:SNP	cg09817162	chr6	27185676	--	G	A	0.1151	0.358538	0.0624328	1.30534e-08	895	cis	chr6:26674717:SNP	6.12442e-14	-0.0449336	0.0612797	0.46361
Pregnancy	chr6:26670491:SNP	cg09817162	chr6	27185676	--	G	A	0.1105	0.398342	0.067647	5.84098e-09	828	cis	chr6:27211247:SNP	6.32699e-15	-0.0613496	0.0658829	0.352049
MiddleAge	chr6:26670491:SNP	cg09817162	chr6	27185676	--	G	A	0.1135	0.435697	0.0696678	6.76446e-10	846	cis	chr6:27301734:SNP	8.50003e-15	-0.0105961	0.0679546	0.876131
Pregnancy	chr6:26670491:SNP	cg09904177	chr6	26538194	HMGN4	G	A	0.1105	-0.376541	0.0563884	4.68028e-11	828	cis	chr6:26616835:SNP	1.60373e-23	-0.0817479	0.0532322	0.125031
Birth	chr6:26670491:SNP	cg10547057	chr6	26987810	C6orf41;LOC100270746	G	A	0.1128	0.364058	0.0659454	4.62217e-08	838	cis	chr6:26964726:SNP	2.06172e-13	0.148266	0.0625656	0.0180453
Childhood	chr6:26670491:SNP	cg10547057	chr6	26987810	C6orf41;LOC100270746	G	A	0.1151	0.359723	0.062109	9.87023e-09	895	cis	chr6:26960660:SNP	1.71836e-20	0.268188	0.0587772	5.80777e-06
Adolescence	chr6:26670491:SNP	cg10547057	chr6	26987810	C6orf41;LOC100270746	G	A	0.115	0.364241	0.062113	6.49937e-09	896	cis	chr6:26961761:SNP	2.43268e-19	0.152022	0.0575298	0.00838439
Pregnancy	chr6:26670491:SNP	cg10547057	chr6	26987810	C6orf41;LOC100270746	G	A	0.1105	0.438831	0.0661226	6.09107e-11	828	cis	chr6:26919450:SNP	9.89312e-22	0.230294	0.0607657	0.000162626
MiddleAge	chr6:26670491:SNP	cg10547057	chr6	26987810	C6orf41;LOC100270746	G	A	0.1135	0.420891	0.065544	2.41191e-10	846	cis	chr6:26955750:SNP	1.63118e-21	0.183138	0.0598592	0.00229722
Pregnancy	chr6:26670491:SNP	cg10795676	chr6	26370623	BTN3A2	G	A	0.1105	-0.268555	0.0437581	1.34933e-09	828	cis	chr6:26350810:SNP	5.49456e-13	-0.00166279	0.0413795	0.967957
Birth	chr6:26670491:SNP	cg11502198	chr6	26597334	ABT1	G	A	0.1128	-0.658966	0.0658637	3.09229e-22	838	cis	chr6:26597924:SNP	1.62417e-91	-0.03022	0.0495487	0.542105
Childhood	chr6:26670491:SNP	cg11502198	chr6	26597334	ABT1	G	A	0.1151	-0.580774	0.0602173	6.14687e-21	895	cis	chr6:26597924:SNP	1.06919e-86	-0.0212021	0.0460349	0.64523
Adolescence	chr6:26670491:SNP	cg11502198	chr6	26597334	ABT1	G	A	0.115	-0.608899	0.0659319	2.07983e-19	896	cis	chr6:26590249:SNP	1.25612e-92	0.00342749	0.0510693	0.946507
Pregnancy	chr6:26670491:SNP	cg11502198	chr6	26597334	ABT1	G	A	0.1105	-0.649775	0.0674458	8.3185e-21	828	cis	chr6:26655821:SNP	8.53752e-78	-0.0160125	0.0524793	0.760357
MiddleAge	chr6:26670491:SNP	cg11502198	chr6	26597334	ABT1	G	A	0.1135	-0.587235	0.0665655	8.01166e-18	846	cis	chr6:26597924:SNP	1.95275e-85	0.0278775	0.0496981	0.57501
Birth	chr6:26670491:SNP	cg11823142	chr6	27018041	--	G	A	0.1128	0.354342	0.0633418	3.08333e-08	838	cis	chr6:26962250:SNP	8.75311e-41	0.0133756	0.051978	0.796991
Childhood	chr6:26670491:SNP	cg11823142	chr6	27018041	--	G	A	0.1151	0.341967	0.0614763	3.58358e-08	895	cis	chr6:26962250:SNP	1.37382e-44	-0.00794184	0.0505605	0.875223
Pregnancy	chr6:26670491:SNP	cg11823142	chr6	27018041	--	G	A	0.1105	0.387857	0.0671088	1.09208e-08	828	cis	chr6:27018101:SNP	4.58688e-40	-0.0159009	0.0547973	0.771761
MiddleAge	chr6:26670491:SNP	cg12292205	chr6	26970375	C6orf41	G	A	0.1135	0.334459	0.0525119	3.33586e-10	846	cis	chr6:26964726:SNP	2.88971e-28	0.108453	0.0461511	0.019037
Adolescence	chr6:26670491:SNP	cg12623302	chr6	28058802	ZSCAN12L1	G	A	0.115	0.309789	0.0564373	5.36164e-08	896	trans	chr6:27647420:SNP	1.32993e-17	0.011104	0.0546586	0.839066
Birth	chr6:26670491:SNP	cg13826452	chr6	26758395	--	G	A	0.1128	0.391504	0.0686995	1.71899e-08	838	cis	chr6:26705549:SNP	4.16626e-19	0.0953609	0.0657312	0.147252
Childhood	chr6:26670491:SNP	cg13826452	chr6	26758395	--	G	A	0.1151	0.413585	0.0623475	5.89794e-11	895	cis	chr6:26705549:SNP	6.15248e-25	0.106896	0.0586803	0.0688639
Adolescence	chr6:26670491:SNP	cg13826452	chr6	26758395	--	G	A	0.115	0.451383	0.0641563	4.13282e-12	896	cis	chr6:26705549:SNP	3.52717e-28	0.116788	0.0603558	0.0533286
Birth	chr6:26670491:SNP	cg14575656	chr6	26330584	--	G	A	0.1128	-0.34945	0.0624377	3.03846e-08	838	cis	chr6:26330492:SNP	2.98856e-58	-0.0488358	0.0512671	0.341104
Pregnancy	chr6:26670491:SNP	cg15659132	chr6	26577336	--	G	A	0.1105	-0.364305	0.0552547	8.04084e-11	828	cis	chr6:26520747:SNP	7.12553e-38	-0.0575115	0.0500063	0.250469
Birth	chr6:26670491:SNP	cg17009574	chr6	26365345	BTN3A2	G	A	0.1128	0.381815	0.0618121	1.05794e-09	838	cis	chr6:26364056:SNP	1.21858e-108	-0.0162807	0.0305352	0.594065
Childhood	chr6:26670491:SNP	cg17009574	chr6	26365345	BTN3A2	G	A	0.1151	0.331073	0.0583205	1.8958e-08	895	cis	chr6:26364056:SNP	4.87082e-112	-0.0146584	0.0289668	0.61296
Adolescence	chr6:26670491:SNP	cg17009574	chr6	26365345	BTN3A2	G	A	0.115	0.356496	0.0574639	8.66493e-10	896	cis	chr6:26364056:SNP	2.27715e-116	-0.0113836	0.0288275	0.693028
Pregnancy	chr6:26670491:SNP	cg17009574	chr6	26365345	BTN3A2	G	A	0.1105	0.379767	0.0580073	1.07926e-10	828	cis	chr6:26364056:SNP	2.62465e-87	-0.0143724	0.029816	0.629918
Adolescence	chr6:26670491:SNP	cg17042849	chr6	26104293	HIST1H4C	G	A	0.115	-0.354754	0.0568764	7.06777e-10	896	cis	chr6:26095931:SNP	3.43107e-91	-0.0412987	0.0426653	0.333339
Pregnancy	chr6:26670491:SNP	cg17042849	chr6	26104293	HIST1H4C	G	A	0.1105	-0.384267	0.060592	3.88823e-10	828	cis	chr6:26095931:SNP	3.88996e-84	-0.0037597	0.0450924	0.933573
MiddleAge	chr6:26670491:SNP	cg17042849	chr6	26104293	HIST1H4C	G	A	0.1135	-0.324029	0.0585156	4.26462e-08	846	cis	chr6:26095931:SNP	1.41486e-87	0.0258298	0.0428706	0.547021
Birth	chr6:26670491:SNP	cg17608350	chr6	27155925	--	G	A	0.1128	0.611049	0.0682881	2.67003e-18	838	cis	chr6:27152245:SNP	5.92818e-30	0.0727475	0.0647974	0.261919
Childhood	chr6:26670491:SNP	cg17608350	chr6	27155925	--	G	A	0.1151	0.498347	0.0621884	3.76016e-15	895	cis	chr6:27156273:SNP	4.7144e-25	0.0352095	0.0594361	0.553749
Adolescence	chr6:26670491:SNP	cg17608350	chr6	27155925	--	G	A	0.115	0.608427	0.0651361	8.46576e-20	896	cis	chr6:27152245:SNP	1.3108e-30	0.0866031	0.0623292	0.165067
Pregnancy	chr6:26670491:SNP	cg17608350	chr6	27155925	--	G	A	0.1105	0.487372	0.0656751	3.111e-13	828	cis	chr6:27181609:INDEL	6.66151e-22	0.0249545	0.063127	0.692727
MiddleAge	chr6:26670491:SNP	cg17608350	chr6	27155925	--	G	A	0.1135	0.54083	0.0656205	7.70487e-16	846	cis	chr6:27156273:SNP	1.40962e-37	-0.00830678	0.0599342	0.889805
Adolescence	chr6:26670491:SNP	cg17866778	chr6	26233442	--	G	A	0.115	-0.360805	0.0648232	3.51312e-08	896	cis	chr6:26226032:SNP	6.05265e-32	-0.0735475	0.0596174	0.217677
Birth	chr6:26670491:SNP	cg18278486	chr6	26987575	C6orf41;LOC100270746	G	A	0.1128	0.574132	0.0622366	2.6802e-19	838	cis	chr6:26380457:SNP	1.90464e-26	0.00397582	0.0600925	0.947266
Childhood	chr6:26670491:SNP	cg18278486	chr6	26987575	C6orf41;LOC100270746	G	A	0.1151	0.556892	0.0578392	7.09362e-21	895	cis	chr6:26961548:SNP	9.59877e-43	0.230493	0.0477352	1.63636e-06
MiddleAge	chr6:26670491:SNP	cg18278486	chr6	26987575	C6orf41;LOC100270746	G	A	0.1135	0.527418	0.0613967	5.10667e-17	846	cis	chr6:26964855:SNP	8.44517e-41	0.205741	0.0504404	5.0161e-05
Pregnancy	chr6:26670491:SNP	cg18357371	chr6	25874590	SLC17A3	G	A	0.1105	-0.406185	0.0694268	7.27222e-09	828	cis	chr6:25875212:SNP	2.99505e-116	0.014436	0.0440256	0.743076
Birth	chr6:26670491:SNP	cg18496568	chr6	27013341	--	G	A	0.1128	-0.398959	0.0670739	4.11781e-09	838	cis	chr6:26874397:SNP	7.38128e-15	0.032656	0.0652824	0.617059
Childhood	chr6:26670491:SNP	cg18496568	chr6	27013341	--	G	A	0.1151	-0.465322	0.0619656	1.53164e-13	895	cis	chr6:27258410:SNP	5.82492e-20	-0.0281881	0.060199	0.639729
Adolescence	chr6:26670491:SNP	cg18496568	chr6	27013341	--	G	A	0.115	-0.416445	0.0673335	9.72516e-10	896	cis	chr6:26910305:SNP	7.89609e-17	0.0470674	0.0662816	0.477833
MiddleAge	chr6:26670491:SNP	cg18496568	chr6	27013341	--	G	A	0.1135	-0.424485	0.0644354	8.47378e-11	846	cis	chr6:26925932:SNP	2.20041e-14	-0.00666455	0.0634498	0.916375
Childhood	chr6:26670491:SNP	cg19654869	chr6	27656290	--	G	A	0.1151	0.27941	0.0493464	2.05739e-08	895	cis	chr6:27646117:SNP	1.63969e-17	0.0132414	0.0477272	0.781512
Childhood	chr6:26670491:SNP	cg23155468	chr6	27110703	HIST1H2BK	G	A	0.1151	-0.329761	0.0574741	1.34465e-08	895	cis	chr6:27192382:SNP	9.45115e-13	0.022943	0.0565288	0.684946
Adolescence	chr6:26670491:SNP	cg23155468	chr6	27110703	HIST1H2BK	G	A	0.115	-0.331779	0.0590631	2.64131e-08	896	cis	chr6:27488423:SNP	5.45123e-12	-0.0440045	0.0581271	0.449241
MiddleAge	chr6:26670491:SNP	cg23155468	chr6	27110703	HIST1H2BK	G	A	0.1135	-0.334858	0.0592737	2.29783e-08	846	cis	chr6:26686952:SNP	1.73472e-12	0.0196394	0.0590263	0.739438
Birth	chr6:26670491:SNP	cg23892028	chr6	27256345	--	G	A	0.1128	-0.338205	0.0607894	3.65053e-08	838	cis	chr6:27256346:SNP	3.79136e-77	-0.00777203	0.0361304	0.829738
Adolescence	chr6:26670491:SNP	cg23892028	chr6	27256345	--	G	A	0.115	-0.32184	0.0581032	4.07489e-08	896	cis	chr6:27256346:SNP	1.588e-73	0.0271192	0.0367707	0.461011
MiddleAge	chr6:26670491:SNP	cg23892028	chr6	27256345	--	G	A	0.1135	-0.35995	0.0600623	3.21763e-09	846	cis	chr6:27254475:SNP	1.00745e-68	-0.047208	0.0375368	0.208916
Childhood	chr6:26670491:SNP	cg25206565	chr6	26923983	C6orf41;GUSBL1	G	A	0.1151	-0.358588	0.0625754	1.39964e-08	895	cis	chr6:26906789:SNP	1.50133e-121	-0.204069	0.0406934	6.49058e-07
Birth	chr6:30256936:SNP	cg01620082	chr3	125678407	--	T	C	0.213	-0.336945	0.0460722	6.55078e-13	838	trans	chr6:29970960:SNP	1.0639e-25	-9.08289e-05	0.0387786	0.998132
Childhood	chr6:30256936:SNP	cg01620082	chr3	125678407	--	T	C	0.2084	-0.361645	0.0455724	6.75486e-15	895	trans	chr6:29850720:SNP	3.45772e-25	-0.0499881	0.0386917	0.196731
Adolescence	chr6:30256936:SNP	cg01620082	chr3	125678407	--	T	C	0.2087	-0.384336	0.0470271	1.1144e-15	896	trans	chr6:29970960:SNP	1.27936e-31	-0.00046563	0.0383145	0.990307
Pregnancy	chr6:30256936:SNP	cg01620082	chr3	125678407	--	T	C	0.1999	-0.341999	0.0470968	9.45881e-13	828	trans	chr6:29905437:SNP	4.81593e-25	-0.0381607	0.0390237	0.328441
MiddleAge	chr6:30256936:SNP	cg01620082	chr3	125678407	--	T	C	0.2004	-0.270526	0.0477039	2.03681e-08	846	trans	chr6:30063652:SNP	2.42839e-16	-0.00790226	0.0417256	0.849842
Birth	chr6:30256936:SNP	cg06606381	chr12	133084897	FBRSL1	T	C	0.213	-0.308738	0.0453751	2.04495e-11	838	trans	chr6:29970960:SNP	9.99016e-26	0.0227249	0.0379927	0.549923
Childhood	chr6:30256936:SNP	cg06606381	chr12	133084897	FBRSL1	T	C	0.2084	-0.313476	0.0453207	9.20894e-12	895	trans	chr6:29905437:SNP	1.20319e-22	-0.0253719	0.0392974	0.518693
Adolescence	chr6:30256936:SNP	cg06606381	chr12	133084897	FBRSL1	T	C	0.2087	-0.305022	0.0466467	1.07799e-10	896	trans	chr6:29970960:SNP	5.77387e-25	0.0296087	0.0398275	0.457435
Pregnancy	chr6:30256936:SNP	cg06606381	chr12	133084897	FBRSL1	T	C	0.1999	-0.332568	0.046029	1.21627e-12	828	trans	chr6:29850720:SNP	1.25788e-24	-0.0348773	0.0382926	0.362683
MiddleAge	chr6:30256936:SNP	cg06606381	chr12	133084897	FBRSL1	T	C	0.2004	-0.269855	0.0465896	1.02728e-08	846	trans	chr6:29752808:SNP	1.34667e-19	-0.0320096	0.0406989	0.431829
Birth	chr6:30256936:SNP	cg08344181	chr3	125677491	--	T	C	0.213	-0.26607	0.0471143	2.29383e-08	838	trans	chr6:29970960:SNP	1.64983e-22	0.0514673	0.0402569	0.201469
Childhood	chr6:30256936:SNP	cg08344181	chr3	125677491	--	T	C	0.2084	-0.30207	0.0451214	3.97482e-11	895	trans	chr6:29905437:SNP	2.34787e-24	-0.00577771	0.0383473	0.880274
Adolescence	chr6:30256936:SNP	cg08344181	chr3	125677491	--	T	C	0.2087	-0.322904	0.044742	1.19434e-12	896	trans	chr6:29970960:SNP	8.97859e-27	0.0097151	0.0377507	0.796973
Pregnancy	chr6:30256936:SNP	cg08344181	chr3	125677491	--	T	C	0.1999	-0.309278	0.0467978	7.27744e-11	828	trans	chr6:29850720:SNP	1.84872e-21	-0.0281122	0.0400967	0.483449
MiddleAge	chr6:30256936:SNP	cg08344181	chr3	125677491	--	T	C	0.2004	-0.268237	0.0476123	2.50591e-08	846	trans	chr6:29752808:SNP	4.4908e-17	-0.0422967	0.0423815	0.318607
Pregnancy	chr6:30256936:SNP	cg14190889	chr6	29854174	HLA-H	T	C	0.1999	0.318724	0.0509812	6.753e-10	828	cis	chr6:29838804:SNP	5.02796e-68	0.134181	0.0392326	0.000659181
Birth	chr6:30256936:SNP	cg15196058	chr4	130934318	--	T	C	0.213	-0.28413	0.0469187	2.18449e-09	838	trans	chr6:30781301:SNP	3.83183e-43	-0.00559114	0.0374017	0.881207
Childhood	chr6:30256936:SNP	cg15196058	chr4	130934318	--	T	C	0.2084	-0.230463	0.0402495	1.43685e-08	895	trans	chr6:30781301:SNP	1.45153e-47	0.0156855	0.0308099	0.610813
Adolescence	chr6:30256936:SNP	cg15196058	chr4	130934318	--	T	C	0.2087	-0.285444	0.0453624	5.03748e-10	896	trans	chr6:30777498:SNP	3.85707e-44	-0.00190014	0.0360978	0.958032
Pregnancy	chr6:30256936:SNP	cg15196058	chr4	130934318	--	T	C	0.1999	-0.299232	0.0433108	1.03143e-11	828	trans	chr6:30784068:SNP	9.87282e-47	-0.0262781	0.0341035	0.44122
MiddleAge	chr6:30256936:SNP	cg15196058	chr4	130934318	--	T	C	0.2004	-0.272281	0.042916	3.88474e-10	846	trans	chr6:30781301:SNP	4.17383e-39	-0.010582	0.0341764	0.756931
Childhood	chr6:31327895:SNP	cg00103771	chr6	32525805	HLA-DRB6	G	A	0.2962	0.264557	0.0460106	1.25348e-08	893	trans	chr6:32266490:SNP	1.59273e-37	0.186342	0.041113	6.68523e-06
MiddleAge	chr6:31327895:SNP	cg00103771	chr6	32525805	HLA-DRB6	G	A	0.2916	0.273409	0.049261	3.97714e-08	842	trans	chr6:31466217:SNP	1.85027e-38	0.113758	0.0432586	0.00872319
Birth	chr6:31327895:SNP	cg00119778	chr6	32466447	--	G	A	0.305	0.264032	0.0468531	2.45264e-08	836	trans	chr6:32295419:SNP	4.33224e-95	-0.0562008	0.0336771	0.0955618
Birth	chr6:31327895:SNP	cg00211215	chr6	32552246	HLA-DRB1	G	A	0.305	-0.433728	0.0472454	3.8976e-19	836	trans	chr6:32295419:SNP	5.70641e-92	-0.104648	0.0353536	0.00317059
Childhood	chr6:31327895:SNP	cg00211215	chr6	32552246	HLA-DRB1	G	A	0.2962	-0.362275	0.0455906	6.23632e-15	893	trans	chr6:32295419:SNP	4.99242e-94	-0.0686258	0.0331245	0.0385961
Adolescence	chr6:31327895:SNP	cg00211215	chr6	32552246	HLA-DRB1	G	A	0.2953	-0.436391	0.0477306	4.54017e-19	894	trans	chr6:32295419:SNP	1.61673e-108	-0.0748892	0.0347671	0.0315237
Pregnancy	chr6:31327895:SNP	cg00211215	chr6	32552246	HLA-DRB1	G	A	0.2967	-0.45167	0.0494314	5.68842e-19	824	trans	chr6:32295419:SNP	3.1396e-84	-0.125465	0.0373724	0.000826575
MiddleAge	chr6:31327895:SNP	cg00211215	chr6	32552246	HLA-DRB1	G	A	0.2916	-0.46803	0.0503054	1.50117e-19	842	trans	chr6:32295965:SNP	7.09714e-83	-0.11007	0.0382057	0.00407901
Birth	chr6:31327895:SNP	cg00241218	chr6	31325000	HLA-B	G	A	0.305	-0.383457	0.0414046	1.97611e-19	836	cis	chr6:31325235:INDEL	1.05328e-57	0.0277921	0.034819	0.425008
Childhood	chr6:31327895:SNP	cg00241218	chr6	31325000	HLA-B	G	A	0.2962	-0.440194	0.0396938	9.47489e-27	893	cis	chr6:31324892:SNP	3.25351e-62	-0.0308888	0.0333014	0.353911
Adolescence	chr6:31327895:SNP	cg00241218	chr6	31325000	HLA-B	G	A	0.2953	-0.358549	0.0406903	7.05808e-18	894	cis	chr6:31325235:INDEL	5.51966e-53	0.0206545	0.0354475	0.560266
Pregnancy	chr6:31327895:SNP	cg00241218	chr6	31325000	HLA-B	G	A	0.2967	-0.507504	0.0427871	6.70839e-30	824	cis	chr6:31325235:INDEL	1.74355e-68	-0.0267434	0.0351944	0.447563
MiddleAge	chr6:31327895:SNP	cg00241218	chr6	31325000	HLA-B	G	A	0.2916	-0.415945	0.0464577	2.7554e-18	842	cis	chr6:31325235:INDEL	3.46502e-54	0.0164431	0.0394104	0.676633
MiddleAge	chr6:31327895:SNP	cg00886432	chr6	32515815	--	G	A	0.2916	0.271781	0.0450515	2.54707e-09	842	trans	chr6:32295419:SNP	3.41814e-55	0.00268453	0.0373255	0.942683
Birth	chr6:31327895:SNP	cg01341801	chr6	32489203	HLA-DRB5	G	A	0.305	0.263983	0.0449571	6.40806e-09	836	trans	chr6:32295419:SNP	1.29524e-105	-0.0561183	0.0309695	0.0703685
Childhood	chr6:31327895:SNP	cg01341801	chr6	32489203	HLA-DRB5	G	A	0.2962	0.283987	0.0418849	2.27452e-11	893	trans	chr6:32295419:SNP	2.53064e-112	-0.00196868	0.027878	0.943719
Adolescence	chr6:31327895:SNP	cg01341801	chr6	32489203	HLA-DRB5	G	A	0.2953	0.345456	0.0451379	5.40492e-14	894	trans	chr6:32295419:SNP	5.24784e-130	-0.014567	0.0299961	0.627357
Pregnancy	chr6:31327895:SNP	cg01341801	chr6	32489203	HLA-DRB5	G	A	0.2967	0.343669	0.0465678	4.14915e-13	824	trans	chr6:32295419:SNP	1.48752e-107	0.0115415	0.0314474	0.713713
MiddleAge	chr6:31327895:SNP	cg01341801	chr6	32489203	HLA-DRB5	G	A	0.2916	0.358312	0.0456769	1.52046e-14	842	trans	chr6:32249987:SNP	1.71153e-96	0.0196213	0.0322242	0.542781
Birth	chr6:31327895:SNP	cg01369511	chr2	70528091	FAM136A	G	A	0.305	0.262146	0.0454825	1.19108e-08	836	trans	chr6:32306090:SNP	8.89891e-28	0.098062	0.0419023	0.0195254
Childhood	chr6:31327895:SNP	cg01369511	chr2	70528091	FAM136A	G	A	0.2962	0.247457	0.0442901	3.12714e-08	893	trans	chr6:32306090:SNP	1.51704e-37	0.0892316	0.0396001	0.0244989
Adolescence	chr6:31327895:SNP	cg01369511	chr2	70528091	FAM136A	G	A	0.2953	0.245553	0.0448802	5.90755e-08	894	trans	chr6:32306090:SNP	1.58259e-34	0.0789378	0.0407497	0.0530653
Pregnancy	chr6:31327895:SNP	cg01369511	chr2	70528091	FAM136A	G	A	0.2967	0.331965	0.0483853	1.41748e-11	824	trans	chr6:32295744:SNP	9.57933e-37	0.132425	0.0433207	0.00231488
MiddleAge	chr6:31327895:SNP	cg01369511	chr2	70528091	FAM136A	G	A	0.2916	0.32779	0.0492133	5.32036e-11	842	trans	chr6:32306090:SNP	1.60341e-40	0.143016	0.0431676	0.00096775
Pregnancy	chr6:31327895:SNP	cg01426208	chr6	29720641	--	G	A	0.2967	0.279682	0.0485702	1.23201e-08	824	trans	chr6:30345802:INDEL	2.83946e-33	0.0886322	0.0440457	0.0445444
Birth	chr6:31327895:SNP	cg02734521	chr6	108326291	--	G	A	0.305	0.225249	0.0367423	1.39939e-09	836	trans	chr6:31248432:SNP	6.93004e-36	0.00603381	0.03284	0.854271
Pregnancy	chr6:31327895:SNP	cg02734521	chr6	108326291	--	G	A	0.2967	0.213889	0.0365259	7.05598e-09	824	trans	chr6:31248591:SNP	2.31092e-49	-0.00889945	0.0308957	0.773388
Birth	chr6:31327895:SNP	cg03034365	chr6	31105872	PSORS1C1;PSORS1C2	G	A	0.305	-0.2529	0.0465503	7.44804e-08	836	cis	chr6:31105891:SNP	3.01051e-94	0.0541267	0.0329578	0.100936
Childhood	chr6:31327895:SNP	cg03034365	chr6	31105872	PSORS1C1;PSORS1C2	G	A	0.2962	-0.231838	0.04204	4.66469e-08	893	cis	chr6:31105891:SNP	8.26597e-114	0.0579844	0.0283385	0.041057
Adolescence	chr6:31327895:SNP	cg03034365	chr6	31105872	PSORS1C1;PSORS1C2	G	A	0.2953	-0.284043	0.0431853	8.44288e-11	894	cis	chr6:31105891:SNP	2.32673e-107	0.0388796	0.0301514	0.197589
MiddleAge	chr6:31327895:SNP	cg03034365	chr6	31105872	PSORS1C1;PSORS1C2	G	A	0.2916	-0.282391	0.046877	2.67935e-09	842	cis	chr6:31105891:SNP	4.96839e-97	0.0333864	0.0328148	0.309287
Childhood	chr6:31327895:SNP	cg03154077	chr6	31323284	HLA-B	G	A	0.2962	-0.204085	0.0354203	1.17137e-08	893	cis	chr6:31323838:SNP	3.31819e-44	0.0644136	0.0310881	0.0385762
Adolescence	chr6:31327895:SNP	cg03154077	chr6	31323284	HLA-B	G	A	0.2953	-0.214797	0.0329817	1.27433e-10	894	cis	chr6:31320810:SNP	8.65694e-48	0.0332147	0.0290036	0.252456
Adolescence	chr6:31327895:SNP	cg03461499	chr6	32632790	HLA-DQB1	G	A	0.2953	-0.259927	0.0410152	3.82092e-10	894	trans	chr6:32230354:SNP	2.6418e-28	-0.0660592	0.0381143	0.0834311
MiddleAge	chr6:31327895:SNP	cg03461499	chr6	32632790	HLA-DQB1	G	A	0.2916	-0.280217	0.0458965	1.65468e-09	842	trans	chr6:32295419:SNP	2.05397e-24	-0.0932673	0.042966	0.0302692
Birth	chr6:31327895:SNP	cg03607220	chr6	32526263	HLA-DRB6	G	A	0.305	0.249887	0.0455908	5.7342e-08	836	trans	chr6:32278635:SNP	5.51356e-31	0.0820135	0.04176	0.0498985
Adolescence	chr6:31327895:SNP	cg03607220	chr6	32526263	HLA-DRB6	G	A	0.2953	0.245813	0.0455346	8.76894e-08	894	trans	chr6:32278635:SNP	1.12229e-35	0.0701906	0.0413827	0.0902335
Pregnancy	chr6:31327895:SNP	cg03607220	chr6	32526263	HLA-DRB6	G	A	0.2967	0.327602	0.0473186	9.37543e-12	824	trans	chr6:32278635:SNP	1.24001e-27	0.167555	0.043713	0.000136991
MiddleAge	chr6:31327895:SNP	cg03607220	chr6	32526263	HLA-DRB6	G	A	0.2916	0.300869	0.0481794	7.15195e-10	842	trans	chr6:32278635:SNP	5.06794e-30	0.105296	0.0440888	0.0171776
Birth	chr6:31327895:SNP	cg04054303	chr6	32606445	HLA-DQA1	G	A	0.305	0.312364	0.0457172	1.69754e-11	836	trans	chr6:32324055:SNP	1.52113e-74	0.0348307	0.0358989	0.33223
Childhood	chr6:31327895:SNP	cg04054303	chr6	32606445	HLA-DQA1	G	A	0.2962	0.268861	0.0440377	1.57327e-09	893	trans	chr6:32295419:SNP	2.4795e-82	0.00371665	0.0332072	0.910912
Adolescence	chr6:31327895:SNP	cg04054303	chr6	32606445	HLA-DQA1	G	A	0.2953	0.326373	0.0446943	6.59979e-13	894	trans	chr6:32295965:SNP	1.74978e-95	0.0178396	0.0337235	0.596948
Pregnancy	chr6:31327895:SNP	cg04054303	chr6	32606445	HLA-DQA1	G	A	0.2967	0.311519	0.0480176	1.56891e-10	824	trans	chr6:32295965:SNP	2.45222e-80	0.0168514	0.036321	0.64281
MiddleAge	chr6:31327895:SNP	cg04054303	chr6	32606445	HLA-DQA1	G	A	0.2916	0.288589	0.049856	1.0493e-08	842	trans	chr6:32295965:SNP	1.07759e-76	-0.0441609	0.0378036	0.243115
Pregnancy	chr6:31327895:SNP	cg04461101	chr6	32515251	--	G	A	0.2967	0.264947	0.0475856	3.57639e-08	824	trans	chr6:32295419:SNP	1.15115e-53	0.0118962	0.039807	0.765139
Birth	chr6:31327895:SNP	cg04710276	chr6	31164994	HCG27	G	A	0.305	-0.33864	0.046798	1.11854e-12	836	cis	chr6:31170713:SNP	1.2051e-47	-0.0772176	0.0405173	0.0570496
Childhood	chr6:31327895:SNP	cg04710276	chr6	31164994	HCG27	G	A	0.2962	-0.27634	0.0445778	8.93441e-10	893	cis	chr6:31168777:SNP	1.12035e-51	-0.0415244	0.0380023	0.27485
Adolescence	chr6:31327895:SNP	cg04710276	chr6	31164994	HCG27	G	A	0.2953	-0.312869	0.0431826	9.8218e-13	894	cis	chr6:31164549:SNP	1.35268e-48	-0.0751335	0.037991	0.0482955
Adolescence	chr6:31327895:SNP	cg05129479	chr6	31323998	HLA-B	G	A	0.2953	-0.300032	0.0468406	2.50243e-10	894	cis	chr6:31243826:INDEL	7.27435e-26	-0.156102	0.0440147	0.000411999
Birth	chr6:31327895:SNP	cg05619024	chr6	31239411	HLA-C	G	A	0.305	0.302534	0.042701	3.14735e-12	836	cis	chr6:31239417:SNP	6.16382e-37	0.0855753	0.0385167	0.0265891
Childhood	chr6:31327895:SNP	cg05619024	chr6	31239411	HLA-C	G	A	0.2962	0.249833	0.0400263	6.88949e-10	893	cis	chr6:31239417:SNP	1.31301e-43	0.0360218	0.035162	0.30592
Adolescence	chr6:31327895:SNP	cg05619024	chr6	31239411	HLA-C	G	A	0.2953	0.339135	0.041069	5.78523e-16	894	cis	chr6:31239417:SNP	9.03159e-59	0.0754585	0.0351866	0.0322788
Pregnancy	chr6:31327895:SNP	cg05619024	chr6	31239411	HLA-C	G	A	0.2967	0.248427	0.0436161	1.75411e-08	824	cis	chr6:31239417:SNP	5.77077e-26	0.0768915	0.0405845	0.0585236
Childhood	chr6:31327895:SNP	cg05738749	chr6	29911004	HLA-A	G	A	0.2962	-0.232041	0.0427893	7.69054e-08	893	trans	chr6:31236467:SNP	4.92289e-20	-0.0494843	0.0407337	0.224778
Pregnancy	chr6:31327895:SNP	cg05738749	chr6	29911004	HLA-A	G	A	0.2967	-0.28067	0.0472274	4.25806e-09	824	trans	chr6:31274380:SNP	8.95256e-12	-0.150419	0.0461732	0.00117294
MiddleAge	chr6:31327895:SNP	cg05938207	chr6	32489750	HLA-DRB5	G	A	0.2916	-0.317122	0.0488103	1.50385e-10	842	trans	chr6:32287496:SNP	7.83088e-20	-0.22689	0.0460703	1.04218e-06
Pregnancy	chr6:31327895:SNP	cg06032479	chr6	32552026	HLA-DRB1	G	A	0.2967	-0.277233	0.049991	4.03995e-08	824	trans	chr6:32296117:SNP	1.30351e-54	-0.158428	0.041719	0.00015779
Birth	chr6:31327895:SNP	cg06559318	chr6	32526260	HLA-DRB6	G	A	0.305	0.311623	0.0499179	7.10582e-10	836	trans	chr6:32295419:SNP	1.19468e-74	0.000233386	0.0391414	0.995244
Adolescence	chr6:31327895:SNP	cg06559318	chr6	32526260	HLA-DRB6	G	A	0.2953	0.295058	0.0466292	4.05361e-10	894	trans	chr6:32295419:SNP	2.07475e-82	-0.0141053	0.0364104	0.698562
Pregnancy	chr6:31327895:SNP	cg06559318	chr6	32526260	HLA-DRB6	G	A	0.2967	0.293685	0.0504637	8.68037e-09	824	trans	chr6:32295419:SNP	3.53908e-62	0.00722864	0.04087	0.859658
MiddleAge	chr6:31327895:SNP	cg06559318	chr6	32526260	HLA-DRB6	G	A	0.2916	0.310156	0.051108	2.05902e-09	842	trans	chr6:32295419:SNP	1.97382e-64	-0.0162985	0.0406404	0.688505
Birth	chr6:31327895:SNP	cg07389699	chr6	32728786	HLA-DQB2	G	A	0.305	0.282854	0.0457973	1.06313e-09	836	trans	chr6:31916400:SNP	1.26073e-21	0.0406187	0.0433343	0.348881
Childhood	chr6:31327895:SNP	cg07389699	chr6	32728786	HLA-DQB2	G	A	0.2962	0.259224	0.0452723	1.43674e-08	893	trans	chr6:31916400:SNP	1.052e-21	0.0346384	0.0427645	0.418183
Adolescence	chr6:31327895:SNP	cg07389699	chr6	32728786	HLA-DQB2	G	A	0.2953	0.290403	0.0455035	2.89557e-10	894	trans	chr6:31916400:SNP	9.6746e-29	0.0123744	0.0424356	0.770661
Pregnancy	chr6:31327895:SNP	cg07389699	chr6	32728786	HLA-DQB2	G	A	0.2967	0.307188	0.0479734	2.65816e-10	824	trans	chr6:31916400:SNP	1.69182e-19	0.0744898	0.0457015	0.103531
MiddleAge	chr6:31327895:SNP	cg07389699	chr6	32728786	HLA-DQB2	G	A	0.2916	0.310228	0.0488426	3.71938e-10	842	trans	chr6:32217092:SNP	3.02146e-24	0.0862097	0.0458556	0.0604974
Birth	chr6:31327895:SNP	cg08578320	chr6	32552039	HLA-DRB1	G	A	0.305	-0.270128	0.0456005	4.74337e-09	836	trans	chr6:32295419:SNP	8.14703e-93	0.0392674	0.0331482	0.236541
Adolescence	chr6:31327895:SNP	cg08578320	chr6	32552039	HLA-DRB1	G	A	0.2953	-0.265833	0.0441308	2.55289e-09	894	trans	chr6:32295419:SNP	2.16379e-91	0.0390134	0.0333323	0.242159
Birth	chr6:31327895:SNP	cg09139047	chr6	32552042	HLA-DRB1	G	A	0.305	-0.347381	0.0468177	3.10855e-13	836	trans	chr6:32295419:SNP	2.62517e-108	-0.00666853	0.0323604	0.83679
Childhood	chr6:31327895:SNP	cg09139047	chr6	32552042	HLA-DRB1	G	A	0.2962	-0.246067	0.0450184	6.08935e-08	893	trans	chr6:32295419:SNP	4.67738e-93	0.0371684	0.0322505	0.24945
Adolescence	chr6:31327895:SNP	cg09139047	chr6	32552042	HLA-DRB1	G	A	0.2953	-0.282912	0.0466752	2.04281e-09	894	trans	chr6:32295419:SNP	1.4432e-107	0.0604346	0.0332426	0.0694241
Pregnancy	chr6:31327895:SNP	cg09139047	chr6	32552042	HLA-DRB1	G	A	0.2967	-0.298389	0.0489124	1.68134e-09	824	trans	chr6:32295419:SNP	2.86421e-95	0.0320182	0.0345024	0.353702
MiddleAge	chr6:31327895:SNP	cg09139047	chr6	32552042	HLA-DRB1	G	A	0.2916	-0.293195	0.0494029	4.51971e-09	842	trans	chr6:32249987:SNP	1.52405e-88	0.054506	0.0355039	0.125162
Birth	chr6:31327895:SNP	cg09556042	chr6	31237013	HLA-C	G	A	0.305	0.76558	0.0379024	4.11653e-73	836	cis	chr6:31239855:SNP	1.14493e-141	0.0115158	0.0233307	0.621738
Childhood	chr6:31327895:SNP	cg09556042	chr6	31237013	HLA-C	G	A	0.2962	0.743515	0.0373112	1.54545e-72	893	cis	chr6:31239752:SNP	6.04369e-136	0.0460508	0.0229321	0.0449528
Adolescence	chr6:31327895:SNP	cg09556042	chr6	31237013	HLA-C	G	A	0.2953	0.83338	0.0371692	1.5866e-87	894	cis	chr6:31237048:SNP	1.22512e-167	0.0299877	0.0226918	0.18669
Pregnancy	chr6:31327895:SNP	cg09556042	chr6	31237013	HLA-C	G	A	0.2967	0.803163	0.0372614	7.91098e-81	824	cis	chr6:31238308:SNP	1.50018e-143	0.0289954	0.023279	0.213309
MiddleAge	chr6:31327895:SNP	cg09556042	chr6	31237013	HLA-C	G	A	0.2916	0.82935	0.0404054	1.86994e-74	842	cis	chr6:31239205:SNP	7.2736e-126	0.0547858	0.026137	0.0364119
Birth	chr6:31327895:SNP	cg10104420	chr6	32526414	HLA-DRB6	G	A	0.305	-0.344501	0.0473757	8.7525e-13	836	trans	chr6:32295419:SNP	6.29629e-82	-0.0348787	0.0363261	0.337279
Childhood	chr6:31327895:SNP	cg10104420	chr6	32526414	HLA-DRB6	G	A	0.2962	-0.246477	0.0454049	7.46277e-08	893	trans	chr6:32295419:SNP	4.71177e-83	0.0265271	0.0339611	0.434965
Adolescence	chr6:31327895:SNP	cg10104420	chr6	32526414	HLA-DRB6	G	A	0.2953	-0.305576	0.0456841	4.11592e-11	894	trans	chr6:32295419:SNP	1.76615e-96	0.0180923	0.0341063	0.595928
Pregnancy	chr6:31327895:SNP	cg10104420	chr6	32526414	HLA-DRB6	G	A	0.2967	-0.281579	0.0489757	1.29622e-08	824	trans	chr6:32295419:SNP	6.14159e-79	0.0257265	0.0369408	0.486375
MiddleAge	chr6:31327895:SNP	cg10104420	chr6	32526414	HLA-DRB6	G	A	0.2916	-0.297427	0.0505862	6.22283e-09	842	trans	chr6:32295419:SNP	1.7256e-72	0.0413164	0.0388189	0.287522
Birth	chr6:31327895:SNP	cg10154826	chr6	17600994	FAM8A1	G	A	0.305	-0.280949	0.0471712	3.93213e-09	836	trans	chr6:32306090:SNP	8.27822e-35	-0.0905159	0.0423456	0.0328679
Childhood	chr6:31327895:SNP	cg10154826	chr6	17600994	FAM8A1	G	A	0.2962	-0.246232	0.0446824	4.76735e-08	893	trans	chr6:32306090:SNP	1.70846e-38	-0.08414	0.0397933	0.0347759
Adolescence	chr6:31327895:SNP	cg10154826	chr6	17600994	FAM8A1	G	A	0.2953	-0.246683	0.0452071	6.39513e-08	894	trans	chr6:32306090:SNP	6.32553e-42	-0.0629487	0.040032	0.116223
Pregnancy	chr6:31327895:SNP	cg10154826	chr6	17600994	FAM8A1	G	A	0.2967	-0.343347	0.0481569	2.33817e-12	824	trans	chr6:32306090:SNP	9.21059e-40	-0.158335	0.0425061	0.000209735
MiddleAge	chr6:31327895:SNP	cg10154826	chr6	17600994	FAM8A1	G	A	0.2916	-0.319467	0.0500672	3.1058e-10	842	trans	chr6:32306090:SNP	9.52351e-43	-0.128234	0.0434369	0.00325518
Adolescence	chr6:31327895:SNP	cg10409680	chr6	31239320	HLA-C	G	A	0.2953	-0.844632	0.0382029	1.25302e-85	894	cis	chr6:31239855:SNP	3.91142e-119	-0.113602	0.0299001	0.00015559
Birth	chr6:31327895:SNP	cg10466124	chr6	32498285	HLA-DRB5	G	A	0.305	0.270127	0.043469	8.44662e-10	836	trans	chr6:32240875:SNP	6.81744e-22	0.13111	0.040798	0.00136532
Pregnancy	chr6:31327895:SNP	cg10466124	chr6	32498285	HLA-DRB5	G	A	0.2967	0.239345	0.0429822	3.56321e-08	824	trans	chr6:32295717:SNP	2.84363e-19	0.183756	0.0406586	7.18364e-06
MiddleAge	chr6:31327895:SNP	cg10466124	chr6	32498285	HLA-DRB5	G	A	0.2916	0.283686	0.0435309	1.32708e-10	842	trans	chr6:32221552:SNP	6.93431e-23	0.130566	0.0410669	0.00153755
Pregnancy	chr6:31327895:SNP	cg10765922	chr6	32552022	HLA-DRB1	G	A	0.2967	-0.278087	0.0496851	3.04386e-08	824	trans	chr6:32296117:SNP	3.68858e-46	-0.1685	0.0427746	8.92386e-05
Adolescence	chr6:31327895:SNP	cg10916998	chr6	30711832	FLOT1;IER3	G	A	0.2953	-0.218333	0.0384931	1.94539e-08	894	cis	chr6:30651587:SNP	4.78532e-36	-0.0491718	0.0349922	0.160327
MiddleAge	chr6:31327895:SNP	cg10916998	chr6	30711832	FLOT1;IER3	G	A	0.2916	-0.247704	0.0425891	8.95992e-09	842	cis	chr6:30657015:SNP	1.28965e-30	-0.0695469	0.0387648	0.0732096
Birth	chr6:31327895:SNP	cg11255427	chr6	31324500	HLA-B	G	A	0.305	-0.295152	0.0420895	5.13261e-12	836	cis	chr6:31330099:SNP	9.43174e-19	-0.0540066	0.0406612	0.184502
Childhood	chr6:31327895:SNP	cg11255427	chr6	31324500	HLA-B	G	A	0.2962	-0.313711	0.0416268	1.26313e-13	893	cis	chr6:31324953:SNP	3.92333e-21	-0.0282304	0.0397324	0.477585
Adolescence	chr6:31327895:SNP	cg11255427	chr6	31324500	HLA-B	G	A	0.2953	-0.349645	0.0412145	9.8699e-17	894	cis	chr6:31325792:SNP	3.38065e-27	-0.0138787	0.0392033	0.723414
Pregnancy	chr6:31327895:SNP	cg11255427	chr6	31324500	HLA-B	G	A	0.2967	-0.334873	0.0431766	2.8149e-14	824	cis	chr6:31325792:SNP	5.68894e-23	-0.00573421	0.0411284	0.889153
MiddleAge	chr6:31327895:SNP	cg11255427	chr6	31324500	HLA-B	G	A	0.2916	-0.363	0.0460419	1.13535e-14	842	cis	chr6:31324953:SNP	4.44643e-22	-0.0300706	0.0440645	0.495185
Birth	chr6:31327895:SNP	cg11574174	chr6	31237034	HLA-C	G	A	0.305	0.546615	0.0418821	2.60617e-35	836	cis	chr6:31239855:SNP	4.13302e-86	-0.0756516	0.0317619	0.0174689
Childhood	chr6:31327895:SNP	cg11574174	chr6	31237034	HLA-C	G	A	0.2962	0.55325	0.0395326	4.04966e-40	893	cis	chr6:31239855:SNP	8.40117e-84	-0.0333994	0.0303231	0.271019
Adolescence	chr6:31327895:SNP	cg11574174	chr6	31237034	HLA-C	G	A	0.2953	0.640588	0.0409901	1.74098e-48	894	cis	chr6:31239855:SNP	3.86726e-107	-0.0407867	0.0307817	0.185524
Pregnancy	chr6:31327895:SNP	cg11574174	chr6	31237034	HLA-C	G	A	0.2967	0.712477	0.0427507	2.09293e-53	824	cis	chr6:31238308:SNP	3.2694e-96	0.00199836	0.0326587	0.951225
MiddleAge	chr6:31327895:SNP	cg11574174	chr6	31237034	HLA-C	G	A	0.2916	0.647379	0.044755	6.04018e-42	842	cis	chr6:31237353:SNP	1.6116e-84	-0.0221261	0.0339821	0.515178
Birth	chr6:31327895:SNP	cg11752699	chr6	32526669	HLA-DRB6	G	A	0.305	0.306556	0.0457954	4.18566e-11	836	trans	chr6:32295419:SNP	2.09974e-112	-0.0291119	0.0308971	0.346376
Childhood	chr6:31327895:SNP	cg11752699	chr6	32526669	HLA-DRB6	G	A	0.2962	0.241164	0.0442763	6.7564e-08	893	trans	chr6:32295419:SNP	1.80645e-101	-0.0470541	0.0305999	0.124497
Adolescence	chr6:31327895:SNP	cg11752699	chr6	32526669	HLA-DRB6	G	A	0.2953	0.280307	0.0433406	1.69437e-10	894	trans	chr6:32295419:SNP	6.22421e-117	-0.0491566	0.0299067	0.100622
Pregnancy	chr6:31327895:SNP	cg11752699	chr6	32526669	HLA-DRB6	G	A	0.2967	0.291874	0.0454355	2.33758e-10	824	trans	chr6:32249987:SNP	6.51736e-99	-0.0184302	0.0317195	0.561388
MiddleAge	chr6:31327895:SNP	cg11752699	chr6	32526669	HLA-DRB6	G	A	0.2916	0.303042	0.0480213	4.78581e-10	842	trans	chr6:32295419:SNP	1.18889e-87	-0.0446738	0.0346568	0.197789
Birth	chr6:31327895:SNP	cg11784298	chr6	32610971	HLA-DQA1	G	A	0.305	0.268231	0.0498754	9.99989e-08	836	trans	chr6:32278635:SNP	7.472e-38	0.0662041	0.0445741	0.137884
Pregnancy	chr6:31327895:SNP	cg11784298	chr6	32610971	HLA-DQA1	G	A	0.2967	0.289132	0.0499931	1.06793e-08	824	trans	chr6:32112848:INDEL	1.45414e-32	0.199689	0.0449507	1.0214e-05
MiddleAge	chr6:31327895:SNP	cg11784298	chr6	32610971	HLA-DQA1	G	A	0.2916	0.363605	0.0513889	3.45799e-12	842	trans	chr6:32278635:SNP	1.96228e-33	0.142359	0.0466152	0.00233968
Birth	chr6:31327895:SNP	cg11917734	chr6	31237029	HLA-C	G	A	0.305	0.7311	0.0379703	9.97351e-68	836	cis	chr6:31239855:SNP	3.15681e-119	0.0301461	0.0265394	0.256353
Childhood	chr6:31327895:SNP	cg11917734	chr6	31237029	HLA-C	G	A	0.2962	0.723127	0.03785	9.59781e-68	893	cis	chr6:31239205:SNP	3.07876e-112	0.048224	0.0267717	0.072017
Adolescence	chr6:31327895:SNP	cg11917734	chr6	31237029	HLA-C	G	A	0.2953	0.811259	0.0383794	9.04969e-80	894	cis	chr6:31239855:SNP	4.84749e-132	0.0617464	0.0279331	0.0273402
Pregnancy	chr6:31327895:SNP	cg11917734	chr6	31237029	HLA-C	G	A	0.2967	0.845463	0.0396129	1.35044e-79	824	cis	chr6:31239205:SNP	5.36848e-118	0.0811787	0.0289791	0.00521907
MiddleAge	chr6:31327895:SNP	cg11917734	chr6	31237029	HLA-C	G	A	0.2916	0.834831	0.0423899	9.54014e-70	842	cis	chr6:31238308:SNP	8.62479e-108	0.0728154	0.0303609	0.016717
Childhood	chr6:31327895:SNP	cg11986643	chr6	32634316	HLA-DQB1	G	A	0.2962	-0.257586	0.0462628	3.47995e-08	893	trans	chr6:32278635:SNP	4.68496e-50	-0.0627682	0.0397095	0.11433
Adolescence	chr6:31327895:SNP	cg11986643	chr6	32634316	HLA-DQB1	G	A	0.2953	-0.282445	0.0477352	4.78386e-09	894	trans	chr6:32278635:SNP	2.33834e-39	-0.0882676	0.0430126	0.0404677
Pregnancy	chr6:31327895:SNP	cg11986643	chr6	32634316	HLA-DQB1	G	A	0.2967	-0.299232	0.0486738	1.26755e-09	824	trans	chr6:32278635:SNP	4.73629e-26	-0.143253	0.0451813	0.00158198
MiddleAge	chr6:31327895:SNP	cg11986643	chr6	32634316	HLA-DQB1	G	A	0.2916	-0.303493	0.0516081	6.18195e-09	842	trans	chr6:32278635:SNP	3.17365e-32	-0.087271	0.0467806	0.0625013
Birth	chr6:31327895:SNP	cg12015991	chr6	32490043	HLA-DRB5	G	A	0.305	0.285773	0.0425114	3.4866e-11	836	trans	chr6:32295419:SNP	7.96538e-101	-0.0137493	0.0301453	0.648447
Adolescence	chr6:31327895:SNP	cg12015991	chr6	32490043	HLA-DRB5	G	A	0.2953	0.254844	0.0403943	4.55421e-10	894	trans	chr6:32295419:SNP	4.14575e-94	-0.0278589	0.0303174	0.358409
Pregnancy	chr6:31327895:SNP	cg12015991	chr6	32490043	HLA-DRB5	G	A	0.2967	0.22809	0.0421318	8.27738e-08	824	trans	chr6:32295419:SNP	1.30778e-73	-0.0282969	0.032416	0.382977
Adolescence	chr6:31327895:SNP	cg12192813	chr6	32632108	HLA-DQB1	G	A	0.2953	-0.254062	0.0463797	5.69988e-08	894	trans	chr6:32296117:SNP	1.03308e-44	-0.125529	0.0409193	0.00222661
Pregnancy	chr6:31327895:SNP	cg12192813	chr6	32632108	HLA-DQB1	G	A	0.2967	-0.306116	0.0508942	2.79515e-09	824	trans	chr6:32312353:SNP	4.04513e-47	-0.193853	0.0436794	1.04153e-05
Adolescence	chr6:31327895:SNP	cg12441246	chr8	1972838	--	G	A	0.2953	-0.261307	0.037679	8.1341e-12	894	trans	chr6:32066447:SNP	1.32488e-83	-0.0300785	0.0258705	0.245302
Pregnancy	chr6:31327895:SNP	cg12441246	chr8	1972838	--	G	A	0.2967	-0.238552	0.0404095	5.36018e-09	824	trans	chr6:32066447:SNP	9.60617e-76	-0.0136871	0.0280011	0.62512
MiddleAge	chr6:31327895:SNP	cg12734449	chr6	30038004	PPP1R11	G	A	0.2916	0.242174	0.0444217	6.80227e-08	842	trans	chr6:30344281:SNP	5.17701e-30	0.0751764	0.040727	0.0653115
Birth	chr6:31327895:SNP	cg12867728	chr6	32549283	HLA-DRB1	G	A	0.305	0.27579	0.048321	1.63723e-08	836	trans	chr6:32295419:SNP	1.86672e-69	-0.0156241	0.0384986	0.684977
Adolescence	chr6:31327895:SNP	cg12867728	chr6	32549283	HLA-DRB1	G	A	0.2953	0.286001	0.047323	2.26943e-09	894	trans	chr6:32295419:SNP	2.2791e-76	-0.0178196	0.0377522	0.637039
MiddleAge	chr6:31327895:SNP	cg12867728	chr6	32549283	HLA-DRB1	G	A	0.2916	0.31055	0.0515486	2.67421e-09	842	trans	chr6:32288089:SNP	1.33767e-57	0.0192785	0.0424234	0.649652
Birth	chr6:31327895:SNP	cg12965927	chr6	31239093	HLA-C	G	A	0.305	0.477792	0.0427049	4.99925e-27	836	cis	chr6:31173678:SNP	2.58701e-56	0.0614858	0.0373189	0.099848
Childhood	chr6:31327895:SNP	cg12965927	chr6	31239093	HLA-C	G	A	0.2962	0.401635	0.0423361	2.42988e-20	893	cis	chr6:31230216:SNP	7.72e-60	-0.0152108	0.0365235	0.677176
Adolescence	chr6:31327895:SNP	cg12965927	chr6	31239093	HLA-C	G	A	0.2953	0.476381	0.0417683	4.18361e-28	894	cis	chr6:31190122:SNP	3.12291e-56	0.0447509	0.0372887	0.230434
Pregnancy	chr6:31327895:SNP	cg12965927	chr6	31239093	HLA-C	G	A	0.2967	0.434963	0.0463919	7.64047e-20	824	cis	chr6:31230042:SNP	3.62944e-48	0.0374926	0.0410255	0.361066
MiddleAge	chr6:31327895:SNP	cg12965927	chr6	31239093	HLA-C	G	A	0.2916	0.450002	0.0466737	8.39588e-21	842	cis	chr6:31244247:SNP	2.90912e-57	0.0177635	0.0400395	0.657426
Birth	chr6:31327895:SNP	cg13426857	chr6	31126267	TCF19;CCHCR1	G	A	0.305	0.273992	0.0462012	4.56428e-09	836	cis	chr6:31123313:SNP	2.58549e-98	-0.0461023	0.0320961	0.1513
Childhood	chr6:31327895:SNP	cg13426857	chr6	31126267	TCF19;CCHCR1	G	A	0.2962	0.337545	0.0443846	7.69984e-14	893	cis	chr6:31129616:SNP	5.70716e-107	-0.00229645	0.030877	0.94073
Adolescence	chr6:31327895:SNP	cg13426857	chr6	31126267	TCF19;CCHCR1	G	A	0.2953	0.31631	0.0456232	8.24236e-12	894	cis	chr6:31123313:SNP	5.51006e-112	-0.0439441	0.0314977	0.16334
Childhood	chr6:31327895:SNP	cg14075454	chr6	32552515	HLA-DRB1	G	A	0.2962	-0.216274	0.0344728	5.66206e-10	893	trans	chr6:32295419:SNP	2.86365e-56	-0.0395744	0.0288497	0.170513
Adolescence	chr6:31327895:SNP	cg14075454	chr6	32552515	HLA-DRB1	G	A	0.2953	-0.292355	0.0366741	5.1308e-15	894	trans	chr6:32295419:SNP	1.36639e-72	-0.0582279	0.0300297	0.0528364
Pregnancy	chr6:31327895:SNP	cg14075454	chr6	32552515	HLA-DRB1	G	A	0.2967	-0.228023	0.0407477	3.06074e-08	824	trans	chr6:32249987:SNP	7.10304e-51	-0.0200015	0.0346351	0.563778
MiddleAge	chr6:31327895:SNP	cg14075454	chr6	32552515	HLA-DRB1	G	A	0.2916	-0.262559	0.0397688	7.73247e-11	842	trans	chr6:32249987:SNP	1.2738e-50	-0.0374533	0.0338272	0.268571
Birth	chr6:31327895:SNP	cg14353184	chr6	32584893	--	G	A	0.305	0.331496	0.0467381	2.98743e-12	836	trans	chr6:31936668:SNP	1.56952e-21	0.04854	0.0444743	0.275431
Adolescence	chr6:31327895:SNP	cg14353184	chr6	32584893	--	G	A	0.2953	0.301383	0.0462662	1.26231e-10	894	trans	chr6:31936668:SNP	3.40666e-25	-0.00252602	0.0435644	0.953776
MiddleAge	chr6:31327895:SNP	cg14353184	chr6	32584893	--	G	A	0.2916	0.351247	0.0500612	5.15045e-12	842	trans	chr6:32306090:SNP	4.19278e-22	0.21177	0.0470708	7.92739e-06
Birth	chr6:31327895:SNP	cg14645244	chr6	32552205	HLA-DRB1	G	A	0.305	-0.308308	0.0477294	1.86212e-10	836	trans	chr6:32295419:SNP	9.54963e-84	0.00413934	0.0361854	0.908956
Childhood	chr6:31327895:SNP	cg14645244	chr6	32552205	HLA-DRB1	G	A	0.2962	-0.286217	0.0448122	2.81084e-10	893	trans	chr6:32295419:SNP	7.79968e-82	-0.0166019	0.0339212	0.624668
Adolescence	chr6:31327895:SNP	cg14645244	chr6	32552205	HLA-DRB1	G	A	0.2953	-0.335243	0.046789	1.71004e-12	894	trans	chr6:32295419:SNP	2.29436e-98	3.43492e-07	0.034831	0.999992
Pregnancy	chr6:31327895:SNP	cg14645244	chr6	32552205	HLA-DRB1	G	A	0.2967	-0.29946	0.0497808	2.7816e-09	824	trans	chr6:32295419:SNP	1.62137e-80	0.0157572	0.0373952	0.673605
MiddleAge	chr6:31327895:SNP	cg14645244	chr6	32552205	HLA-DRB1	G	A	0.2916	-0.314117	0.0528404	4.26749e-09	842	trans	chr6:32249987:SNP	7.8837e-68	0.0281509	0.0415039	0.497813
Birth	chr6:31327895:SNP	cg14651305	chr6	31325003	HLA-B	G	A	0.305	-0.214666	0.0397047	8.58024e-08	836	cis	chr6:31371430:SNP	2.09965e-19	-0.0259568	0.0377226	0.491599
Pregnancy	chr6:31327895:SNP	cg15011943	chr6	32493917	HLA-DRB5	G	A	0.2967	-0.260591	0.0479035	7.18725e-08	824	trans	chr6:32211085:SNP	4.58432e-28	-0.22436	0.0433742	2.95291e-07
Birth	chr6:31327895:SNP	cg15196058	chr4	130934318	--	G	A	0.305	-0.275366	0.0399189	1.10092e-11	836	trans	chr6:30781301:SNP	3.83183e-43	-0.0408028	0.0320032	0.202709
Adolescence	chr6:31327895:SNP	cg15196058	chr4	130934318	--	G	A	0.2953	-0.232652	0.0387665	2.91446e-09	894	trans	chr6:30777498:SNP	3.85707e-44	-0.00534877	0.0307854	0.862109
Pregnancy	chr6:31327895:SNP	cg15196058	chr4	130934318	--	G	A	0.2967	-0.234469	0.0378579	9.62547e-10	824	trans	chr6:30784068:SNP	9.87282e-47	0.0180193	0.029611	0.543015
MiddleAge	chr6:31327895:SNP	cg15196058	chr4	130934318	--	G	A	0.2916	-0.208059	0.0385175	8.90586e-08	842	trans	chr6:30781301:SNP	4.17383e-39	0.017037	0.0304508	0.575994
Childhood	chr6:31327895:SNP	cg15264752	chr6	31697973	DDAH2	G	A	0.2962	-0.237484	0.0425767	3.29459e-08	893	cis	chr6:31582287:SNP	2.85195e-14	-0.070874	0.0414452	0.0876265
Birth	chr6:31327895:SNP	cg15568074	chr6	32551949	HLA-DRB1	G	A	0.305	-0.38866	0.0483365	3.36831e-15	836	trans	chr6:32295419:SNP	3.98583e-95	-0.0515316	0.0354563	0.146526
Childhood	chr6:31327895:SNP	cg15568074	chr6	32551949	HLA-DRB1	G	A	0.2962	-0.352582	0.0453528	2.24003e-14	893	trans	chr6:32295419:SNP	3.57694e-89	-0.0668191	0.0335899	0.0469993
Adolescence	chr6:31327895:SNP	cg15568074	chr6	32551949	HLA-DRB1	G	A	0.2953	-0.405939	0.0472551	4.21829e-17	894	trans	chr6:32295419:SNP	2.97184e-115	-0.041915	0.0334575	0.210635
Pregnancy	chr6:31327895:SNP	cg15568074	chr6	32551949	HLA-DRB1	G	A	0.2967	-0.454559	0.0484791	7.60475e-20	824	trans	chr6:32295419:SNP	2.11853e-80	-0.137852	0.0372604	0.000231395
MiddleAge	chr6:31327895:SNP	cg15568074	chr6	32551949	HLA-DRB1	G	A	0.2916	-0.463874	0.0502722	2.85436e-19	842	trans	chr6:32295419:SNP	3.28172e-83	-0.096844	0.037929	0.0108704
Birth	chr6:31327895:SNP	cg15602423	chr6	32552095	HLA-DRB1	G	A	0.305	-0.305084	0.0496866	1.32048e-09	836	trans	chr6:32295419:SNP	6.62469e-81	0.0148685	0.0379766	0.695523
Adolescence	chr6:31327895:SNP	cg15602423	chr6	32552095	HLA-DRB1	G	A	0.2953	-0.288582	0.048603	4.24097e-09	894	trans	chr6:32295419:SNP	1.66869e-90	0.0456869	0.0367929	0.214684
Pregnancy	chr6:31327895:SNP	cg15602423	chr6	32552095	HLA-DRB1	G	A	0.2967	-0.328755	0.0513692	2.71571e-10	824	trans	chr6:32295419:SNP	4.26223e-82	-0.00164224	0.0384785	0.965968
MiddleAge	chr6:31327895:SNP	cg15602423	chr6	32552095	HLA-DRB1	G	A	0.2916	-0.333481	0.050355	6.78568e-11	842	trans	chr6:32249987:SNP	1.20429e-70	-0.00845729	0.0393907	0.830059
Birth	chr6:31327895:SNP	cg15982117	chr6	32552106	HLA-DRB1	G	A	0.305	-0.273079	0.0490231	3.51487e-08	836	trans	chr6:32295419:SNP	1.17919e-72	0.0278229	0.0385078	0.470191
Pregnancy	chr6:31327895:SNP	cg16345566	chr6	32633102	HLA-DQB1	G	A	0.2967	-0.303123	0.0508428	3.81043e-09	824	trans	chr6:32303848:SNP	9.98134e-37	-0.203569	0.045122	7.4515e-06
MiddleAge	chr6:31327895:SNP	cg16345566	chr6	32633102	HLA-DQB1	G	A	0.2916	-0.29422	0.0509463	1.13205e-08	842	trans	chr6:32257284:SNP	1.72803e-34	-0.192159	0.045495	2.70232e-05
Birth	chr6:31327895:SNP	cg16514085	chr6	32552152	HLA-DRB1	G	A	0.305	-0.317368	0.0481679	8.22464e-11	836	trans	chr6:32295419:SNP	1.16946e-93	0.0122934	0.0351214	0.726414
Childhood	chr6:31327895:SNP	cg16514085	chr6	32552152	HLA-DRB1	G	A	0.2962	-0.298397	0.0449639	5.79167e-11	893	trans	chr6:32295419:SNP	1.83615e-98	-0.00654467	0.031774	0.83686
Adolescence	chr6:31327895:SNP	cg16514085	chr6	32552152	HLA-DRB1	G	A	0.2953	-0.357279	0.0461907	2.97981e-14	894	trans	chr6:32295419:SNP	5.0069e-118	-0.00102298	0.032128	0.974607
Pregnancy	chr6:31327895:SNP	cg16514085	chr6	32552152	HLA-DRB1	G	A	0.2967	-0.362174	0.0489138	3.497e-13	824	trans	chr6:32295419:SNP	6.25721e-88	-0.0383988	0.0360143	0.286666
MiddleAge	chr6:31327895:SNP	cg16514085	chr6	32552152	HLA-DRB1	G	A	0.2916	-0.377471	0.0498748	1.1256e-13	842	trans	chr6:32249987:SNP	9.37454e-78	-0.037434	0.0381982	0.327413
Childhood	chr6:31327895:SNP	cg17159161	chr6	31323760	HLA-B	G	A	0.2962	-0.315719	0.0450551	5.01585e-12	893	cis	chr6:31347644:SNP	5.62016e-30	-0.177308	0.0416974	2.35626e-05
Pregnancy	chr6:31327895:SNP	cg17159161	chr6	31323760	HLA-B	G	A	0.2967	-0.297244	0.0496956	3.40268e-09	824	cis	chr6:31347644:SNP	2.73868e-40	-0.156212	0.0438806	0.000393965
Birth	chr6:31327895:SNP	cg17369694	chr6	32485396	HLA-DRB5	G	A	0.305	0.337133	0.045506	3.36651e-13	836	trans	chr6:32295419:SNP	2.95665e-123	-0.00955347	0.0294961	0.74611
Childhood	chr6:31327895:SNP	cg17369694	chr6	32485396	HLA-DRB5	G	A	0.2962	0.316833	0.042673	2.79896e-13	893	trans	chr6:32295419:SNP	1.01004e-112	0.0238155	0.0284358	0.402541
Adolescence	chr6:31327895:SNP	cg17369694	chr6	32485396	HLA-DRB5	G	A	0.2953	0.362637	0.0454064	4.59139e-15	894	trans	chr6:32295419:SNP	3.77943e-128	0.00119859	0.0304705	0.968632
Pregnancy	chr6:31327895:SNP	cg17369694	chr6	32485396	HLA-DRB5	G	A	0.2967	0.351446	0.0476409	4.23674e-13	824	trans	chr6:32295419:SNP	4.59148e-109	0.00991617	0.03195	0.756368
MiddleAge	chr6:31327895:SNP	cg17369694	chr6	32485396	HLA-DRB5	G	A	0.2916	0.410205	0.0477807	5.32055e-17	842	trans	chr6:32249987:SNP	1.22434e-95	0.0543881	0.0340505	0.110634
Birth	chr6:31327895:SNP	cg17416722	chr6	32554385	HLA-DRB1	G	A	0.305	0.304379	0.047471	2.5071e-10	836	trans	chr6:32295419:SNP	4.09124e-104	-0.0332728	0.0331171	0.315357
Adolescence	chr6:31327895:SNP	cg17416722	chr6	32554385	HLA-DRB1	G	A	0.2953	0.32011	0.0462045	8.52134e-12	894	trans	chr6:32295419:SNP	2.02207e-110	-0.0251616	0.0328485	0.443899
Pregnancy	chr6:31327895:SNP	cg17416722	chr6	32554385	HLA-DRB1	G	A	0.2967	0.323228	0.0476828	2.42967e-11	824	trans	chr6:32295419:SNP	9.6924e-103	-0.00971458	0.0327348	0.766726
MiddleAge	chr6:31327895:SNP	cg17416722	chr6	32554385	HLA-DRB1	G	A	0.2916	0.310251	0.0490395	4.33902e-10	842	trans	chr6:32212699:SNP	1.17343e-88	-0.0401572	0.0352824	0.255419
Birth	chr6:31327895:SNP	cg17731992	chr6	31324997	HLA-B	G	A	0.305	-0.459759	0.0454297	1.09892e-22	836	cis	chr6:31325004:SNP	6.38548e-71	0.00246318	0.0363431	0.945982
Childhood	chr6:31327895:SNP	cg17731992	chr6	31324997	HLA-B	G	A	0.2962	-0.461901	0.042283	4.71696e-26	893	cis	chr6:31325235:INDEL	1.71036e-71	0.00979182	0.0338475	0.77243
Adolescence	chr6:31327895:SNP	cg17731992	chr6	31324997	HLA-B	G	A	0.2953	-0.496834	0.0437621	7.02694e-28	894	cis	chr6:31325004:SNP	4.19949e-82	-0.0257319	0.0353355	0.466686
Pregnancy	chr6:31327895:SNP	cg17731992	chr6	31324997	HLA-B	G	A	0.2967	-0.591302	0.0452304	2.20493e-35	824	cis	chr6:31324892:SNP	2.49083e-82	-0.0332	0.0358387	0.354548
MiddleAge	chr6:31327895:SNP	cg17731992	chr6	31324997	HLA-B	G	A	0.2916	-0.541076	0.0462788	4.25957e-29	842	cis	chr6:31325235:INDEL	2.74629e-86	-0.000682529	0.0351684	0.984521
Birth	chr6:31327895:SNP	cg17974398	chr6	31239324	HLA-C	G	A	0.305	-0.338358	0.0466592	1.0052e-12	836	cis	chr6:31231442:SNP	1.33725e-18	-0.0835318	0.0453839	0.0660726
Childhood	chr6:31327895:SNP	cg17974398	chr6	31239324	HLA-C	G	A	0.2962	-0.318379	0.0453005	4.35936e-12	893	cis	chr6:31244214:SNP	7.05982e-23	-0.104738	0.0433158	0.0158199
Adolescence	chr6:31327895:SNP	cg17974398	chr6	31239324	HLA-C	G	A	0.2953	-0.320898	0.0461559	7.23908e-12	894	cis	chr6:31240041:SNP	6.45666e-18	-0.0538851	0.044878	0.230209
Pregnancy	chr6:31327895:SNP	cg17974398	chr6	31239324	HLA-C	G	A	0.2967	-0.290108	0.0501023	1.02699e-08	824	cis	chr6:31244214:SNP	1.2009e-16	-0.117518	0.0482691	0.015135
MiddleAge	chr6:31327895:SNP	cg17974398	chr6	31239324	HLA-C	G	A	0.2916	-0.294569	0.0512384	1.31284e-08	842	cis	chr6:31242151:SNP	9.89298e-17	-0.0194619	0.0491425	0.692197
Childhood	chr6:31327895:SNP	cg18024368	chr6	32632848	HLA-DQB1	G	A	0.2962	-0.248581	0.0459096	8.04288e-08	893	trans	chr6:32295419:SNP	6.68791e-65	0.000570527	0.0369642	0.987689
Adolescence	chr6:31327895:SNP	cg18024368	chr6	32632848	HLA-DQB1	G	A	0.2953	-0.346233	0.046154	1.61294e-13	894	trans	chr6:32295419:SNP	3.30318e-71	-0.0551047	0.0378487	0.14579
Pregnancy	chr6:31327895:SNP	cg18024368	chr6	32632848	HLA-DQB1	G	A	0.2967	-0.318403	0.0501735	3.78934e-10	824	trans	chr6:32295419:SNP	2.18351e-60	-0.0360868	0.0410787	0.379961
MiddleAge	chr6:31327895:SNP	cg18024368	chr6	32632848	HLA-DQB1	G	A	0.2916	-0.334985	0.0508645	8.57891e-11	842	trans	chr6:32295965:SNP	1.3462e-55	-0.0364842	0.0424063	0.389875
Birth	chr6:31327895:SNP	cg18650659	chr6	31117380	CCHCR1	G	A	0.305	0.407061	0.046795	2.01759e-17	836	cis	chr6:31107904:SNP	2.92091e-124	-0.0253262	0.0294767	0.390501
Childhood	chr6:31327895:SNP	cg18650659	chr6	31117380	CCHCR1	G	A	0.2962	0.48243	0.0446218	1.38821e-25	893	cis	chr6:31114449:SNP	4.99813e-133	0.0384147	0.0290413	0.186278
Adolescence	chr6:31327895:SNP	cg18650659	chr6	31117380	CCHCR1	G	A	0.2953	0.467841	0.0443326	1.58995e-24	894	cis	chr6:31114449:SNP	6.94372e-139	0.00801729	0.0283358	0.777294
Pregnancy	chr6:31327895:SNP	cg18650659	chr6	31117380	CCHCR1	G	A	0.2967	0.424841	0.0478803	5.0172e-18	824	cis	chr6:31107904:SNP	4.68593e-125	0.0192668	0.0300992	0.522294
MiddleAge	chr6:31327895:SNP	cg18650659	chr6	31117380	CCHCR1	G	A	0.2916	0.449209	0.0494953	1.00583e-18	842	cis	chr6:31109943:SNP	2.34067e-123	-0.00770085	0.0317082	0.808177
Birth	chr6:31327895:SNP	cg19383211	chr6	32527588	HLA-DRB6	G	A	0.305	0.28525	0.0490006	8.57072e-09	836	trans	chr6:32295419:SNP	1.14291e-66	-0.00552414	0.0395075	0.888835
Birth	chr6:31327895:SNP	cg19493134	chr6	31324551	HLA-B	G	A	0.305	-0.484891	0.0424616	5.21971e-28	836	cis	chr6:31350550:SNP	2.35164e-72	0.0270053	0.0347817	0.437739
Childhood	chr6:31327895:SNP	cg19493134	chr6	31324551	HLA-B	G	A	0.2962	-0.491541	0.0407715	5.8027e-31	893	cis	chr6:31164235:SNP	1.66418e-82	0.00906123	0.0330975	0.784327
Adolescence	chr6:31327895:SNP	cg19493134	chr6	31324551	HLA-B	G	A	0.2953	-0.445492	0.0403682	1.5803e-26	894	cis	chr6:31350550:SNP	4.53586e-77	0.0602912	0.0332454	0.0701111
Pregnancy	chr6:31327895:SNP	cg19493134	chr6	31324551	HLA-B	G	A	0.2967	-0.463289	0.0433628	6.34462e-25	824	cis	chr6:31313378:SNP	4.07996e-71	0.00376811	0.0357638	0.916117
MiddleAge	chr6:31327895:SNP	cg19493134	chr6	31324551	HLA-B	G	A	0.2916	-0.506158	0.043185	3.19128e-29	842	cis	chr6:31291285:SNP	1.66185e-75	0.00282102	0.0353104	0.936345
Childhood	chr6:31327895:SNP	cg19774683	chr6	32522400	HLA-DRB6	G	A	0.2962	0.268492	0.0450546	3.73921e-09	893	trans	chr6:32295419:SNP	2.01423e-98	-0.0224639	0.0316827	0.478507
Adolescence	chr6:31327895:SNP	cg19774683	chr6	32522400	HLA-DRB6	G	A	0.2953	0.257316	0.0469109	5.47638e-08	894	trans	chr6:32295419:SNP	1.10739e-99	-0.0764354	0.0342336	0.0258294
MiddleAge	chr6:31327895:SNP	cg19774683	chr6	32522400	HLA-DRB6	G	A	0.2916	0.275764	0.0493175	3.1661e-08	842	trans	chr6:32249987:SNP	1.87579e-79	-0.0589675	0.0368437	0.109923
Birth	chr6:31327895:SNP	cg19864342	chr6	32529189	HLA-DRB6	G	A	0.305	0.290075	0.0475218	1.63932e-09	836	trans	chr6:32295419:SNP	1.15732e-93	-0.0339487	0.0345071	0.325516
Adolescence	chr6:31327895:SNP	cg19864342	chr6	32529189	HLA-DRB6	G	A	0.2953	0.28436	0.0439709	1.70011e-10	894	trans	chr6:32295419:SNP	3.62217e-107	-0.0395247	0.0314991	0.209907
Pregnancy	chr6:31327895:SNP	cg19864342	chr6	32529189	HLA-DRB6	G	A	0.2967	0.285977	0.0483779	5.11865e-09	824	trans	chr6:32295419:SNP	3.14391e-80	-0.0193916	0.0363706	0.594073
MiddleAge	chr6:31327895:SNP	cg19864342	chr6	32529189	HLA-DRB6	G	A	0.2916	0.331288	0.0500026	6.6652e-11	842	trans	chr6:32295965:SNP	6.47341e-72	0.00398771	0.0389822	0.91855
Adolescence	chr6:31327895:SNP	cg20669822	chr6	31324512	HLA-B	G	A	0.2953	0.298347	0.042624	5.27682e-12	894	cis	chr6:31249132:SNP	5.6091e-24	0.0137636	0.040708	0.735368
Pregnancy	chr6:31327895:SNP	cg20914572	chr6	32119874	PPT2;PRRT1	G	A	0.2967	-0.259683	0.0449151	1.07892e-08	824	cis	chr6:32102305:SNP	2.43771e-20	-0.0909876	0.0425629	0.0328576
MiddleAge	chr6:31327895:SNP	cg20914572	chr6	32119874	PPT2;PRRT1	G	A	0.2916	-0.299869	0.0492236	1.79236e-09	842	cis	chr6:31840021:SNP	8.1619e-18	-0.0411409	0.047181	0.383502
Pregnancy	chr6:31327895:SNP	cg21543081	chr6	32632106	HLA-DQB1	G	A	0.2967	-0.284011	0.0503842	2.43856e-08	824	trans	chr6:32312353:SNP	3.58825e-45	-0.174992	0.0435426	6.42845e-05
MiddleAge	chr6:31327895:SNP	cg21543081	chr6	32632106	HLA-DQB1	G	A	0.2916	-0.296005	0.0519148	1.71369e-08	842	trans	chr6:32312353:SNP	1.15502e-34	-0.171294	0.0462842	0.00023076
Childhood	chr6:31327895:SNP	cg21587837	chr6	31525894	NFKBIL1	G	A	0.2962	0.282043	0.0411676	1.42545e-11	893	cis	chr6:31525912:SNP	7.35828e-37	0.0620368	0.0374032	0.0975738
Adolescence	chr6:31327895:SNP	cg21587837	chr6	31525894	NFKBIL1	G	A	0.2953	0.248937	0.0421363	5.04176e-09	894	cis	chr6:31525912:SNP	4.92024e-47	-0.0215778	0.0371386	0.561392
Adolescence	chr6:31327895:SNP	cg22627029	chr6	32520615	HLA-DRB6	G	A	0.2953	0.275191	0.0474869	9.67391e-09	894	trans	chr6:32295419:SNP	1.16844e-99	-0.0634283	0.0347608	0.0684022
Childhood	chr6:31327895:SNP	cg22692488	chr6	31129600	TCF19	G	A	0.2962	0.229755	0.0415829	4.40298e-08	893	cis	chr6:31129616:SNP	5.03958e-43	0.0165853	0.0365919	0.650486
Birth	chr6:31327895:SNP	cg23365293	chr6	32489984	HLA-DRB5	G	A	0.305	0.286265	0.04828	4.5943e-09	836	trans	chr6:32295419:SNP	9.79297e-67	-0.000540641	0.0389429	0.988927
Childhood	chr6:31327895:SNP	cg23365293	chr6	32489984	HLA-DRB5	G	A	0.2962	0.256096	0.0460813	3.68597e-08	893	trans	chr6:32288089:SNP	2.06398e-54	0.0429749	0.0386764	0.266828
Birth	chr6:31327895:SNP	cg23656755	chr1	230203043	GALNT2	G	A	0.305	0.384597	0.0350885	4.46552e-26	836	trans	chr6:31276435:SNP	7.4378e-27	0.023604	0.0339447	0.487036
Childhood	chr6:31327895:SNP	cg23656755	chr1	230203043	GALNT2	G	A	0.2962	0.345198	0.0350459	1.0019e-21	893	trans	chr6:31276435:SNP	7.52511e-23	0.0191777	0.0339127	0.571884
Adolescence	chr6:31327895:SNP	cg23656755	chr1	230203043	GALNT2	G	A	0.2953	0.366207	0.0350526	4.27206e-24	894	trans	chr6:31328092:SNP	2.59418e-25	0.00402173	0.0340565	0.906025
Pregnancy	chr6:31327895:SNP	cg23656755	chr1	230203043	GALNT2	G	A	0.2967	0.381047	0.036522	6.51655e-24	824	trans	chr6:31242089:SNP	1.44227e-28	0.0350887	0.0349417	0.315598
MiddleAge	chr6:31327895:SNP	cg23656755	chr1	230203043	GALNT2	G	A	0.2916	0.306334	0.0389077	1.22945e-14	842	trans	chr6:31325822:SNP	4.65311e-16	-0.00150635	0.0381019	0.968475
Birth	chr6:31327895:SNP	cg24638099	chr6	32526027	HLA-DRB6	G	A	0.305	0.284414	0.0488527	8.545e-09	836	trans	chr6:32295419:SNP	5.92241e-39	0.0562281	0.0436466	0.198044
Adolescence	chr6:31327895:SNP	cg24638099	chr6	32526027	HLA-DRB6	G	A	0.2953	0.259682	0.0480495	8.48571e-08	894	trans	chr6:32295419:SNP	5.45585e-42	0.023888	0.0428877	0.577683
Birth	chr6:31327895:SNP	cg24969496	chr6	32606845	HLA-DQA1	G	A	0.305	0.319003	0.0475836	3.92358e-11	836	trans	chr6:32303848:SNP	3.11232e-45	0.203143	0.0409125	8.454e-07
Pregnancy	chr6:31327895:SNP	cg24969496	chr6	32606845	HLA-DQA1	G	A	0.2967	0.328073	0.0491859	4.91395e-11	824	trans	chr6:32303848:SNP	1.09394e-39	0.226516	0.0432515	2.11142e-07
MiddleAge	chr6:31327895:SNP	cg24969496	chr6	32606845	HLA-DQA1	G	A	0.2916	0.297068	0.05124	9.9611e-09	842	trans	chr6:32257284:SNP	2.21544e-45	0.180409	0.0438968	4.40226e-05
Birth	chr6:31327895:SNP	cg25860143	chr6	32528968	HLA-DRB6	G	A	0.305	0.266331	0.048732	6.25044e-08	836	trans	chr6:32249987:SNP	5.54137e-36	0.0558808	0.04396	0.204053
Pregnancy	chr6:31327895:SNP	cg26331067	chr6	32522535	HLA-DRB6	G	A	0.2967	0.277216	0.0490191	2.20108e-08	824	trans	chr6:32306090:SNP	8.34206e-33	0.106919	0.044239	0.0158895
Birth	chr6:31327895:SNP	cg26981746	chr6	32490012	HLA-DRB5	G	A	0.305	0.322903	0.0449562	1.61719e-12	836	trans	chr6:32295419:SNP	7.99894e-93	0.0147474	0.0330464	0.655533
Adolescence	chr6:31327895:SNP	cg26981746	chr6	32490012	HLA-DRB5	G	A	0.2953	0.269642	0.0445475	2.14734e-09	894	trans	chr6:32295419:SNP	3.71714e-84	-0.0279393	0.0345769	0.419302
MiddleAge	chr6:31327895:SNP	cg26981746	chr6	32490012	HLA-DRB5	G	A	0.2916	0.299203	0.0480745	8.12567e-10	842	trans	chr6:32249987:SNP	7.05789e-65	-0.00325307	0.0384223	0.93255
Birth	chr6:32383208:SNP	cg01369511	chr2	70528091	FAM136A	T	G	0.1772	0.315949	0.0554087	1.6868e-08	838	trans	chr6:32560859:SNP	2.62897e-118	-0.00664254	0.0355345	0.851763
Childhood	chr6:32383208:SNP	cg01369511	chr2	70528091	FAM136A	T	G	0.1732	0.324803	0.054533	3.80968e-09	895	trans	chr6:32560859:SNP	5.34387e-139	0.00140601	0.0324883	0.965491
Adolescence	chr6:32383208:SNP	cg01369511	chr2	70528091	FAM136A	T	G	0.1747	0.359434	0.0551427	1.22976e-10	896	trans	chr6:32560859:SNP	1.25369e-145	0.0242531	0.0328868	0.461043
MiddleAge	chr6:32383208:SNP	cg01369511	chr2	70528091	FAM136A	T	G	0.1678	0.340321	0.0598443	1.86392e-08	846	trans	chr6:32438542:SNP	2.26261e-137	-0.0587796	0.0339669	0.0839579
Birth	chr6:32383208:SNP	cg01815645	chr6	32548627	HLA-DRB1	T	G	0.1772	0.530558	0.0578854	4.40652e-19	838	cis	chr6:32574308:SNP	5.91792e-67	0.22031	0.0475069	4.14447e-06
Adolescence	chr6:32383208:SNP	cg03461499	chr6	32632790	HLA-DQB1	T	G	0.1747	-0.280478	0.0510501	5.2145e-08	896	cis	chr6:32658310:SNP	1.91591e-56	-0.000818384	0.0433259	0.984934
Birth	chr6:32383208:SNP	cg03787837	chr6	32605385	HLA-DQA1	T	G	0.1772	0.39153	0.0522269	1.80461e-13	838	cis	chr6:32603291:SNP	9.51714e-80	0.044513	0.0381994	0.244267
Pregnancy	chr6:32383208:SNP	cg03787837	chr6	32605385	HLA-DQA1	T	G	0.1667	0.440505	0.0583762	1.282e-13	828	cis	chr6:32602602:SNP	1.04958e-101	-0.0954252	0.0384489	0.0132839
MiddleAge	chr6:32383208:SNP	cg03787837	chr6	32605385	HLA-DQA1	T	G	0.1678	0.501537	0.0575216	1.83186e-17	846	cis	chr6:32609097:SNP	1.19478e-93	-0.0105126	0.0395681	0.790556
Birth	chr6:32383208:SNP	cg05383619	chr6	32553920	HLA-DRB1	T	G	0.1772	-0.276501	0.0462464	3.43864e-09	838	cis	chr6:32401079:SNP	7.02464e-70	-0.127538	0.0365084	0.000504209
Adolescence	chr6:32383208:SNP	cg05383619	chr6	32553920	HLA-DRB1	T	G	0.1747	-0.329661	0.0480147	1.28993e-11	896	cis	chr6:32575544:SNP	1.07347e-83	-0.183214	0.0369204	8.43918e-07
Pregnancy	chr6:32383208:SNP	cg05383619	chr6	32553920	HLA-DRB1	T	G	0.1667	-0.328429	0.0459285	2.02442e-12	828	cis	chr6:32588606:SNP	2.56609e-63	-0.180842	0.0370691	1.30218e-06
MiddleAge	chr6:32383208:SNP	cg05383619	chr6	32553920	HLA-DRB1	T	G	0.1678	-0.302224	0.0504046	3.16114e-09	846	cis	chr6:32561794:SNP	3.50547e-60	-0.175821	0.0400768	1.3156e-05
Childhood	chr6:32383208:SNP	cg05844871	chr6	32526342	HLA-DRB6	T	G	0.1732	0.339645	0.0559731	1.96537e-09	895	cis	chr6:32602568:SNP	2.6003e-76	-0.0295129	0.0440309	0.502869
Adolescence	chr6:32383208:SNP	cg05844871	chr6	32526342	HLA-DRB6	T	G	0.1747	0.388091	0.0563489	1.11863e-11	896	cis	chr6:32600914:SNP	7.6223e-74	-0.00408987	0.0449973	0.927601
Pregnancy	chr6:32383208:SNP	cg05844871	chr6	32526342	HLA-DRB6	T	G	0.1667	0.329442	0.06089	8.42443e-08	828	cis	chr6:32600317:SNP	5.25139e-58	-0.0557869	0.0500289	0.265162
MiddleAge	chr6:32383208:SNP	cg05844871	chr6	32526342	HLA-DRB6	T	G	0.1678	0.323547	0.0600536	9.60189e-08	846	cis	chr6:32600317:SNP	3.76895e-68	-0.0997772	0.0467562	0.0331719
Birth	chr6:32383208:SNP	cg05938207	chr6	32489750	HLA-DRB5	T	G	0.1772	-0.362806	0.0559401	1.58053e-10	838	cis	chr6:32628361:SNP	3.91268e-43	-0.164916	0.0490399	0.000809448
Pregnancy	chr6:32383208:SNP	cg05938207	chr6	32489750	HLA-DRB5	T	G	0.1667	-0.344152	0.0596681	1.16755e-08	828	cis	chr6:32629891:SNP	5.91713e-46	-0.147083	0.0516674	0.00453578
MiddleAge	chr6:32383208:SNP	cg05938207	chr6	32489750	HLA-DRB5	T	G	0.1678	-0.328873	0.0593349	4.14553e-08	846	cis	chr6:32628361:SNP	2.62803e-50	-0.129048	0.0500827	0.0101678
Birth	chr6:32383208:SNP	cg06559318	chr6	32526260	HLA-DRB6	T	G	0.1772	-0.336108	0.0611163	5.18724e-08	838	cis	chr6:32578230:SNP	1.20664e-141	-0.0276618	0.0367141	0.451418
Birth	chr6:32383208:SNP	cg07389699	chr6	32728786	HLA-DQB2	T	G	0.1772	0.574653	0.0532437	2.20235e-25	838	cis	chr6:32727267:SNP	2.12512e-174	0.12584	0.0236166	1.30221e-07
Adolescence	chr6:32383208:SNP	cg07389699	chr6	32728786	HLA-DQB2	T	G	0.1747	0.591124	0.0539197	3.1954e-26	896	cis	chr6:32711576:SNP	7.72223e-208	0.0910819	0.0248487	0.0002625
Pregnancy	chr6:32383208:SNP	cg07389699	chr6	32728786	HLA-DQB2	T	G	0.1667	0.581985	0.0569982	4.99063e-23	828	cis	chr6:32711576:SNP	6.49951e-177	0.105629	0.025157	3.00022e-05
Childhood	chr6:32383208:SNP	cg07889003	chr6	32546614	HLA-DRB1	T	G	0.1732	-0.444888	0.0540969	7.54517e-16	895	cis	chr6:32452399:SNP	2.73165e-82	-0.0981966	0.0409936	0.0168217
Adolescence	chr6:32383208:SNP	cg07889003	chr6	32546614	HLA-DRB1	T	G	0.1747	-0.363448	0.0548406	6.12514e-11	896	cis	chr6:32450089:SNP	1.4355e-91	-0.00347809	0.0403428	0.931317
MiddleAge	chr6:32383208:SNP	cg07889003	chr6	32546614	HLA-DRB1	T	G	0.1678	-0.43925	0.0574802	6.64924e-14	846	cis	chr6:32451570:SNP	5.61889e-78	-0.0434674	0.0437171	0.320407
Birth	chr6:32383208:SNP	cg08269402	chr6	32549631	HLA-DRB1	T	G	0.1772	0.838308	0.0676024	2.53919e-32	838	cis	chr6:32561093:SNP	2.10659e-135	0.0249754	0.0417041	0.549435
Childhood	chr6:32383208:SNP	cg08269402	chr6	32549631	HLA-DRB1	T	G	0.1732	0.8658	0.06739	1.35774e-34	895	cis	chr6:32561028:SNP	2.5222e-161	0.0490984	0.0377869	0.194184
Adolescence	chr6:32383208:SNP	cg08269402	chr6	32549631	HLA-DRB1	T	G	0.1747	0.929922	0.0707923	5.7748e-36	896	cis	chr6:32561028:SNP	3.64971e-173	0.0403751	0.0381992	0.290835
Pregnancy	chr6:32383208:SNP	cg08269402	chr6	32549631	HLA-DRB1	T	G	0.1667	0.909548	0.0710157	3.74528e-34	828	cis	chr6:32561390:SNP	5.2136e-153	0.0213973	0.0386786	0.580283
MiddleAge	chr6:32383208:SNP	cg08269402	chr6	32549631	HLA-DRB1	T	G	0.1678	0.986122	0.0733112	4.67044e-37	846	cis	chr6:32561390:SNP	1.0273e-151	0.0358459	0.039726	0.367176
Birth	chr6:32383208:SNP	cg08578320	chr6	32552039	HLA-DRB1	T	G	0.1772	0.402612	0.0548933	5.65751e-13	838	cis	chr6:32602341:SNP	7.56058e-121	0.176358	0.0352233	6.86469e-07
Pregnancy	chr6:32383208:SNP	cg09052185	chr6	32610735	HLA-DQA1	T	G	0.1667	0.341989	0.0561397	1.77118e-09	828	cis	chr6:32605271:SNP	1.60751e-54	-0.0202451	0.0461212	0.660819
Childhood	chr6:32383208:SNP	cg09139047	chr6	32552042	HLA-DRB1	T	G	0.1732	0.370534	0.055077	3.20822e-11	895	cis	chr6:32577586:SNP	2.46956e-125	0.17551	0.0345387	4.62494e-07
Birth	chr6:32383208:SNP	cg09949906	chr6	32552350	HLA-DRB1	T	G	0.1772	0.329465	0.058775	2.89446e-08	838	cis	chr6:32596937:SNP	1.38921e-76	0.130139	0.0452012	0.00409874
Birth	chr6:32383208:SNP	cg10154826	chr6	17600994	FAM8A1	T	G	0.1772	-0.359651	0.0573012	5.78197e-10	838	trans	chr6:32560934:SNP	1.18229e-158	0.0085024	0.0304747	0.780321
Childhood	chr6:32383208:SNP	cg10154826	chr6	17600994	FAM8A1	T	G	0.1732	-0.33986	0.0548989	9.40118e-10	895	trans	chr6:32592845:SNP	2.53929e-169	0.00321593	0.0280861	0.908867
Adolescence	chr6:32383208:SNP	cg10154826	chr6	17600994	FAM8A1	T	G	0.1747	-0.403624	0.0551947	6.13747e-13	896	trans	chr6:32561411:SNP	2.58458e-176	-0.0405761	0.0286704	0.157366
Pregnancy	chr6:32383208:SNP	cg10154826	chr6	17600994	FAM8A1	T	G	0.1667	-0.355821	0.0600084	4.60479e-09	828	trans	chr6:32560859:SNP	5.87178e-167	0.0104983	0.0302579	0.728717
MiddleAge	chr6:32383208:SNP	cg10154826	chr6	17600994	FAM8A1	T	G	0.1678	-0.400918	0.0602783	5.65386e-11	846	trans	chr6:32560859:SNP	1.85677e-161	0.0211103	0.0302379	0.485309
Pregnancy	chr6:32383208:SNP	cg10180404	chr6	32632334	HLA-DQB1	T	G	0.1667	-0.357903	0.0610152	6.66056e-09	828	cis	chr6:32627934:SNP	3.33419e-92	0.0453187	0.0430321	0.292613
Birth	chr6:32383208:SNP	cg10466124	chr6	32498285	HLA-DRB5	T	G	0.1772	0.314467	0.0530467	4.6254e-09	838	cis	chr6:32429245:SNP	2.06625e-93	0.0227614	0.0379833	0.549184
Childhood	chr6:32383208:SNP	cg10466124	chr6	32498285	HLA-DRB5	T	G	0.1732	0.283953	0.0500082	1.88141e-08	895	cis	chr6:32446922:SNP	6.68464e-83	-0.015914	0.0374239	0.670774
Adolescence	chr6:32383208:SNP	cg10466124	chr6	32498285	HLA-DRB5	T	G	0.1747	0.292369	0.0525483	3.55555e-08	896	cis	chr6:32429245:SNP	3.55952e-86	0.0207074	0.0399476	0.604341
Pregnancy	chr6:32383208:SNP	cg10466124	chr6	32498285	HLA-DRB5	T	G	0.1667	0.356595	0.0525451	2.30987e-11	828	cis	chr6:32561246:SNP	3.67143e-80	0.106969	0.0397994	0.00735164
MiddleAge	chr6:32383208:SNP	cg10466124	chr6	32498285	HLA-DRB5	T	G	0.1678	0.368541	0.0522866	4.15046e-12	846	cis	chr6:32446459:SNP	4.84298e-79	0.0134752	0.039467	0.732876
Birth	chr6:32383208:SNP	cg10632894	chr6	32552453	HLA-DRB1	T	G	0.1772	0.498699	0.0561271	4.46756e-18	838	cis	chr6:32560584:SNP	7.06141e-103	0.139491	0.0398552	0.000492136
Childhood	chr6:32383208:SNP	cg10632894	chr6	32552453	HLA-DRB1	T	G	0.1732	0.476127	0.0548275	1.99831e-17	895	cis	chr6:32560584:SNP	3.32656e-119	0.122553	0.0372545	0.0010454
Adolescence	chr6:32383208:SNP	cg10632894	chr6	32552453	HLA-DRB1	T	G	0.1747	0.4889	0.0573285	6.93442e-17	896	cis	chr6:32574308:SNP	5.33604e-112	0.125448	0.0408577	0.00220715
Pregnancy	chr6:32383208:SNP	cg10632894	chr6	32552453	HLA-DRB1	T	G	0.1667	0.502412	0.0575245	1.54624e-17	828	cis	chr6:32583742:SNP	2.91922e-100	0.196844	0.0408503	1.7443e-06
MiddleAge	chr6:32383208:SNP	cg10632894	chr6	32552453	HLA-DRB1	T	G	0.1678	0.474085	0.0588547	3.17391e-15	846	cis	chr6:32560584:SNP	7.55269e-88	0.106148	0.0425205	0.0127631
Childhood	chr6:32383208:SNP	cg11583907	chr6	32526364	HLA-DRB6	T	G	0.1732	0.356611	0.0563097	3.93045e-10	895	cis	chr6:32604008:INDEL	6.43744e-84	0.0918956	0.0428521	0.0322846
Adolescence	chr6:32383208:SNP	cg11583907	chr6	32526364	HLA-DRB6	T	G	0.1747	0.361515	0.0551418	9.66613e-11	896	cis	chr6:32604008:INDEL	6.43452e-88	0.0986606	0.0417469	0.0183423
Pregnancy	chr6:32383208:SNP	cg11583907	chr6	32526364	HLA-DRB6	T	G	0.1667	0.314686	0.0584111	9.53271e-08	828	cis	chr6:32608880:SNP	1.02447e-82	0.0410743	0.043678	0.347318
MiddleAge	chr6:32383208:SNP	cg11583907	chr6	32526364	HLA-DRB6	T	G	0.1678	0.349884	0.0583501	3.15514e-09	846	cis	chr6:32590087:INDEL	7.61532e-64	0.0561907	0.0467545	0.229816
Birth	chr6:32383208:SNP	cg11986643	chr6	32634316	HLA-DQB1	T	G	0.1772	-0.386359	0.0585064	7.47768e-11	838	cis	chr6:32636364:SNP	3.65016e-97	-0.125047	0.0403459	0.00200991
Childhood	chr6:32383208:SNP	cg11986643	chr6	32634316	HLA-DQB1	T	G	0.1732	-0.30886	0.0571621	8.5506e-08	895	cis	chr6:32627747:SNP	2.1768e-74	-0.180659	0.0446316	5.65283e-05
Adolescence	chr6:32383208:SNP	cg11986643	chr6	32634316	HLA-DQB1	T	G	0.1747	-0.34968	0.0590736	4.7149e-09	896	cis	chr6:32637696:SNP	2.07127e-72	-0.135948	0.0472863	0.0041429
Birth	chr6:32383208:SNP	cg11993350	chr6	32557404	HLA-DRB1	T	G	0.1772	0.82761	0.0491708	2.34074e-54	838	cis	chr6:32429894:SNP	9.64024e-102	0.0941173	0.0357893	0.00871528
Childhood	chr6:32383208:SNP	cg11993350	chr6	32557404	HLA-DRB1	T	G	0.1732	0.817124	0.0484817	4.67352e-55	895	cis	chr6:32429894:SNP	6.9117e-106	0.0931071	0.0339122	0.00617162
Adolescence	chr6:32383208:SNP	cg11993350	chr6	32557404	HLA-DRB1	T	G	0.1747	0.783595	0.0492796	6.22177e-50	896	cis	chr6:32429894:SNP	5.3505e-96	0.0778376	0.0372737	0.0370757
Pregnancy	chr6:32383208:SNP	cg11993350	chr6	32557404	HLA-DRB1	T	G	0.1667	0.788274	0.0528395	2.41114e-44	828	cis	chr6:32429894:SNP	3.06512e-91	0.0772172	0.0384584	0.0450157
MiddleAge	chr6:32383208:SNP	cg11993350	chr6	32557404	HLA-DRB1	T	G	0.1678	0.76714	0.0549489	1.72439e-39	846	cis	chr6:32429894:SNP	5.08909e-93	0.0538843	0.0385743	0.162863
Birth	chr6:32383208:SNP	cg12441246	chr8	1972838	--	T	G	0.1772	-0.490983	0.04553	2.40135e-25	838	trans	chr6:32019946:SNP	1.51831e-62	-0.0653434	0.0355764	0.0666391
Childhood	chr6:32383208:SNP	cg12441246	chr8	1972838	--	T	G	0.1732	-0.426483	0.0436705	2.11159e-21	895	trans	chr6:32066447:SNP	1.01598e-74	-0.0153518	0.0315344	0.62651
Adolescence	chr6:32383208:SNP	cg12441246	chr8	1972838	--	T	G	0.1747	-0.441386	0.0454559	3.425e-21	896	trans	chr6:32066447:SNP	1.32488e-83	0.00238734	0.0320418	0.940625
Pregnancy	chr6:32383208:SNP	cg12441246	chr8	1972838	--	T	G	0.1667	-0.520589	0.0473786	3.57423e-26	828	trans	chr6:32066447:SNP	9.60617e-76	-0.0393597	0.0345302	0.254701
MiddleAge	chr6:32383208:SNP	cg12441246	chr8	1972838	--	T	G	0.1678	-0.499948	0.0499656	3.42683e-22	846	trans	chr6:32066447:SNP	7.63889e-78	-0.0295826	0.0355645	0.40579
Pregnancy	chr6:32383208:SNP	cg13028630	chr6	31964754	C4A;C4B	T	G	0.1667	0.309249	0.0531237	8.60216e-09	828	cis	chr6:32577633:SNP	8.01072e-14	0.0259448	0.0513602	0.613596
Pregnancy	chr6:32383208:SNP	cg13318793	chr6	32491826	HLA-DRB5	T	G	0.1667	0.324103	0.0590774	5.59571e-08	828	cis	chr6:32602396:SNP	2.90073e-79	0.0135242	0.0445042	0.761299
Pregnancy	chr6:32383208:SNP	cg13423887	chr6	32632694	HLA-DQB1	T	G	0.1667	0.368526	0.0611371	2.58723e-09	828	cis	chr6:32589523:SNP	1.06787e-109	0.114549	0.0406597	0.00496908
Birth	chr6:32383208:SNP	cg15011943	chr6	32493917	HLA-DRB5	T	G	0.1772	-0.64952	0.0512241	1.35956e-33	838	cis	chr6:32442436:SNP	2.13638e-43	-0.111685	0.0474386	0.0188078
Childhood	chr6:32383208:SNP	cg15196058	chr4	130934318	--	T	G	0.1732	-0.259186	0.0420455	1.10198e-09	895	trans	chr6:31414051:INDEL	5.62195e-26	-0.0173647	0.037488	0.643337
Pregnancy	chr6:32383208:SNP	cg15196058	chr4	130934318	--	T	G	0.1667	-0.275412	0.0468281	6.0895e-09	828	trans	chr6:31410521:SNP	1.37638e-28	0.0396875	0.0410829	0.334334
MiddleAge	chr6:32383208:SNP	cg15321244	chr6	32729643	HLA-DQB2	T	G	0.1678	0.333943	0.0605829	4.8981e-08	846	cis	chr6:32711322:SNP	1.2046e-83	-0.0470269	0.0439015	0.284433
Childhood	chr6:32383208:SNP	cg16345566	chr6	32633102	HLA-DQB1	T	G	0.1732	-0.453969	0.0557321	1.37774e-15	895	cis	chr6:32629110:SNP	1.17547e-163	-0.136972	0.0295123	4.02343e-06
Adolescence	chr6:32383208:SNP	cg16345566	chr6	32633102	HLA-DQB1	T	G	0.1747	-0.482569	0.055526	1.88162e-17	896	cis	chr6:32628420:SNP	1.78146e-177	-0.140586	0.0298491	2.90158e-06
MiddleAge	chr6:32383208:SNP	cg16345566	chr6	32633102	HLA-DQB1	T	G	0.1678	-0.496019	0.0601416	7.37288e-16	846	cis	chr6:32629764:SNP	7.02997e-144	-0.164319	0.0337567	1.38041e-06
Birth	chr6:32383208:SNP	cg16431720	chr6	32607509	HLA-DQA1	T	G	0.1772	-0.344277	0.0561902	1.42904e-09	838	cis	chr6:32610357:SNP	3.04343e-110	0.0369992	0.0352361	0.294031
Adolescence	chr6:32383208:SNP	cg16431720	chr6	32607509	HLA-DQA1	T	G	0.1747	-0.317215	0.0542378	7.11194e-09	896	cis	chr6:32610357:SNP	2.98472e-106	0.0258231	0.0362932	0.476965
Pregnancy	chr6:32383208:SNP	cg16431720	chr6	32607509	HLA-DQA1	T	G	0.1667	-0.430819	0.0572009	1.41961e-13	828	cis	chr6:32610357:SNP	2.06218e-98	0.0330381	0.0385851	0.392135
MiddleAge	chr6:32383208:SNP	cg16431720	chr6	32607509	HLA-DQA1	T	G	0.1678	-0.394762	0.0599837	8.83728e-11	846	cis	chr6:32607882:SNP	5.351e-95	0.0739585	0.040981	0.0715301
Adolescence	chr6:32383208:SNP	cg18609891	chr6	32729647	HLA-DQB2	T	G	0.1747	-0.290456	0.0503087	1.09472e-08	896	cis	chr6:32691944:SNP	1.12504e-29	-0.0928791	0.046673	0.0469169
Adolescence	chr6:32383208:SNP	cg19383211	chr6	32527588	HLA-DRB6	T	G	0.1747	-0.322746	0.0573064	2.43498e-08	896	cis	chr6:32576247:SNP	1.59887e-157	-0.0310404	0.0336688	0.356829
MiddleAge	chr6:32383208:SNP	cg19447629	chr12	82766859	C12orf26	T	G	0.1678	-0.189562	0.0349896	8.17299e-08	846	trans	chr6:32559686:SNP	1.75364e-11	-0.0652712	0.03422	0.0568568
Birth	chr6:32383208:SNP	cg19774683	chr6	32522400	HLA-DRB6	T	G	0.1772	-0.364012	0.0596759	1.68126e-09	838	cis	chr6:32596937:SNP	1.22658e-115	-0.125834	0.039234	0.00139549
Childhood	chr6:32383208:SNP	cg19774683	chr6	32522400	HLA-DRB6	T	G	0.1732	-0.305873	0.0557865	5.55057e-08	895	cis	chr6:32566011:SNP	3.67142e-122	-0.105178	0.0354355	0.00308184
Adolescence	chr6:32383208:SNP	cg19774683	chr6	32522400	HLA-DRB6	T	G	0.1747	-0.363278	0.0577384	5.06037e-10	896	cis	chr6:32596937:SNP	7.00425e-136	-0.151396	0.0367167	4.10709e-05
MiddleAge	chr6:32383208:SNP	cg19774683	chr6	32522400	HLA-DRB6	T	G	0.1678	-0.347792	0.0593932	7.13873e-09	846	cis	chr6:32573909:SNP	9.04714e-106	-0.158146	0.0383579	4.16511e-05
Pregnancy	chr6:32383208:SNP	cg20161227	chr6	31980836	STK19;TNXB;TNXA	T	G	0.1667	-0.336115	0.0537948	6.90707e-10	828	cis	chr6:32006886:SNP	4.23437e-30	-0.238281	0.0489546	1.37502e-06
Birth	chr6:32383208:SNP	cg24147543	chr6	32554481	HLA-DRB1	T	G	0.1772	-0.464689	0.0572076	1.81006e-15	838	cis	chr6:32568292:SNP	7.59241e-92	-0.150963	0.0426241	0.000421684
Childhood	chr6:32383208:SNP	cg24147543	chr6	32554481	HLA-DRB1	T	G	0.1732	-0.403001	0.0564143	1.98621e-12	895	cis	chr6:32389255:SNP	7.33549e-94	-0.193974	0.0411834	2.90184e-06
Pregnancy	chr6:32383208:SNP	cg24147543	chr6	32554481	HLA-DRB1	T	G	0.1667	-0.485839	0.06034	3.13725e-15	828	cis	chr6:32389255:SNP	4.76011e-94	-0.214974	0.0439426	1.2174e-06
MiddleAge	chr6:32383208:SNP	cg24147543	chr6	32554481	HLA-DRB1	T	G	0.1678	-0.473222	0.0610267	2.94196e-14	846	cis	chr6:32599485:SNP	2.50275e-91	0.0089765	0.0439035	0.838051
Birth	chr6:32383208:SNP	cg24969496	chr6	32606845	HLA-DQA1	T	G	0.1772	0.423589	0.0576218	5.03289e-13	838	cis	chr6:32587613:SNP	2.11827e-147	0.0689906	0.0325653	0.0344501
Childhood	chr6:32383208:SNP	cg24969496	chr6	32606845	HLA-DQA1	T	G	0.1732	0.374001	0.0544315	1.24911e-11	895	cis	chr6:32589783:SNP	2.28923e-127	0.0659473	0.0344832	0.0561617
Adolescence	chr6:32383208:SNP	cg24969496	chr6	32606845	HLA-DQA1	T	G	0.1747	0.402755	0.0555675	9.63391e-13	896	cis	chr6:32589783:SNP	2.94654e-131	0.0852885	0.0354409	0.0163224
MiddleAge	chr6:32383208:SNP	cg24969496	chr6	32606845	HLA-DQA1	T	G	0.1678	0.472435	0.0607855	2.58359e-14	846	cis	chr6:32588630:SNP	1.14035e-107	0.106859	0.0406644	0.00877146
Birth	chr6:32383208:SNP	cg26036029	chr6	32552443	HLA-DRB1	T	G	0.1772	0.420434	0.0544024	3.40971e-14	838	cis	chr6:32560584:SNP	3.11129e-56	0.151494	0.046018	0.00104
Childhood	chr6:32383208:SNP	cg26036029	chr6	32552443	HLA-DRB1	T	G	0.1732	0.52234	0.0518311	1.29214e-22	895	cis	chr6:32560584:SNP	2.8206e-112	0.1903	0.0364295	2.21691e-07
Pregnancy	chr6:32383208:SNP	cg26036029	chr6	32552443	HLA-DRB1	T	G	0.1667	0.55947	0.0543679	2.41414e-23	828	cis	chr6:32560584:SNP	2.13154e-99	0.192802	0.038716	7.88067e-07
MiddleAge	chr6:32383208:SNP	cg26036029	chr6	32552443	HLA-DRB1	T	G	0.1678	0.501024	0.0556881	1.92537e-18	846	cis	chr6:32560584:SNP	8.54994e-86	0.152549	0.0409595	0.000210693
Birth	chr6:32383208:SNP	cg26331067	chr6	32522535	HLA-DRB6	T	G	0.1772	0.425955	0.0520511	1.14155e-15	838	cis	chr6:32560859:SNP	2.10632e-150	0.0893229	0.0290653	0.00219277
Childhood	chr6:32383208:SNP	cg26331067	chr6	32522535	HLA-DRB6	T	G	0.1732	0.407174	0.0530031	4.39991e-14	895	cis	chr6:32560859:SNP	1.67256e-164	0.0703994	0.0280954	0.0124099
Adolescence	chr6:32383208:SNP	cg26331067	chr6	32522535	HLA-DRB6	T	G	0.1747	0.449341	0.0526272	6.39669e-17	896	cis	chr6:32560859:SNP	1.82685e-169	0.105548	0.0284577	0.000221912
Pregnancy	chr6:32383208:SNP	cg26331067	chr6	32522535	HLA-DRB6	T	G	0.1667	0.474502	0.0593065	4.59643e-15	828	cis	chr6:32589668:SNP	4.29898e-167	0.10954	0.030263	0.000314561
MiddleAge	chr6:32383208:SNP	cg26331067	chr6	32522535	HLA-DRB6	T	G	0.1678	0.486318	0.0580646	2.74993e-16	846	cis	chr6:32589668:SNP	1.15861e-150	0.0838062	0.0315439	0.00805834
Birth	chr6:34514207:SNP	cg14254433	chr6	34482411	PACSIN1	T	C	0.06563	-0.79724	0.0815258	2.29201e-21	838	cis	chr6:34475875:INDEL	1.50465e-85	-0.0284696	0.0627142	0.649988
Childhood	chr6:34514207:SNP	cg14254433	chr6	34482411	PACSIN1	T	C	0.06536	-0.900458	0.0754038	1.88104e-30	895	cis	chr6:34475875:INDEL	2.11537e-126	-0.0148987	0.0522582	0.77564
Adolescence	chr6:34514207:SNP	cg14254433	chr6	34482411	PACSIN1	T	C	0.06529	-0.904186	0.0809432	4.24074e-27	896	cis	chr6:34482498:SNP	2.02161e-120	-0.0177355	0.0584168	0.761506
Pregnancy	chr6:34514207:SNP	cg14254433	chr6	34482411	PACSIN1	T	C	0.0622	-0.870932	0.0840307	1.22726e-23	828	cis	chr6:34465215:SNP	1.5669e-87	0.0412998	0.0636642	0.516719
MiddleAge	chr6:34514207:SNP	cg14254433	chr6	34482411	PACSIN1	T	C	0.06087	-0.814968	0.0866158	6.16395e-20	846	cis	chr6:34481140:SNP	1.39822e-86	-0.00139949	0.0658906	0.98306
Birth	chr6:34514207:SNP	cg17674042	chr6	34482479	PACSIN1	T	C	0.06563	-0.772771	0.0869729	4.46704e-18	838	cis	chr6:34475875:INDEL	1.29408e-76	0.00405301	0.0688219	0.953054
Childhood	chr6:34514207:SNP	cg17674042	chr6	34482479	PACSIN1	T	C	0.06536	-0.83317	0.0800202	6.00284e-24	895	cis	chr6:34475875:INDEL	3.29847e-112	0.0510068	0.057583	0.375983
Adolescence	chr6:34514207:SNP	cg17674042	chr6	34482479	PACSIN1	T	C	0.06529	-0.903497	0.0834654	1.2074e-25	896	cis	chr6:34475875:INDEL	7.38536e-112	-0.0239632	0.0617092	0.697874
Pregnancy	chr6:34514207:SNP	cg17674042	chr6	34482479	PACSIN1	T	C	0.0622	-0.845769	0.0844436	2.88197e-22	828	cis	chr6:34465215:SNP	1.09234e-74	0.0110489	0.0673704	0.869772
MiddleAge	chr6:34514207:SNP	cg17674042	chr6	34482479	PACSIN1	T	C	0.06087	-0.80505	0.0863864	1.31851e-19	846	cis	chr6:34478514:SNP	2.53092e-84	-0.00492494	0.0663562	0.940856
Adolescence	chr6:34623905:SNP	cg02237704	chr6	34724845	SNRPC	T	C	0.1557	0.235695	0.0437408	9.25011e-08	896	cis	chr6:34552797:SNP	2.98734e-08	0.00380408	0.0434994	0.930334
Pregnancy	chr6:34623905:SNP	cg02237704	chr6	34724845	SNRPC	T	C	0.1365	0.321552	0.0485861	6.85448e-11	828	cis	chr6:34604185:INDEL	5.59112e-12	-0.00737039	0.0481489	0.87838
MiddleAge	chr6:34623905:SNP	cg02237704	chr6	34724845	SNRPC	T	C	0.1371	0.300629	0.046687	2.15951e-10	846	cis	chr6:34759903:INDEL	5.91217e-11	0.0578322	0.0463198	0.21223
Birth	chr6:34623905:SNP	cg05602854	chr6	34217152	C6orf1	T	C	0.1581	0.336563	0.0569431	5.12348e-09	838	cis	chr6:34217181:SNP	3.9308e-67	0.11059	0.0456291	0.0155944
Childhood	chr6:34623905:SNP	cg07306190	chr6	34760872	UHRF1BP1	T	C	0.1581	-0.440218	0.0531163	4.60163e-16	895	cis	chr6:34742248:SNP	4.95309e-39	0.00069347	0.0485457	0.988606
Adolescence	chr6:34623905:SNP	cg07306190	chr6	34760872	UHRF1BP1	T	C	0.1557	-0.362147	0.0528965	1.4678e-11	896	cis	chr6:34746151:SNP	2.011e-35	0.0346428	0.0486442	0.476561
Pregnancy	chr6:34623905:SNP	cg07306190	chr6	34760872	UHRF1BP1	T	C	0.1365	-0.394789	0.0527861	2.06405e-13	828	cis	chr6:34797756:SNP	4.23208e-29	-0.0436432	0.0493969	0.377233
MiddleAge	chr6:34623905:SNP	cg07306190	chr6	34760872	UHRF1BP1	T	C	0.1371	-0.38799	0.0570992	2.22849e-11	846	cis	chr6:34569481:INDEL	6.22924e-32	0.00900828	0.0525035	0.863819
Birth	chr6:34623905:SNP	cg14254433	chr6	34482411	PACSIN1	T	C	0.1581	-0.497951	0.0567917	1.15603e-17	838	cis	chr6:34475875:INDEL	1.50465e-85	0.0314353	0.043202	0.467058
Childhood	chr6:34623905:SNP	cg14254433	chr6	34482411	PACSIN1	T	C	0.1581	-0.5692	0.0521856	5.54588e-26	895	cis	chr6:34475875:INDEL	2.11537e-126	-0.0305855	0.0357116	0.391991
Adolescence	chr6:34623905:SNP	cg14254433	chr6	34482411	PACSIN1	T	C	0.1557	-0.594286	0.0550711	1.66419e-25	896	cis	chr6:34482498:SNP	2.02161e-120	-0.0222523	0.0395667	0.573995
Pregnancy	chr6:34623905:SNP	cg14254433	chr6	34482411	PACSIN1	T	C	0.1365	-0.521538	0.0612221	8.56988e-17	828	cis	chr6:34465215:SNP	1.5669e-87	-0.00987207	0.0454557	0.828126
MiddleAge	chr6:34623905:SNP	cg14254433	chr6	34482411	PACSIN1	T	C	0.1371	-0.506026	0.0618252	1.19052e-15	846	cis	chr6:34481140:SNP	1.39822e-86	-0.0445032	0.0463876	0.337683
Birth	chr6:34623905:SNP	cg17674042	chr6	34482479	PACSIN1	T	C	0.1581	-0.524562	0.0600161	1.44492e-17	838	cis	chr6:34475875:INDEL	1.29408e-76	0.00937388	0.0474182	0.843344
Childhood	chr6:34623905:SNP	cg17674042	chr6	34482479	PACSIN1	T	C	0.1581	-0.565741	0.0547527	1.25215e-23	895	cis	chr6:34475875:INDEL	3.29847e-112	-0.0281471	0.0393723	0.474874
Adolescence	chr6:34623905:SNP	cg17674042	chr6	34482479	PACSIN1	T	C	0.1557	-0.580548	0.0569364	4.33848e-23	896	cis	chr6:34475875:INDEL	7.38536e-112	-0.0118063	0.0418041	0.777692
Pregnancy	chr6:34623905:SNP	cg17674042	chr6	34482479	PACSIN1	T	C	0.1365	-0.507771	0.0614272	6.12698e-16	828	cis	chr6:34465215:SNP	1.09234e-74	-0.0272154	0.0480808	0.571537
MiddleAge	chr6:34623905:SNP	cg17674042	chr6	34482479	PACSIN1	T	C	0.1371	-0.465662	0.0620072	1.70788e-13	846	cis	chr6:34478514:SNP	2.53092e-84	-0.00622196	0.0467441	0.894145
MiddleAge	chr6:34623905:SNP	cg21868995	chr12	110939924	RAD9B;VPS29	T	C	0.1371	0.369859	0.063375	7.99438e-09	846	trans	chr6:34548206:SNP	6.15319e-09	0.00613112	0.0629899	0.922487
Adolescence	chr6:34623905:SNP	cg26504668	chr21	15199826	--	T	C	0.1557	-0.349732	0.0588576	4.13169e-09	896	trans	chr6:34717578:SNP	3.02186e-09	-0.00723635	0.0586195	0.901784
Birth	chr6:34623905:SNP	cg27374423	chr6	34759890	UHRF1BP1	T	C	0.1581	0.332806	0.0542385	1.35417e-09	838	cis	chr6:34569481:INDEL	1.29037e-21	0.00395486	0.0517198	0.939067
Childhood	chr6:34623905:SNP	cg27374423	chr6	34759890	UHRF1BP1	T	C	0.1581	0.317077	0.0520499	1.70533e-09	895	cis	chr6:34784165:INDEL	3.64925e-18	0.0291861	0.0502665	0.561649
Adolescence	chr6:34623905:SNP	cg27374423	chr6	34759890	UHRF1BP1	T	C	0.1557	0.319942	0.0562515	1.78071e-08	896	cis	chr6:34708850:SNP	5.34214e-22	-0.0166685	0.0536836	0.756261
Birth	chr6:81315597:SNP	cg09116618	chr6	81233028	--	G	A	0.4338	0.384191	0.044094	1.80048e-17	838	cis	chr6:81234268:SNP	2.54531e-25	0.00329996	0.0424488	0.938055
Childhood	chr6:81315597:SNP	cg09116618	chr6	81233028	--	G	A	0.4302	0.296764	0.037922	1.53196e-14	895	cis	chr6:81234555:SNP	8.25868e-21	0.00810299	0.0366715	0.825176
Adolescence	chr6:81315597:SNP	cg09116618	chr6	81233028	--	G	A	0.4319	0.325312	0.0404597	3.05549e-15	896	cis	chr6:81233578:SNP	3.0258e-24	-0.00610986	0.0390185	0.875607
Pregnancy	chr6:81315597:SNP	cg09116618	chr6	81233028	--	G	A	0.4257	0.358117	0.0414453	3.25993e-17	828	cis	chr6:81234268:SNP	1.18759e-26	-0.00560156	0.0395858	0.887509
MiddleAge	chr6:81315597:SNP	cg09116618	chr6	81233028	--	G	A	0.4238	0.353504	0.0434243	1.66418e-15	846	cis	chr6:81234268:SNP	2.88051e-19	0.0352363	0.0422063	0.404067
Birth	chr6:81315597:SNP	cg12248480	chr6	81283368	--	G	A	0.4338	-0.230368	0.0359549	2.58229e-10	838	cis	chr6:81274158:SNP	2.27712e-22	0.00736723	0.0343041	0.830009
Childhood	chr6:81315597:SNP	cg12248480	chr6	81283368	--	G	A	0.4302	-0.301618	0.034173	6.30409e-18	895	cis	chr6:81244041:SNP	5.12623e-41	0.0111285	0.031376	0.722918
Adolescence	chr6:81315597:SNP	cg12248480	chr6	81283368	--	G	A	0.4319	-0.220979	0.0338842	1.20372e-10	896	cis	chr6:81274158:SNP	9.4574e-26	0.0119967	0.0321363	0.709015
Pregnancy	chr6:81315597:SNP	cg12248480	chr6	81283368	--	G	A	0.4257	-0.233008	0.0367726	4.01989e-10	828	cis	chr6:81244041:SNP	8.21119e-19	-0.00759544	0.0353171	0.829775
Adolescence	chr6:81460036:INDEL	cg16458494	chr15	95870262	--	GTAAC	G	0.1008	-0.363913	0.0671737	7.91e-08	888	trans	chr6:81460081:INDEL	3.60021e-08	0.00610217	0.0669282	0.927376
Adolescence	chr6:81460036:INDEL	cg25029579	chr1	29240963	EPB41	GTAAC	G	0.1008	-0.374428	0.0693731	8.81967e-08	888	trans	chr6:81460081:INDEL	3.06705e-08	0.00976035	0.0687525	0.887143
Birth	chr6:141665522:SNP	cg15052665	chr6	141804349	--	T	C	0.2506	-0.319541	0.0517447	1.06871e-09	838	cis	chr6:141804091:INDEL	1.48308e-106	-0.0672027	0.0356991	0.0601486
Childhood	chr6:141665522:SNP	cg15052665	chr6	141804349	--	T	C	0.2497	-0.26662	0.0490889	7.34476e-08	895	cis	chr6:141803807:INDEL	2.53459e-167	-0.0117689	0.0265205	0.657326
Adolescence	chr6:141665522:SNP	cg15052665	chr6	141804349	--	T	C	0.2533	-0.267142	0.0491454	7.16611e-08	896	cis	chr6:141803807:INDEL	1.61044e-184	-0.0158363	0.0259236	0.541444
Birth	chr6:143185891:SNP	cg12269161	chr6	143178039	HIVEP2	G	A	0.4958	0.422025	0.0414043	5.70303e-23	838	cis	chr6:143184472:SNP	1.11213e-47	0.0465241	0.0372921	0.212573
Childhood	chr6:143185891:SNP	cg12269161	chr6	143178039	HIVEP2	G	A	0.4983	0.32759	0.0383626	6.37387e-17	895	cis	chr6:143180050:SNP	2.5918e-56	-0.0371012	0.0332109	0.264258
Adolescence	chr6:143185891:SNP	cg12269161	chr6	143178039	HIVEP2	G	A	0.4967	0.339847	0.0364079	8.94348e-20	896	cis	chr6:143184472:SNP	4.23748e-61	-0.0296808	0.0315478	0.34707
Pregnancy	chr6:143185891:SNP	cg12269161	chr6	143178039	HIVEP2	G	A	0.4855	0.506	0.040297	5.26757e-33	828	cis	chr6:143184472:SNP	2.12908e-69	0.038654	0.0345456	0.263524
MiddleAge	chr6:143185891:SNP	cg12269161	chr6	143178039	HIVEP2	G	A	0.49	0.350888	0.0393963	4.02949e-18	846	cis	chr6:143188247:SNP	3.51889e-48	-0.034663	0.0345511	0.316073
Childhood	chr6:152125444:SNP	cg07746998	chr6	152126785	ESR1	T	C	0.3508	-0.222948	0.0406167	5.36696e-08	895	cis	chr6:152048022:SNP	5.2771e-17	-0.191444	0.0387397	9.35988e-07
Adolescence	chr6:152125444:SNP	cg08090557	chr17	7464088	TNFSF13;SENP3;TNFSF12-TNFSF13	T	C	0.3555	-0.222535	0.0399344	3.38844e-08	896	trans	chr6:152125444:SNP	3.38844e-08	--	--	--
Childhood	chr6:152125444:SNP	cg10441070	chr6	152126250	ESR1	T	C	0.3508	-0.183736	0.0341545	9.71129e-08	895	cis	chr6:152221124:SNP	2.67975e-08	-0.171737	0.0335072	3.6943e-07
Birth	chr6:152125444:SNP	cg20893956	chr6	152126736	ESR1	T	C	0.3401	-0.294615	0.0450933	1.16886e-10	838	cis	chr6:152129077:SNP	5.66303e-13	-0.0681307	0.0443242	0.124681
Childhood	chr6:152125444:SNP	cg21157690	chr6	152126895	ESR1	T	C	0.3508	-0.249799	0.0430795	9.49474e-09	895	cis	chr6:152125444:SNP	9.49474e-09	--	--	--
Adolescence	chr6:152125444:SNP	cg21157690	chr6	152126895	ESR1	T	C	0.3555	-0.258395	0.0451784	1.48838e-08	896	cis	chr6:152048022:SNP	4.85237e-17	-0.21363	0.0432129	9.26797e-07
Birth	chr6:152125444:SNP	cg24358567	chr17	18324790	LOC339240	T	C	0.3401	0.228816	0.0403199	1.96455e-08	838	trans	chr6:152125444:SNP	1.96455e-08	--	--	--
Birth	chr7:2805509:INDEL	cg00947599	chr7	2802697	GNA12	GC	G	0.2846	-0.650987	0.0447943	1.85284e-42	838	cis	chr7:2795882:SNP	8.2391e-45	-0.00534439	0.0433498	0.901913
Childhood	chr7:2805509:INDEL	cg00947599	chr7	2802697	GNA12	GC	G	0.2872	-0.731916	0.04063	1.65003e-61	895	cis	chr7:2795882:SNP	1.60769e-67	0.00725783	0.0382142	0.849414
Adolescence	chr7:2805509:INDEL	cg00947599	chr7	2802697	GNA12	GC	G	0.2863	-0.721311	0.0403518	9.28262e-61	896	cis	chr7:2776903:SNP	1.96153e-63	-0.0148962	0.0389069	0.701915
Pregnancy	chr7:2805509:INDEL	cg00947599	chr7	2802697	GNA12	GC	G	0.2856	-0.743498	0.0412414	8.75044e-61	828	cis	chr7:2795882:SNP	5.05518e-67	0.0126194	0.0388908	0.745661
MiddleAge	chr7:2805509:INDEL	cg00947599	chr7	2802697	GNA12	GC	G	0.289	-0.680046	0.0432056	2.31077e-48	846	cis	chr7:2795882:SNP	3.48197e-51	0.00108752	0.0412499	0.978974
Birth	chr7:2805509:INDEL	cg01139696	chr7	2883003	GNA12	GC	G	0.2846	-0.295724	0.0402262	5.02117e-13	838	cis	chr7:2816590:INDEL	1.22282e-13	0.00550762	0.0398824	0.8902
Childhood	chr7:2805509:INDEL	cg01139696	chr7	2883003	GNA12	GC	G	0.2872	-0.236827	0.0400024	4.69634e-09	895	cis	chr7:2882421:SNP	2.71033e-11	0.0145551	0.0395226	0.712764
Pregnancy	chr7:2805509:INDEL	cg01139696	chr7	2883003	GNA12	GC	G	0.2856	-0.281957	0.0396071	2.51823e-12	828	cis	chr7:2760935:SNP	1.35114e-14	0.0174959	0.0391015	0.654678
Pregnancy	chr7:2805509:INDEL	cg01999086	chr20	52824411	PFDN4	GC	G	0.2856	0.240175	0.0363119	7.03144e-11	828	trans	chr7:2776903:SNP	1.4061e-11	0.00217842	0.0360185	0.951789
Childhood	chr7:2805509:INDEL	cg02046881	chr7	2855759	GNA12	GC	G	0.2872	-0.302789	0.046936	1.88247e-10	895	cis	chr7:2854250:SNP	6.61355e-18	0.00582549	0.0454884	0.898128
Pregnancy	chr7:2805509:INDEL	cg02046881	chr7	2855759	GNA12	GC	G	0.2856	-0.322648	0.0487112	6.61712e-11	828	cis	chr7:2854010:SNP	2.25451e-18	-0.0128835	0.0472627	0.78524
Childhood	chr7:2805509:INDEL	cg02229607	chr7	2759813	--	GC	G	0.2872	-0.274819	0.0439331	6.33688e-10	895	cis	chr7:2901084:SNP	4.4208e-11	-0.0662171	0.0434587	0.12797
Adolescence	chr7:2805509:INDEL	cg02229607	chr7	2759813	--	GC	G	0.2863	-0.243085	0.0442512	5.23977e-08	896	cis	chr7:2867557:INDEL	1.18909e-08	0.00372899	0.0440372	0.932538
MiddleAge	chr7:2805509:INDEL	cg02229607	chr7	2759813	--	GC	G	0.289	-0.302032	0.0423394	2.33312e-12	846	cis	chr7:2789880:SNP	6.14016e-13	0.00128479	0.0419451	0.975573
Birth	chr7:2805509:INDEL	cg04368789	chr7	2904671	--	GC	G	0.2846	-0.492858	0.042948	3.00084e-28	838	cis	chr7:2904672:SNP	3.59768e-52	0.0161153	0.0388614	0.678487
Childhood	chr7:2805509:INDEL	cg04368789	chr7	2904671	--	GC	G	0.2872	-0.471851	0.039638	2.77164e-30	895	cis	chr7:2904672:SNP	1.90482e-56	0.013972	0.03533	0.692596
Adolescence	chr7:2805509:INDEL	cg04368789	chr7	2904671	--	GC	G	0.2863	-0.438088	0.0423452	1.099e-23	896	cis	chr7:2904672:SNP	2.18745e-54	0.063973	0.0377725	0.0907067
Pregnancy	chr7:2805509:INDEL	cg04368789	chr7	2904671	--	GC	G	0.2856	-0.458656	0.0409696	4.86542e-27	828	cis	chr7:2904672:SNP	1.56079e-47	-0.0169525	0.0374197	0.65065
MiddleAge	chr7:2805509:INDEL	cg04368789	chr7	2904671	--	GC	G	0.289	-0.369492	0.0430849	5.72437e-17	846	cis	chr7:2904672:SNP	3.23511e-28	-0.0295624	0.041058	0.471743
Birth	chr7:2805509:INDEL	cg05793240	chr7	2802953	GNA12	GC	G	0.2846	-0.595012	0.0437024	5.62036e-38	838	cis	chr7:2776903:SNP	5.8913e-42	0.00471547	0.0420537	0.91075
Childhood	chr7:2805509:INDEL	cg05793240	chr7	2802953	GNA12	GC	G	0.2872	-0.688224	0.0392467	7.982e-59	895	cis	chr7:2795882:SNP	1.35542e-61	-0.00693872	0.0373713	0.852749
Adolescence	chr7:2805509:INDEL	cg05793240	chr7	2802953	GNA12	GC	G	0.2863	-0.681423	0.0390413	2.13695e-58	896	cis	chr7:2776903:SNP	6.04322e-61	-0.0139979	0.037709	0.710578
Pregnancy	chr7:2805509:INDEL	cg05793240	chr7	2802953	GNA12	GC	G	0.2856	-0.76553	0.0390403	1.25959e-69	828	cis	chr7:2795882:SNP	2.48568e-75	0.00597144	0.0366397	0.870579
MiddleAge	chr7:2805509:INDEL	cg05793240	chr7	2802953	GNA12	GC	G	0.289	-0.696279	0.040816	2.81213e-55	846	cis	chr7:2795882:SNP	8.68514e-59	0.00205549	0.0385381	0.957478
Pregnancy	chr7:2805509:INDEL	cg06123807	chr7	2761760	--	GC	G	0.2856	-0.271022	0.0500095	8.02838e-08	828	cis	chr7:2760750:SNP	5.95972e-17	-0.103451	0.048127	0.0319058
Birth	chr7:2805509:INDEL	cg06152383	chr7	2884448	GNA12	GC	G	0.2846	0.299792	0.0397283	1.26966e-13	838	cis	chr7:2899197:INDEL	1.80406e-15	0.00105038	0.0392092	0.978635
Childhood	chr7:2805509:INDEL	cg06152383	chr7	2884448	GNA12	GC	G	0.2872	0.254223	0.0436127	7.96699e-09	895	cis	chr7:2881717:INDEL	4.59743e-10	-0.00764206	0.0432461	0.859778
Adolescence	chr7:2805509:INDEL	cg06152383	chr7	2884448	GNA12	GC	G	0.2863	0.326851	0.0432628	1.10025e-13	896	cis	chr7:2890774:SNP	8.25209e-15	0.00633901	0.0428974	0.882559
Pregnancy	chr7:2805509:INDEL	cg06152383	chr7	2884448	GNA12	GC	G	0.2856	0.290951	0.0424305	1.45281e-11	828	cis	chr7:2881917:SNP	4.60554e-15	-0.0248548	0.0416123	0.550488
Birth	chr7:2805509:INDEL	cg06387496	chr7	2775674	GNA12	GC	G	0.2846	-0.306174	0.0441465	8.59503e-12	838	cis	chr7:2789880:SNP	4.07433e-13	0.00982113	0.043619	0.821917
Childhood	chr7:2805509:INDEL	cg06387496	chr7	2775674	GNA12	GC	G	0.2872	-0.459883	0.0413681	7.27604e-27	895	cis	chr7:2783815:SNP	1.1456e-28	0.00143507	0.040482	0.97173
Adolescence	chr7:2805509:INDEL	cg06387496	chr7	2775674	GNA12	GC	G	0.2863	-0.485505	0.0418921	6.63718e-29	896	cis	chr7:2783306:SNP	9.9395e-32	0.0167031	0.0410305	0.684046
MiddleAge	chr7:2805509:INDEL	cg06387496	chr7	2775674	GNA12	GC	G	0.289	-0.469089	0.0385151	3.12614e-31	846	cis	chr7:2775542:SNP	5.19254e-34	0.00728147	0.0373256	0.845384
Pregnancy	chr7:2805509:INDEL	cg06624267	chr7	2764503	--	GC	G	0.2856	-0.326709	0.0458909	2.51132e-12	828	cis	chr7:2758224:SNP	1.66218e-18	-0.0857657	0.0445088	0.0543587
Birth	chr7:2805509:INDEL	cg08377331	chr7	2874595	GNA12	GC	G	0.2846	-0.423025	0.0372208	8.89406e-28	838	cis	chr7:2869985:SNP	4.27063e-33	0.0192269	0.0359838	0.593275
Childhood	chr7:2805509:INDEL	cg08377331	chr7	2874595	GNA12	GC	G	0.2872	-0.622782	0.0341248	7.61253e-63	895	cis	chr7:2873247:SNP	6.16996e-68	-0.00656701	0.0322099	0.838496
Adolescence	chr7:2805509:INDEL	cg08377331	chr7	2874595	GNA12	GC	G	0.2863	-0.51135	0.0324793	4.24537e-49	896	cis	chr7:2864586:SNP	6.33451e-52	-0.00853997	0.031439	0.785969
Pregnancy	chr7:2805509:INDEL	cg08377331	chr7	2874595	GNA12	GC	G	0.2856	-0.204659	0.0363879	2.61483e-08	828	cis	chr7:2819727:SNP	7.48533e-09	0.00201142	0.0360412	0.955509
MiddleAge	chr7:2805509:INDEL	cg08377331	chr7	2874595	GNA12	GC	G	0.289	-0.411985	0.0314001	1.65322e-35	846	cis	chr7:2862542:SNP	2.13062e-39	0.00112533	0.0302065	0.970292
Childhood	chr7:2805509:INDEL	cg08933276	chr7	2770410	GNA12	GC	G	0.2872	0.232704	0.0414347	2.6618e-08	895	cis	chr7:2767605:SNP	2.31105e-22	0.0217913	0.0392357	0.578774
Pregnancy	chr7:2805509:INDEL	cg08933276	chr7	2770410	GNA12	GC	G	0.2856	0.31459	0.0441381	2.37575e-12	828	cis	chr7:2767605:SNP	2.35506e-39	0.0219574	0.0398501	0.581795
MiddleAge	chr7:2805509:INDEL	cg08933276	chr7	2770410	GNA12	GC	G	0.289	0.269933	0.0421893	2.78869e-10	846	cis	chr7:2782592:SNP	2.28778e-23	-0.0341361	0.039732	0.390531
Pregnancy	chr7:2805509:INDEL	cg09244707	chr7	2756996	--	GC	G	0.2856	-0.27084	0.0436977	9.35872e-10	828	cis	chr7:2825922:SNP	2.25905e-15	-0.0121142	0.0426899	0.776662
Birth	chr7:2805509:INDEL	cg09527886	chr7	2872954	GNA12	GC	G	0.2846	0.261161	0.0386217	2.69295e-11	838	cis	chr7:2881917:SNP	7.03056e-13	-0.00566225	0.0381596	0.882079
Pregnancy	chr7:2805509:INDEL	cg09527886	chr7	2872954	GNA12	GC	G	0.2856	0.33423	0.0408539	1.17616e-15	828	cis	chr7:2878707:SNP	4.92827e-18	-0.0137064	0.0402292	0.733418
Childhood	chr7:2805509:INDEL	cg09658497	chr7	2847517	GNA12	GC	G	0.2872	-0.526174	0.0423846	1.37913e-32	895	cis	chr7:2874540:SNP	2.17863e-35	-0.000607816	0.0411769	0.988226
Adolescence	chr7:2805509:INDEL	cg09658497	chr7	2847517	GNA12	GC	G	0.2863	-0.500616	0.0421034	3.13674e-30	896	cis	chr7:2830498:SNP	5.82427e-34	-0.109247	0.0408695	0.0076628
Pregnancy	chr7:2805509:INDEL	cg09658497	chr7	2847517	GNA12	GC	G	0.2856	-0.566814	0.0454516	1.29445e-32	828	cis	chr7:2832973:SNP	2.16588e-39	-0.1026	0.0436728	0.0190636
MiddleAge	chr7:2805509:INDEL	cg09658497	chr7	2847517	GNA12	GC	G	0.289	-0.483934	0.0454562	1.00511e-24	846	cis	chr7:2830498:SNP	2.55472e-29	-0.076283	0.0437929	0.0819412
Birth	chr7:2805509:INDEL	cg12444411	chr7	2802554	GNA12	GC	G	0.2846	-0.72325	0.0424988	2.31928e-55	838	cis	chr7:2795882:SNP	4.24604e-60	0.00197968	0.0403429	0.960875
Childhood	chr7:2805509:INDEL	cg12444411	chr7	2802554	GNA12	GC	G	0.2872	-0.749488	0.0380189	2.76872e-71	895	cis	chr7:2776903:SNP	1.75059e-78	-0.00239223	0.0353035	0.945991
Adolescence	chr7:2805509:INDEL	cg12444411	chr7	2802554	GNA12	GC	G	0.2863	-0.693837	0.0386905	4.40287e-61	896	cis	chr7:2864586:SNP	1.72668e-66	-0.00376541	0.0369407	0.918836
Pregnancy	chr7:2805509:INDEL	cg12444411	chr7	2802554	GNA12	GC	G	0.2856	-0.761703	0.0403832	2.0447e-65	828	cis	chr7:2795882:SNP	8.03867e-73	0.0154106	0.0377419	0.683156
MiddleAge	chr7:2805509:INDEL	cg12444411	chr7	2802554	GNA12	GC	G	0.289	-0.618026	0.0406724	1.37774e-45	846	cis	chr7:2795882:SNP	2.1078e-51	0.0188596	0.038446	0.623892
Childhood	chr7:2805509:INDEL	cg13034073	chr7	2769681	GNA12	GC	G	0.2872	0.306275	0.0424171	1.16886e-12	895	cis	chr7:2789704:SNP	6.68448e-35	-0.0895892	0.038877	0.0214441
Adolescence	chr7:2805509:INDEL	cg13034073	chr7	2769681	GNA12	GC	G	0.2863	0.27999	0.0447155	6.09182e-10	896	cis	chr7:2899410:SNP	4.14237e-28	-0.0622558	0.0420421	0.139038
Pregnancy	chr7:2805509:INDEL	cg13034073	chr7	2769681	GNA12	GC	G	0.2856	0.377118	0.0474583	6.9091e-15	828	cis	chr7:2770067:SNP	6.43114e-63	-0.161966	0.0392577	4.10292e-05
MiddleAge	chr7:2805509:INDEL	cg13034073	chr7	2769681	GNA12	GC	G	0.289	0.389582	0.0422237	2.86916e-19	846	cis	chr7:2808315:INDEL	4.69622e-54	-0.0774927	0.0361525	0.0323994
Birth	chr7:2805509:INDEL	cg14183927	chr7	2756720	--	GC	G	0.2846	0.532777	0.0462196	1.80562e-28	838	cis	chr7:2756721:SNP	9.22811e-61	-0.00878139	0.0398692	0.825731
Childhood	chr7:2805509:INDEL	cg14183927	chr7	2756720	--	GC	G	0.2872	0.53277	0.0438072	1.94055e-31	895	cis	chr7:2753850:SNP	1.00924e-64	0.0115487	0.0381678	0.762288
Adolescence	chr7:2805509:INDEL	cg14183927	chr7	2756720	--	GC	G	0.2863	0.57753	0.0461424	4.59354e-33	896	cis	chr7:2756832:SNP	1.80001e-67	-0.00187884	0.0405371	0.963043
Pregnancy	chr7:2805509:INDEL	cg14183927	chr7	2756720	--	GC	G	0.2856	0.41325	0.0482458	5.92419e-17	828	cis	chr7:2756140:INDEL	1.42623e-54	-0.0919314	0.041554	0.0272392
MiddleAge	chr7:2805509:INDEL	cg14183927	chr7	2756720	--	GC	G	0.289	0.439414	0.0476591	3.03478e-19	846	cis	chr7:2753850:SNP	2.54999e-54	-0.043145	0.0412187	0.295563
Birth	chr7:2805509:INDEL	cg14895029	chr7	2775587	GNA12	GC	G	0.2846	-0.47469	0.0440126	2.36568e-25	838	cis	chr7:2841164:SNP	1.04354e-27	0.00810912	0.0430784	0.850737
Childhood	chr7:2805509:INDEL	cg14895029	chr7	2775587	GNA12	GC	G	0.2872	-0.75112	0.0372098	4.63731e-74	895	cis	chr7:2775542:SNP	2.27904e-78	-0.00182614	0.0348565	0.95823
Adolescence	chr7:2805509:INDEL	cg14895029	chr7	2775587	GNA12	GC	G	0.2863	-0.795517	0.0357399	1.54966e-86	896	cis	chr7:2777825:SNP	1.43951e-91	-0.0224177	0.0337032	0.506138
Pregnancy	chr7:2805509:INDEL	cg14895029	chr7	2775587	GNA12	GC	G	0.2856	-0.816296	0.0374453	2.94673e-82	828	cis	chr7:2775542:SNP	2.95786e-86	-0.00639276	0.0351599	0.855773
MiddleAge	chr7:2805509:INDEL	cg14895029	chr7	2775587	GNA12	GC	G	0.289	-0.680315	0.0374192	2.41572e-61	846	cis	chr7:2775542:SNP	6.3505e-66	0.00358107	0.0349996	0.918532
Birth	chr7:2805509:INDEL	cg15247329	chr7	2764246	--	GC	G	0.2846	-0.752844	0.0429079	3.19667e-58	838	cis	chr7:2758341:SNP	7.34067e-62	0.00489566	0.0405198	0.903864
Childhood	chr7:2805509:INDEL	cg15247329	chr7	2764246	--	GC	G	0.2872	-0.794735	0.0380674	3.69435e-78	895	cis	chr7:2766383:SNP	2.63925e-81	-0.00444225	0.035545	0.900573
Adolescence	chr7:2805509:INDEL	cg15247329	chr7	2764246	--	GC	G	0.2863	-0.832439	0.0399804	7.08551e-78	896	cis	chr7:2762126:SNP	2.38578e-81	-0.00615347	0.038054	0.871578
Pregnancy	chr7:2805509:INDEL	cg15247329	chr7	2764246	--	GC	G	0.2856	-0.831471	0.0406408	1.74812e-74	828	cis	chr7:2762126:SNP	2.21325e-85	0.00974583	0.0374622	0.794818
MiddleAge	chr7:2805509:INDEL	cg15247329	chr7	2764246	--	GC	G	0.289	-0.725154	0.0440094	3.38538e-52	846	cis	chr7:2762126:SNP	1.6776e-59	0.0124842	0.0411737	0.761816
Birth	chr7:2805509:INDEL	cg15847926	chr7	2749597	AMZ1	GC	G	0.2846	-0.310918	0.0445314	6.29647e-12	838	cis	chr7:2802522:SNP	3.93116e-12	0.00205888	0.0442123	0.96287
Childhood	chr7:2805509:INDEL	cg15847926	chr7	2749597	AMZ1	GC	G	0.2872	-0.288371	0.0429956	3.66801e-11	895	cis	chr7:2808309:INDEL	3.99813e-13	0.0113988	0.0424827	0.788523
Adolescence	chr7:2805509:INDEL	cg15847926	chr7	2749597	AMZ1	GC	G	0.2863	-0.296552	0.0443311	4.10054e-11	896	cis	chr7:2799184:SNP	1.13775e-12	-0.0488352	0.0437908	0.265088
MiddleAge	chr7:2805509:INDEL	cg15847926	chr7	2749597	AMZ1	GC	G	0.289	-0.270025	0.0485081	3.63437e-08	846	cis	chr7:2759962:SNP	2.50001e-11	-0.192608	0.0470969	4.79478e-05
Birth	chr7:2805509:INDEL	cg16688681	chr7	2874522	GNA12	GC	G	0.2846	0.735152	0.0398559	3.48659e-63	838	cis	chr7:2873247:SNP	6.81739e-67	0.0101455	0.0377681	0.78829
Childhood	chr7:2805509:INDEL	cg16688681	chr7	2874522	GNA12	GC	G	0.2872	0.641179	0.0416973	3.77343e-47	895	cis	chr7:2873247:SNP	9.77787e-52	0.00126083	0.0399131	0.974807
Adolescence	chr7:2805509:INDEL	cg16688681	chr7	2874522	GNA12	GC	G	0.2863	0.744874	0.0405182	1.22522e-63	896	cis	chr7:2872233:SNP	1.06281e-72	-0.0113489	0.0380556	0.765609
Pregnancy	chr7:2805509:INDEL	cg16688681	chr7	2874522	GNA12	GC	G	0.2856	0.930768	0.0384847	2.42843e-96	828	cis	chr7:2874540:SNP	2.24736e-107	-0.00932822	0.0345035	0.78696
MiddleAge	chr7:2805509:INDEL	cg16688681	chr7	2874522	GNA12	GC	G	0.289	0.797113	0.039598	3.29702e-72	846	cis	chr7:2873247:SNP	3.12481e-82	-0.00736164	0.0361058	0.838495
Birth	chr7:2805509:INDEL	cg17393140	chr7	2764129	--	GC	G	0.2846	-1.11348	0.0310805	4.25154e-166	838	cis	chr7:2764130:SNP	5.38954e-174	-0.0046884	0.0246466	0.849183
Childhood	chr7:2805509:INDEL	cg17393140	chr7	2764129	--	GC	G	0.2872	-1.0695	0.0297972	3.47736e-171	895	cis	chr7:2762126:SNP	2.75193e-190	0.00752858	0.0224159	0.737062
Adolescence	chr7:2805509:INDEL	cg17393140	chr7	2764129	--	GC	G	0.2863	-1.16445	0.0296131	3.34183e-192	896	cis	chr7:2762126:SNP	1.02729e-208	-0.00274175	0.0237412	0.908088
Pregnancy	chr7:2805509:INDEL	cg17393140	chr7	2764129	--	GC	G	0.2856	-1.12547	0.0314767	3.7979e-165	828	cis	chr7:2762126:SNP	2.74345e-191	-0.0016498	0.0243726	0.946049
MiddleAge	chr7:2805509:INDEL	cg17393140	chr7	2764129	--	GC	G	0.289	-1.05675	0.0326684	9.30253e-144	846	cis	chr7:2762126:SNP	2.08976e-168	0.00848058	0.0242426	0.726573
Birth	chr7:2805509:INDEL	cg18370025	chr7	2749541	AMZ1	GC	G	0.2846	-0.344229	0.044767	4.52442e-14	838	cis	chr7:2802522:SNP	1.81483e-14	0.00433664	0.0442772	0.922003
Childhood	chr7:2805509:INDEL	cg18370025	chr7	2749541	AMZ1	GC	G	0.2872	-0.272458	0.0438324	8.06467e-10	895	cis	chr7:2748451:SNP	7.90868e-22	-0.175352	0.0414921	2.64015e-05
Adolescence	chr7:2805509:INDEL	cg18370025	chr7	2749541	AMZ1	GC	G	0.2863	-0.314653	0.0438848	1.65258e-12	896	cis	chr7:2750028:SNP	3.67878e-16	-0.179601	0.0426685	2.84035e-05
Pregnancy	chr7:2805509:INDEL	cg18370025	chr7	2749541	AMZ1	GC	G	0.2856	-0.279392	0.0454983	1.3217e-09	828	cis	chr7:2893339:SNP	1.79156e-20	0.0111449	0.0436215	0.798412
Birth	chr7:2805509:INDEL	cg18446336	chr7	2847575	GNA12	GC	G	0.2846	-0.404268	0.0464944	2.08015e-17	838	cis	chr7:2830243:SNP	2.02891e-21	-0.162168	0.0450177	0.000335664
Childhood	chr7:2805509:INDEL	cg18446336	chr7	2847575	GNA12	GC	G	0.2872	-0.490251	0.0420046	2.95414e-29	895	cis	chr7:2797267:SNP	1.76241e-29	-0.0105225	0.0412971	0.798941
Adolescence	chr7:2805509:INDEL	cg18446336	chr7	2847575	GNA12	GC	G	0.2863	-0.434938	0.0438552	5.42189e-22	896	cis	chr7:2775542:SNP	9.51976e-24	0.00580055	0.0432549	0.893355
Pregnancy	chr7:2805509:INDEL	cg18446336	chr7	2847575	GNA12	GC	G	0.2856	-0.466463	0.0471307	8.27628e-22	828	cis	chr7:2830498:SNP	1.35663e-26	-0.078102	0.0458952	0.089211
MiddleAge	chr7:2805509:INDEL	cg18446336	chr7	2847575	GNA12	GC	G	0.289	-0.337229	0.0459236	5.50928e-13	846	cis	chr7:2832973:SNP	3.72136e-19	-0.0186776	0.0445047	0.674843
MiddleAge	chr7:2805509:INDEL	cg19102293	chr7	2908816	--	GC	G	0.289	-0.247368	0.0437585	2.25114e-08	846	cis	chr7:2863289:SNP	4.8808e-13	0.00771802	0.0428321	0.857051
Birth	chr7:2805509:INDEL	cg19346786	chr7	2764209	--	GC	G	0.2846	-0.872056	0.039911	1.05133e-82	838	cis	chr7:2766383:SNP	2.70611e-86	0.00223894	0.0369344	0.951678
Childhood	chr7:2805509:INDEL	cg19346786	chr7	2764209	--	GC	G	0.2872	-0.913523	0.0356049	2.03548e-107	895	cis	chr7:2766383:SNP	6.1311e-115	0.00320597	0.0316201	0.919265
Adolescence	chr7:2805509:INDEL	cg19346786	chr7	2764209	--	GC	G	0.2863	-0.870804	0.0367901	3.55417e-95	896	cis	chr7:2762126:SNP	5.28155e-104	0.00764324	0.0339175	0.821764
Pregnancy	chr7:2805509:INDEL	cg19346786	chr7	2764209	--	GC	G	0.2856	-0.889026	0.0394237	1.16339e-86	828	cis	chr7:2764130:SNP	3.28834e-95	-0.0159591	0.0362766	0.660114
MiddleAge	chr7:2805509:INDEL	cg19346786	chr7	2764209	--	GC	G	0.289	-0.85135	0.0403011	7.05269e-78	846	cis	chr7:2760935:SNP	6.33293e-85	0.0038117	0.0367848	0.917498
Birth	chr7:2805509:INDEL	cg19524238	chr7	2802976	GNA12	GC	G	0.2846	-0.52972	0.0458768	1.48854e-28	838	cis	chr7:2795882:SNP	9.71154e-31	0.00156735	0.0447644	0.972078
Childhood	chr7:2805509:INDEL	cg19524238	chr7	2802976	GNA12	GC	G	0.2872	-0.790141	0.0390958	3.33254e-74	895	cis	chr7:2776903:SNP	1.15449e-77	-0.019066	0.0367431	0.603968
Adolescence	chr7:2805509:INDEL	cg19524238	chr7	2802976	GNA12	GC	G	0.2863	-0.86252	0.0381927	1.62867e-88	896	cis	chr7:2795882:SNP	2.38734e-92	-0.00764901	0.0359812	0.831704
Pregnancy	chr7:2805509:INDEL	cg19524238	chr7	2802976	GNA12	GC	G	0.2856	-0.914754	0.0385065	8.68856e-94	828	cis	chr7:2795882:SNP	4.9935e-99	-0.00371552	0.0354218	0.916488
MiddleAge	chr7:2805509:INDEL	cg19524238	chr7	2802976	GNA12	GC	G	0.289	-0.862473	0.0391926	5.88406e-83	846	cis	chr7:2819727:SNP	6.74532e-85	-0.0115564	0.0362787	0.750163
Birth	chr7:2805509:INDEL	cg19717773	chr7	2847554	GNA12	GC	G	0.2846	-0.535958	0.0463559	1.27974e-28	838	cis	chr7:2842732:INDEL	2.32935e-38	-0.208879	0.0432694	1.66894e-06
Childhood	chr7:2805509:INDEL	cg19717773	chr7	2847554	GNA12	GC	G	0.2872	-0.607087	0.0413529	1.46745e-43	895	cis	chr7:2797267:SNP	3.35947e-44	-0.0110144	0.0401846	0.78408
Adolescence	chr7:2805509:INDEL	cg19717773	chr7	2847554	GNA12	GC	G	0.2863	-0.568704	0.0408905	1.05309e-39	896	cis	chr7:2832973:SNP	1.71656e-42	-0.138821	0.0395206	0.00046753
Pregnancy	chr7:2805509:INDEL	cg19717773	chr7	2847554	GNA12	GC	G	0.2856	-0.614613	0.0451585	6.41502e-38	828	cis	chr7:2832973:SNP	7.48178e-50	-0.0926428	0.0425016	0.0295816
MiddleAge	chr7:2805509:INDEL	cg19717773	chr7	2847554	GNA12	GC	G	0.289	-0.516681	0.0450616	3.95093e-28	846	cis	chr7:2832973:SNP	6.67965e-35	-0.0765589	0.0429178	0.0748575
Childhood	chr7:2805509:INDEL	cg19731401	chr7	2775893	GNA12	GC	G	0.2872	-0.301634	0.0425867	3.00837e-12	895	cis	chr7:2822416:SNP	3.56934e-18	-0.209643	0.0408111	3.48138e-07
Adolescence	chr7:2805509:INDEL	cg19731401	chr7	2775893	GNA12	GC	G	0.2863	-0.303141	0.0436189	7.37219e-12	896	cis	chr7:2909225:SNP	2.56158e-14	-0.00193989	0.0431303	0.964136
MiddleAge	chr7:2805509:INDEL	cg19731401	chr7	2775893	GNA12	GC	G	0.289	-0.339143	0.0446467	9.22823e-14	846	cis	chr7:2781892:SNP	5.39927e-15	0.00884651	0.0440925	0.841039
Birth	chr7:2805509:INDEL	cg21143896	chr7	2802374	GNA12	GC	G	0.2846	-0.576773	0.0448705	2.14607e-34	838	cis	chr7:2885089:SNP	1.04661e-35	-0.0251959	0.0438265	0.565526
Childhood	chr7:2805509:INDEL	cg21143896	chr7	2802374	GNA12	GC	G	0.2872	-0.504112	0.0409351	3.92006e-32	895	cis	chr7:2862542:SNP	1.18139e-36	0.00543937	0.0395401	0.890617
Adolescence	chr7:2805509:INDEL	cg21143896	chr7	2802374	GNA12	GC	G	0.2863	-0.538721	0.0408181	2.92079e-36	896	cis	chr7:2776903:SNP	7.2883e-39	-0.00329748	0.0398647	0.934097
Pregnancy	chr7:2805509:INDEL	cg21143896	chr7	2802374	GNA12	GC	G	0.2856	-0.566086	0.0436574	6.90635e-35	828	cis	chr7:2795882:SNP	1.38339e-39	0.0200208	0.042117	0.634665
MiddleAge	chr7:2805509:INDEL	cg21143896	chr7	2802374	GNA12	GC	G	0.289	-0.44386	0.0428447	1.41005e-23	846	cis	chr7:2795882:SNP	1.91796e-26	0.0150539	0.0417288	0.718385
Birth	chr7:2805509:INDEL	cg23285459	chr7	2802560	GNA12	GC	G	0.2846	-0.663747	0.0423418	2.89232e-48	838	cis	chr7:2795882:SNP	3.74566e-53	0.00672676	0.0404123	0.867844
Childhood	chr7:2805509:INDEL	cg23285459	chr7	2802560	GNA12	GC	G	0.2872	-0.705085	0.0392512	3.1911e-61	895	cis	chr7:2862542:SNP	3.72381e-66	-0.0134534	0.0370413	0.716547
Adolescence	chr7:2805509:INDEL	cg23285459	chr7	2802560	GNA12	GC	G	0.2863	-0.689743	0.0390005	1.08546e-59	896	cis	chr7:2864586:SNP	8.17807e-67	0.0046394	0.0370997	0.900512
Pregnancy	chr7:2805509:INDEL	cg23285459	chr7	2802560	GNA12	GC	G	0.2856	-0.743464	0.0396032	6.44046e-65	828	cis	chr7:2795882:SNP	1.23087e-72	0.016701	0.036987	0.651731
MiddleAge	chr7:2805509:INDEL	cg23285459	chr7	2802560	GNA12	GC	G	0.289	-0.615288	0.0424177	3.8159e-42	846	cis	chr7:2795882:SNP	5.568e-48	0.0220497	0.0402286	0.583781
Birth	chr7:2805509:INDEL	cg23627948	chr7	2760692	--	GC	G	0.2846	-0.5159	0.0480518	3.75477e-25	838	cis	chr7:2760750:SNP	2.39322e-134	-0.12341	0.0303612	5.30383e-05
Childhood	chr7:2805509:INDEL	cg23627948	chr7	2760692	--	GC	G	0.2872	-0.485563	0.0459244	1.33119e-24	895	cis	chr7:2760750:SNP	3.23961e-154	-0.0704634	0.0277112	0.0111778
Adolescence	chr7:2805509:INDEL	cg23627948	chr7	2760692	--	GC	G	0.2863	-0.489284	0.0460916	8.82742e-25	896	cis	chr7:2760750:SNP	4.84358e-148	-0.106463	0.0288704	0.00024101
Pregnancy	chr7:2805509:INDEL	cg23627948	chr7	2760692	--	GC	G	0.2856	-0.544253	0.047416	3.05349e-28	828	cis	chr7:2760750:SNP	1.19678e-153	-0.103365	0.027794	0.000214727
MiddleAge	chr7:2805509:INDEL	cg23627948	chr7	2760692	--	GC	G	0.289	-0.537273	0.0477535	3.21567e-27	846	cis	chr7:2760750:SNP	4.40915e-143	-0.0827755	0.0279832	0.00319461
Birth	chr7:2805509:INDEL	cg23779604	chr7	2760784	--	GC	G	0.2846	-0.437367	0.0489306	2.88869e-18	838	cis	chr7:2760750:SNP	1.45731e-130	-0.0494901	0.0310929	0.111866
Childhood	chr7:2805509:INDEL	cg23779604	chr7	2760784	--	GC	G	0.2872	-0.414307	0.0473035	1.09446e-17	895	cis	chr7:2760750:SNP	3.87037e-124	-0.0242103	0.0318973	0.448061
Adolescence	chr7:2805509:INDEL	cg23779604	chr7	2760784	--	GC	G	0.2863	-0.403648	0.0469466	3.9685e-17	896	cis	chr7:2760750:SNP	2.91914e-131	-0.0387966	0.0309708	0.210671
Pregnancy	chr7:2805509:INDEL	cg23779604	chr7	2760784	--	GC	G	0.2856	-0.520783	0.0478346	9.33115e-26	828	cis	chr7:2760750:SNP	2.65972e-139	-0.0926616	0.0298395	0.00197102
MiddleAge	chr7:2805509:INDEL	cg23779604	chr7	2760784	--	GC	G	0.289	-0.474892	0.0487345	3.42938e-21	846	cis	chr7:2760750:SNP	8.38181e-120	-0.0458999	0.0316503	0.147421
Birth	chr7:2805509:INDEL	cg24648384	chr7	2802942	GNA12	GC	G	0.2846	-1.13072	0.0318958	6.6203e-164	838	cis	chr7:2801542:SNP	1.83419e-166	0.00209502	0.026375	0.93671
Childhood	chr7:2805509:INDEL	cg24648384	chr7	2802942	GNA12	GC	G	0.2872	-1.08691	0.0290962	4.22252e-180	895	cis	chr7:2801542:SNP	1.43455e-180	-0.000578458	0.0236236	0.98047
Adolescence	chr7:2805509:INDEL	cg24648384	chr7	2802942	GNA12	GC	G	0.2863	-1.18125	0.0292105	7.2157e-199	896	cis	chr7:2801542:SNP	5.01166e-200	-0.00154377	0.0246439	0.950066
Pregnancy	chr7:2805509:INDEL	cg24648384	chr7	2802942	GNA12	GC	G	0.2856	-1.16146	0.0301542	5.22846e-181	828	cis	chr7:2801542:SNP	1.77704e-182	-0.00308334	0.0251165	0.902329
MiddleAge	chr7:2805509:INDEL	cg24648384	chr7	2802942	GNA12	GC	G	0.289	-1.10139	0.0315527	1.50663e-158	846	cis	chr7:2801542:SNP	7.44754e-162	0.000637879	0.0256244	0.980147
Birth	chr7:2805509:INDEL	cg25397054	chr7	2874568	GNA12	GC	G	0.2846	0.356813	0.0364509	2.10136e-21	838	cis	chr7:2874540:SNP	9.76962e-24	-0.00642576	0.0357547	0.857422
Childhood	chr7:2805509:INDEL	cg25397054	chr7	2874568	GNA12	GC	G	0.2872	0.346584	0.0349067	4.94573e-22	895	cis	chr7:2873247:SNP	2.59114e-24	-0.00199892	0.0342469	0.953469
Adolescence	chr7:2805509:INDEL	cg25397054	chr7	2874568	GNA12	GC	G	0.2863	0.453981	0.0364811	9.84024e-33	896	cis	chr7:2873247:SNP	5.10525e-38	-0.0145089	0.0353894	0.681926
Pregnancy	chr7:2805509:INDEL	cg25397054	chr7	2874568	GNA12	GC	G	0.2856	0.563486	0.0389857	5.03954e-42	828	cis	chr7:2878707:SNP	4.02952e-48	-0.01597	0.0372374	0.668138
MiddleAge	chr7:2805509:INDEL	cg25397054	chr7	2874568	GNA12	GC	G	0.289	0.358841	0.0324435	2.01144e-26	846	cis	chr7:2873247:SNP	4.29979e-30	-0.00753958	0.031521	0.811023
Childhood	chr7:2805509:INDEL	cg25467336	chr7	2757616	--	GC	G	0.2872	0.232565	0.0412848	2.42056e-08	895	cis	chr7:2753850:SNP	3.87892e-25	-0.0636859	0.0387943	0.101045
Birth	chr7:2805509:INDEL	cg26517831	chr7	2768566	GNA12	GC	G	0.2846	-0.419792	0.0427068	1.46761e-21	838	cis	chr7:2765571:INDEL	4.84229e-35	-0.129908	0.0398292	0.0011566
Childhood	chr7:2805509:INDEL	cg26517831	chr7	2768566	GNA12	GC	G	0.2872	-0.437069	0.0414427	1.71177e-24	895	cis	chr7:2819727:SNP	3.0241e-27	0.0144849	0.0405068	0.720739
Adolescence	chr7:2805509:INDEL	cg26517831	chr7	2768566	GNA12	GC	G	0.2863	-0.446406	0.0416104	3.03447e-25	896	cis	chr7:2776903:SNP	1.43254e-27	0.00172875	0.0408955	0.966292
Pregnancy	chr7:2805509:INDEL	cg26517831	chr7	2768566	GNA12	GC	G	0.2856	-0.438152	0.0434939	1.71294e-22	828	cis	chr7:2762764:INDEL	4.91325e-25	0.00202413	0.0427036	0.962207
MiddleAge	chr7:2805509:INDEL	cg26517831	chr7	2768566	GNA12	GC	G	0.289	-0.431179	0.0415725	1.26376e-23	846	cis	chr7:2777825:SNP	1.07363e-26	-0.000104749	0.0405005	0.997937
Birth	chr7:2805509:INDEL	cg27476859	chr7	2772710	GNA12	GC	G	0.2846	0.290294	0.0463953	6.51453e-10	838	cis	chr7:2774749:INDEL	1.11765e-47	-0.0545714	0.0401237	0.174204
Childhood	chr7:2805509:INDEL	cg27476859	chr7	2772710	GNA12	GC	G	0.2872	0.284391	0.0453779	5.89592e-10	895	cis	chr7:2821290:SNP	1.25884e-24	0.0421856	0.0428953	0.32567
Adolescence	chr7:2805509:INDEL	cg27476859	chr7	2772710	GNA12	GC	G	0.2863	0.279921	0.0453061	1.01074e-09	896	cis	chr7:2776698:SNP	7.91997e-34	0.01227	0.0416913	0.768598
Birth	chr7:2862891:SNP	cg00947599	chr7	2802697	GNA12	T	C	0.2476	0.374832	0.0510507	5.35431e-13	838	cis	chr7:2795882:SNP	8.2391e-45	0.132388	0.0450153	0.00337021
Childhood	chr7:2862891:SNP	cg00947599	chr7	2802697	GNA12	T	C	0.2475	0.421306	0.0469647	1.92095e-18	895	cis	chr7:2795882:SNP	1.60769e-67	0.128975	0.0389813	0.000977759
Adolescence	chr7:2862891:SNP	cg00947599	chr7	2802697	GNA12	T	C	0.2478	0.370182	0.0481089	3.99931e-14	896	cis	chr7:2776903:SNP	1.96153e-63	0.111877	0.0406425	0.00603852
Pregnancy	chr7:2862891:SNP	cg00947599	chr7	2802697	GNA12	T	C	0.2663	0.470136	0.047147	4.27011e-22	828	cis	chr7:2795882:SNP	5.05518e-67	0.147278	0.0392203	0.000186429
MiddleAge	chr7:2862891:SNP	cg00947599	chr7	2802697	GNA12	T	C	0.2689	0.3826	0.0491893	2.47339e-14	846	cis	chr7:2795882:SNP	3.48197e-51	0.0860508	0.0421593	0.0415964
Childhood	chr7:2862891:SNP	cg03366574	chr7	2764599	--	T	C	0.2475	0.313222	0.0429763	7.30292e-13	895	cis	chr7:2773605:SNP	9.97751e-35	0.173673	0.038954	9.38815e-06
Pregnancy	chr7:2862891:SNP	cg03366574	chr7	2764599	--	T	C	0.2663	0.56681	0.0428918	4.78614e-36	828	cis	chr7:2760750:SNP	3.6858e-42	0.0225777	0.0410739	0.582698
MiddleAge	chr7:2862891:SNP	cg03366574	chr7	2764599	--	T	C	0.2689	0.413321	0.0443038	1.21114e-19	846	cis	chr7:2760750:SNP	1.12544e-23	0.0161113	0.0430766	0.708499
Birth	chr7:2862891:SNP	cg04368789	chr7	2904671	--	T	C	0.2476	0.273921	0.0475204	1.18698e-08	838	cis	chr7:2904672:SNP	3.59768e-52	0.0313004	0.0405692	0.44063
Childhood	chr7:2862891:SNP	cg04368789	chr7	2904671	--	T	C	0.2475	0.321805	0.0425906	1.09787e-13	895	cis	chr7:2904672:SNP	1.90482e-56	0.0883637	0.0361485	0.0147134
Pregnancy	chr7:2862891:SNP	cg04368789	chr7	2904671	--	T	C	0.2663	0.27272	0.0438946	8.54413e-10	828	cis	chr7:2904672:SNP	1.56079e-47	0.0283077	0.0380729	0.4574
Birth	chr7:2862891:SNP	cg05055821	chr7	2758924	--	T	C	0.2476	-0.394228	0.0501674	1.31332e-14	838	cis	chr7:2760750:SNP	2.22932e-17	-0.0173771	0.0493062	0.724611
Childhood	chr7:2862891:SNP	cg05055821	chr7	2758924	--	T	C	0.2475	-0.349025	0.0486503	1.60991e-12	895	cis	chr7:2760750:SNP	1.19719e-13	-0.0333152	0.048127	0.488983
Adolescence	chr7:2862891:SNP	cg05055821	chr7	2758924	--	T	C	0.2478	-0.297526	0.0497181	3.22379e-09	896	cis	chr7:2760750:SNP	1.33099e-09	-0.0362507	0.0493727	0.463018
Pregnancy	chr7:2862891:SNP	cg05055821	chr7	2758924	--	T	C	0.2663	-0.337897	0.0505397	4.44109e-11	828	cis	chr7:2760750:SNP	3.37286e-11	-0.0346519	0.0502513	0.490674
Childhood	chr7:2862891:SNP	cg05136329	chr7	2753729	AMZ1	T	C	0.2475	0.251828	0.0462444	6.80076e-08	895	cis	chr7:2752932:SNP	9.1823e-43	0.0363385	0.0408806	0.374316
Adolescence	chr7:2862891:SNP	cg05136329	chr7	2753729	AMZ1	T	C	0.2478	0.323597	0.0474829	1.80474e-11	896	cis	chr7:2752487:SNP	1.94634e-54	0.0842664	0.0411155	0.0407247
Pregnancy	chr7:2862891:SNP	cg05136329	chr7	2753729	AMZ1	T	C	0.2663	0.24869	0.0455828	6.59633e-08	828	cis	chr7:2752487:SNP	5.64879e-31	0.0704054	0.041778	0.0923539
MiddleAge	chr7:2862891:SNP	cg05136329	chr7	2753729	AMZ1	T	C	0.2689	0.287892	0.0476688	2.44768e-09	846	cis	chr7:2756705:SNP	5.16608e-30	0.108975	0.0437878	0.0130394
Birth	chr7:2862891:SNP	cg05793240	chr7	2802953	GNA12	T	C	0.2476	0.295885	0.0497069	4.01007e-09	838	cis	chr7:2776903:SNP	5.8913e-42	0.0618153	0.0438576	0.159105
Childhood	chr7:2862891:SNP	cg05793240	chr7	2802953	GNA12	T	C	0.2475	0.39473	0.0451293	1.20497e-17	895	cis	chr7:2795882:SNP	1.35542e-61	0.123391	0.0381322	0.00126062
Adolescence	chr7:2862891:SNP	cg05793240	chr7	2802953	GNA12	T	C	0.2478	0.323267	0.0465307	7.49012e-12	896	cis	chr7:2776903:SNP	6.04322e-61	0.0797685	0.0394729	0.043615
Pregnancy	chr7:2862891:SNP	cg05793240	chr7	2802953	GNA12	T	C	0.2663	0.523806	0.0448888	4.60763e-29	828	cis	chr7:2795882:SNP	2.48568e-75	0.194438	0.0366171	1.43949e-07
MiddleAge	chr7:2862891:SNP	cg05793240	chr7	2802953	GNA12	T	C	0.2689	0.421982	0.0468782	1.85237e-18	846	cis	chr7:2795882:SNP	8.68514e-59	0.118683	0.0392568	0.00258725
Childhood	chr7:2862891:SNP	cg06123807	chr7	2761760	--	T	C	0.2475	0.274107	0.047404	1.04181e-08	895	cis	chr7:2763736:SNP	3.60988e-09	0.00672644	0.0470979	0.886468
Adolescence	chr7:2862891:SNP	cg06123807	chr7	2761760	--	T	C	0.2478	0.346882	0.0494226	4.63607e-12	896	cis	chr7:2760750:SNP	1.77652e-15	0.0100917	0.0486271	0.835645
Pregnancy	chr7:2862891:SNP	cg06123807	chr7	2761760	--	T	C	0.2663	0.31908	0.0505612	4.7082e-10	828	cis	chr7:2760750:SNP	5.95972e-17	-0.0593223	0.0490796	0.227154
MiddleAge	chr7:2862891:SNP	cg06123807	chr7	2761760	--	T	C	0.2689	0.285352	0.0480707	4.48559e-09	846	cis	chr7:2760750:SNP	1.74448e-11	0.00130552	0.0473837	0.978027
Childhood	chr7:2862891:SNP	cg06387496	chr7	2775674	GNA12	T	C	0.2475	0.333938	0.0440228	8.86003e-14	895	cis	chr7:2783815:SNP	1.1456e-28	0.154216	0.0412193	0.000195596
Adolescence	chr7:2862891:SNP	cg06387496	chr7	2775674	GNA12	T	C	0.2478	0.331334	0.0459495	1.24676e-12	896	cis	chr7:2783306:SNP	9.9395e-32	0.150684	0.0427384	0.000445337
Pregnancy	chr7:2862891:SNP	cg06387496	chr7	2775674	GNA12	T	C	0.2663	0.413905	0.0446889	2.00313e-19	828	cis	chr7:2774125:SNP	9.74196e-29	0.092138	0.0425247	0.0305675
MiddleAge	chr7:2862891:SNP	cg06387496	chr7	2775674	GNA12	T	C	0.2689	0.316546	0.0416559	9.03604e-14	846	cis	chr7:2775542:SNP	5.19254e-34	0.1041	0.0380648	0.00639107
Birth	chr7:2862891:SNP	cg06624267	chr7	2764503	--	T	C	0.2476	0.268397	0.0466457	1.25872e-08	838	cis	chr7:2767607:SNP	2.57939e-10	0.00671075	0.0460845	0.884261
Childhood	chr7:2862891:SNP	cg06624267	chr7	2764503	--	T	C	0.2475	0.361971	0.0443764	1.26373e-15	895	cis	chr7:2760750:SNP	4.56169e-25	-0.0329857	0.0425365	0.438284
Adolescence	chr7:2862891:SNP	cg06624267	chr7	2764503	--	T	C	0.2478	0.252476	0.0458648	4.91967e-08	896	cis	chr7:2760750:SNP	5.71871e-13	-0.0270392	0.0449507	0.547651
Pregnancy	chr7:2862891:SNP	cg06624267	chr7	2764503	--	T	C	0.2663	0.368264	0.0463491	6.95242e-15	828	cis	chr7:2758224:SNP	1.66218e-18	0.117965	0.0452047	0.0092437
MiddleAge	chr7:2862891:SNP	cg06624267	chr7	2764503	--	T	C	0.2689	0.391755	0.047574	8.13786e-16	846	cis	chr7:2760750:SNP	4.13022e-23	-0.0248502	0.045797	0.587557
Adolescence	chr7:2862891:SNP	cg08933276	chr7	2770410	GNA12	T	C	0.2478	0.26288	0.0432983	1.92358e-09	896	cis	chr7:2765723:SNP	1.92712e-29	0.0392444	0.0405074	0.332916
Pregnancy	chr7:2862891:SNP	cg08933276	chr7	2770410	GNA12	T	C	0.2663	0.273033	0.0453253	2.64897e-09	828	cis	chr7:2767605:SNP	2.35506e-39	0.0034321	0.0405629	0.932592
Childhood	chr7:2862891:SNP	cg09658497	chr7	2847517	GNA12	T	C	0.2475	0.353329	0.0457664	3.32878e-14	895	cis	chr7:2874540:SNP	2.17863e-35	0.137006	0.0420104	0.00115439
Adolescence	chr7:2862891:SNP	cg09658497	chr7	2847517	GNA12	T	C	0.2478	0.360315	0.0461144	1.66987e-14	896	cis	chr7:2830498:SNP	5.82427e-34	0.101183	0.0429227	0.0186362
Pregnancy	chr7:2862891:SNP	cg09658497	chr7	2847517	GNA12	T	C	0.2663	0.411557	0.0485178	1.13928e-16	828	cis	chr7:2832973:SNP	2.16588e-39	0.0824012	0.044506	0.0644898
MiddleAge	chr7:2862891:SNP	cg09658497	chr7	2847517	GNA12	T	C	0.2689	0.411107	0.0476925	4.03804e-17	846	cis	chr7:2830498:SNP	2.55472e-29	0.134866	0.044702	0.00264041
Birth	chr7:2862891:SNP	cg12444411	chr7	2802554	GNA12	T	C	0.2476	0.396898	0.0500634	7.8362e-15	838	cis	chr7:2795882:SNP	4.24604e-60	0.122302	0.041896	0.00361205
Childhood	chr7:2862891:SNP	cg12444411	chr7	2802554	GNA12	T	C	0.2475	0.407431	0.0451221	1.17886e-18	895	cis	chr7:2776903:SNP	1.75059e-78	0.105845	0.0360614	0.00342589
Adolescence	chr7:2862891:SNP	cg12444411	chr7	2802554	GNA12	T	C	0.2478	0.403957	0.0456872	5.51625e-18	896	cis	chr7:2864586:SNP	1.72668e-66	0.140699	0.0384531	0.000269122
Pregnancy	chr7:2862891:SNP	cg12444411	chr7	2802554	GNA12	T	C	0.2663	0.485189	0.0465688	7.45322e-24	828	cis	chr7:2795882:SNP	8.03867e-73	0.153578	0.0380087	5.87207e-05
MiddleAge	chr7:2862891:SNP	cg12444411	chr7	2802554	GNA12	T	C	0.2689	0.372321	0.0457447	1.68459e-15	846	cis	chr7:2795882:SNP	2.1078e-51	0.0953379	0.0392542	0.0153889
Birth	chr7:2862891:SNP	cg14895029	chr7	2775587	GNA12	T	C	0.2476	0.309985	0.0480295	1.9268e-10	838	cis	chr7:2841164:SNP	1.04354e-27	0.123481	0.044764	0.00594466
Birth	chr7:2862891:SNP	cg15247329	chr7	2764246	--	T	C	0.2476	0.438684	0.0506062	2.57027e-17	838	cis	chr7:2758341:SNP	7.34067e-62	0.161212	0.0419112	0.000129737
Childhood	chr7:2862891:SNP	cg15247329	chr7	2764246	--	T	C	0.2475	0.435253	0.0458284	2.21652e-20	895	cis	chr7:2766383:SNP	2.63925e-81	0.149359	0.0361266	3.92106e-05
Pregnancy	chr7:2862891:SNP	cg15247329	chr7	2764246	--	T	C	0.2663	0.535461	0.0476866	3.50766e-27	828	cis	chr7:2762126:SNP	2.21325e-85	0.200002	0.0374318	1.2077e-07
MiddleAge	chr7:2862891:SNP	cg15247329	chr7	2764246	--	T	C	0.2689	0.471167	0.0498098	4.01566e-20	846	cis	chr7:2762126:SNP	1.6776e-59	0.159092	0.0417951	0.000152623
Childhood	chr7:2862891:SNP	cg16688681	chr7	2874522	GNA12	T	C	0.2475	-0.300066	0.0473875	3.9513e-10	895	cis	chr7:2873247:SNP	9.77787e-52	-0.0394118	0.0409577	0.336201
Adolescence	chr7:2862891:SNP	cg16688681	chr7	2874522	GNA12	T	C	0.2478	-0.303189	0.0492834	1.18633e-09	896	cis	chr7:2872233:SNP	1.06281e-72	-0.0185143	0.0399267	0.642978
Pregnancy	chr7:2862891:SNP	cg16688681	chr7	2874522	GNA12	T	C	0.2663	-0.442347	0.0495443	3.19417e-18	828	cis	chr7:2874540:SNP	2.24736e-107	-0.0413603	0.0350835	0.238802
MiddleAge	chr7:2862891:SNP	cg16688681	chr7	2874522	GNA12	T	C	0.2689	-0.339604	0.0489205	8.46502e-12	846	cis	chr7:2873247:SNP	3.12481e-82	0.0141714	0.0370029	0.701843
Birth	chr7:2862891:SNP	cg17393140	chr7	2764129	--	T	C	0.2476	0.458071	0.0503839	8.16696e-19	838	cis	chr7:2764130:SNP	5.38954e-174	0.0488872	0.025677	0.0572924
Childhood	chr7:2862891:SNP	cg17393140	chr7	2764129	--	T	C	0.2475	0.447182	0.0463135	5.58542e-21	895	cis	chr7:2762126:SNP	2.75193e-190	0.0544732	0.0229393	0.0177905
Adolescence	chr7:2862891:SNP	cg17393140	chr7	2764129	--	T	C	0.2478	0.400508	0.0506073	7.90723e-15	896	cis	chr7:2762126:SNP	1.02729e-208	0.00761996	0.0249092	0.75975
Pregnancy	chr7:2862891:SNP	cg17393140	chr7	2764129	--	T	C	0.2663	0.522812	0.0488784	5.66116e-25	828	cis	chr7:2762126:SNP	2.74345e-191	0.0748335	0.0246552	0.00248554
MiddleAge	chr7:2862891:SNP	cg17393140	chr7	2764129	--	T	C	0.2689	0.527153	0.0482781	7.73323e-26	846	cis	chr7:2762126:SNP	2.08976e-168	0.0769981	0.024687	0.00188522
Childhood	chr7:2862891:SNP	cg18446336	chr7	2847575	GNA12	T	C	0.2475	0.309523	0.0452702	1.5623e-11	895	cis	chr7:2797267:SNP	1.76241e-29	0.124369	0.0421832	0.00328473
Adolescence	chr7:2862891:SNP	cg18446336	chr7	2847575	GNA12	T	C	0.2478	0.347671	0.0471384	3.94858e-13	896	cis	chr7:2775542:SNP	9.51976e-24	0.186043	0.0449266	3.80854e-05
Pregnancy	chr7:2862891:SNP	cg18446336	chr7	2847575	GNA12	T	C	0.2663	0.348306	0.0493671	3.87045e-12	828	cis	chr7:2830498:SNP	1.35663e-26	0.0780656	0.0467102	0.0950779
MiddleAge	chr7:2862891:SNP	cg18446336	chr7	2847575	GNA12	T	C	0.2689	0.321865	0.0472951	2.08151e-11	846	cis	chr7:2832973:SNP	3.72136e-19	0.10328	0.0454608	0.0233823
Birth	chr7:2862891:SNP	cg19346786	chr7	2764209	--	T	C	0.2476	0.479438	0.0501634	1.57766e-20	838	cis	chr7:2766383:SNP	2.70611e-86	0.158036	0.0381449	3.80756e-05
Childhood	chr7:2862891:SNP	cg19524238	chr7	2802976	GNA12	T	C	0.2475	0.360174	0.0473968	8.03334e-14	895	cis	chr7:2776903:SNP	1.15449e-77	0.0514456	0.0376896	0.172628
Adolescence	chr7:2862891:SNP	cg19524238	chr7	2802976	GNA12	T	C	0.2478	0.373066	0.0491942	8.95915e-14	896	cis	chr7:2795882:SNP	2.38734e-92	0.0697343	0.037677	0.0645446
Pregnancy	chr7:2862891:SNP	cg19524238	chr7	2802976	GNA12	T	C	0.2663	0.513997	0.0482316	8.18247e-25	828	cis	chr7:2795882:SNP	4.9935e-99	0.124999	0.0357631	0.000501116
MiddleAge	chr7:2862891:SNP	cg19524238	chr7	2802976	GNA12	T	C	0.2689	0.513989	0.0480884	6.77694e-25	846	cis	chr7:2819727:SNP	6.74532e-85	0.148099	0.0367846	6.25496e-05
Childhood	chr7:2862891:SNP	cg19717773	chr7	2847554	GNA12	T	C	0.2475	0.348796	0.0460814	9.97361e-14	895	cis	chr7:2797267:SNP	3.35947e-44	0.11604	0.0410644	0.00482913
Adolescence	chr7:2862891:SNP	cg19717773	chr7	2847554	GNA12	T	C	0.2478	0.342124	0.0461196	2.92143e-13	896	cis	chr7:2832973:SNP	1.71656e-42	0.0575039	0.0417247	0.168518
Pregnancy	chr7:2862891:SNP	cg19717773	chr7	2847554	GNA12	T	C	0.2663	0.429936	0.0488152	8.54293e-18	828	cis	chr7:2832973:SNP	7.48178e-50	0.0595028	0.0433345	0.170123
MiddleAge	chr7:2862891:SNP	cg19717773	chr7	2847554	GNA12	T	C	0.2689	0.431154	0.0475473	1.07387e-18	846	cis	chr7:2832973:SNP	6.67965e-35	0.128519	0.0438278	0.00346778
Childhood	chr7:2862891:SNP	cg19731401	chr7	2775893	GNA12	T	C	0.2475	0.310587	0.0437179	2.59789e-12	895	cis	chr7:2822416:SNP	3.56934e-18	0.078454	0.0424747	0.0650914
Adolescence	chr7:2862891:SNP	cg19731401	chr7	2775893	GNA12	T	C	0.2478	0.277632	0.0460811	2.53643e-09	896	cis	chr7:2909225:SNP	2.56158e-14	0.184317	0.0448026	4.27437e-05
Pregnancy	chr7:2862891:SNP	cg19731401	chr7	2775893	GNA12	T	C	0.2663	0.439962	0.0452496	3.83295e-21	828	cis	chr7:2881624:SNP	7.91447e-26	0.136465	0.0436606	0.00184189
Birth	chr7:2862891:SNP	cg21143896	chr7	2802374	GNA12	T	C	0.2476	0.316442	0.0503678	5.56949e-10	838	cis	chr7:2885089:SNP	1.04661e-35	0.0951174	0.0456462	0.0375084
Childhood	chr7:2862891:SNP	cg21143896	chr7	2802374	GNA12	T	C	0.2475	0.289936	0.0445809	1.35193e-10	895	cis	chr7:2862542:SNP	1.18139e-36	0.06663	0.0405321	0.100579
Adolescence	chr7:2862891:SNP	cg21143896	chr7	2802374	GNA12	T	C	0.2478	0.307408	0.0458665	3.77491e-11	896	cis	chr7:2776903:SNP	7.2883e-39	0.113725	0.0416426	0.00644771
Pregnancy	chr7:2862891:SNP	cg21143896	chr7	2802374	GNA12	T	C	0.2663	0.326891	0.0476373	1.4063e-11	828	cis	chr7:2795882:SNP	1.38339e-39	0.0768392	0.0427779	0.0728527
MiddleAge	chr7:2862891:SNP	cg21143896	chr7	2802374	GNA12	T	C	0.2689	0.311773	0.0455697	1.64182e-11	846	cis	chr7:2795882:SNP	1.91796e-26	0.112376	0.0425724	0.008474
Birth	chr7:2862891:SNP	cg23285459	chr7	2802560	GNA12	T	C	0.2476	0.340831	0.0492807	9.77019e-12	838	cis	chr7:2795882:SNP	3.74566e-53	0.0874993	0.0420825	0.037927
Childhood	chr7:2862891:SNP	cg23285459	chr7	2802560	GNA12	T	C	0.2475	0.359673	0.0458103	1.26616e-14	895	cis	chr7:2862542:SNP	3.72381e-66	0.0576136	0.0379823	0.129683
Adolescence	chr7:2862891:SNP	cg23285459	chr7	2802560	GNA12	T	C	0.2478	0.415359	0.0457731	8.06177e-19	896	cis	chr7:2864586:SNP	8.17807e-67	0.15273	0.0385666	8.12869e-05
Pregnancy	chr7:2862891:SNP	cg23285459	chr7	2802560	GNA12	T	C	0.2663	0.456383	0.045851	5.01696e-22	828	cis	chr7:2795882:SNP	1.23087e-72	0.131996	0.0373414	0.000432648
MiddleAge	chr7:2862891:SNP	cg23285459	chr7	2802560	GNA12	T	C	0.2689	0.338909	0.047668	2.74298e-12	846	cis	chr7:2795882:SNP	5.568e-48	0.0612726	0.0411778	0.137176
Birth	chr7:2862891:SNP	cg23627948	chr7	2760692	--	T	C	0.2476	0.967644	0.040958	3.32231e-93	838	cis	chr7:2760750:SNP	2.39322e-134	0.00296722	0.0320428	0.926244
Childhood	chr7:2862891:SNP	cg23627948	chr7	2760692	--	T	C	0.2475	0.954119	0.0377879	7.03811e-105	895	cis	chr7:2760750:SNP	3.23961e-154	0.0145346	0.0285581	0.610923
Adolescence	chr7:2862891:SNP	cg23627948	chr7	2760692	--	T	C	0.2478	0.952599	0.0395943	1.4018e-97	896	cis	chr7:2760750:SNP	4.84358e-148	0.0127501	0.0305346	0.676376
Pregnancy	chr7:2862891:SNP	cg23627948	chr7	2760692	--	T	C	0.2663	1.0033	0.0375514	1.72837e-111	828	cis	chr7:2760750:SNP	1.19678e-153	0.00653996	0.0285402	0.818815
MiddleAge	chr7:2862891:SNP	cg23627948	chr7	2760692	--	T	C	0.2689	0.981601	0.0387704	2.37161e-102	846	cis	chr7:2760750:SNP	4.40915e-143	0.0206324	0.0288395	0.474574
Birth	chr7:2862891:SNP	cg23779604	chr7	2760784	--	T	C	0.2476	0.974364	0.0405879	1.77723e-95	838	cis	chr7:2760750:SNP	1.45731e-130	0.0211809	0.0325127	0.51494
Childhood	chr7:2862891:SNP	cg23779604	chr7	2760784	--	T	C	0.2475	0.915141	0.0396206	1.36443e-91	895	cis	chr7:2760750:SNP	3.87037e-124	0.0333801	0.0327411	0.308254
Adolescence	chr7:2862891:SNP	cg23779604	chr7	2760784	--	T	C	0.2478	0.936068	0.0398981	6.79087e-94	896	cis	chr7:2760750:SNP	2.91914e-131	0.0342495	0.0325049	0.292339
Pregnancy	chr7:2862891:SNP	cg23779604	chr7	2760784	--	T	C	0.2663	0.977785	0.0385196	1.70106e-103	828	cis	chr7:2760750:SNP	2.65972e-139	0.0104882	0.0305565	0.731512
MiddleAge	chr7:2862891:SNP	cg23779604	chr7	2760784	--	T	C	0.2689	0.916558	0.0409851	4.99598e-85	846	cis	chr7:2760750:SNP	8.38181e-120	0.0087075	0.0324834	0.788728
Birth	chr7:2862891:SNP	cg24375364	chr7	2755000	AMZ1	T	C	0.2476	0.250986	0.0461074	7.03073e-08	838	cis	chr7:2754261:SNP	4.66496e-59	0.104437	0.0379138	0.0060156
Childhood	chr7:2862891:SNP	cg24375364	chr7	2755000	AMZ1	T	C	0.2475	0.243231	0.0414029	6.12135e-09	895	cis	chr7:2753601:SNP	1.83055e-68	0.101581	0.0331941	0.00228274
Pregnancy	chr7:2862891:SNP	cg24375364	chr7	2755000	AMZ1	T	C	0.2663	0.294208	0.0462464	3.43899e-10	828	cis	chr7:2753601:SNP	4.76601e-81	0.102545	0.0349498	0.00344591
Birth	chr7:2862891:SNP	cg24648384	chr7	2802942	GNA12	T	C	0.2476	0.461786	0.051429	2.06989e-18	838	cis	chr7:2801542:SNP	1.83419e-166	0.0437866	0.0274964	0.111696
Childhood	chr7:2862891:SNP	cg24648384	chr7	2802942	GNA12	T	C	0.2475	0.44229	0.0464137	1.6815e-20	895	cis	chr7:2801542:SNP	1.43455e-180	0.0362889	0.0242226	0.134477
Adolescence	chr7:2862891:SNP	cg24648384	chr7	2802942	GNA12	T	C	0.2478	0.455	0.0503106	1.0396e-18	896	cis	chr7:2801542:SNP	5.01166e-200	0.0445394	0.0258117	0.0847976
Pregnancy	chr7:2862891:SNP	cg24648384	chr7	2802942	GNA12	T	C	0.2663	0.58437	0.04824	5.15631e-31	828	cis	chr7:2801542:SNP	1.77704e-182	0.104658	0.0252783	3.85714e-05
MiddleAge	chr7:2862891:SNP	cg24648384	chr7	2802942	GNA12	T	C	0.2689	0.501784	0.04927	6.92321e-23	846	cis	chr7:2801542:SNP	7.44754e-162	0.0328308	0.0262352	0.211182
Pregnancy	chr7:2862891:SNP	cg25397054	chr7	2874568	GNA12	T	C	0.2663	-0.258427	0.0437955	5.44163e-09	828	cis	chr7:2878707:SNP	4.02952e-48	-0.0156692	0.0378964	0.679375
Birth	chr7:25939161:SNP	cg10085138	chr7	25991722	--	T	C	0.1912	-0.347557	0.0558343	7.92359e-10	837	cis	chr7:25992510:SNP	9.93544e-67	0.0147897	0.045227	0.743749
Childhood	chr7:25939161:SNP	cg10085138	chr7	25991722	--	T	C	0.1918	-0.384023	0.0530051	9.86633e-13	894	cis	chr7:25992510:SNP	1.46491e-81	0.0234854	0.0422651	0.578586
Adolescence	chr7:25939161:SNP	cg10085138	chr7	25991722	--	T	C	0.1855	-0.357474	0.0561542	3.19947e-10	895	cis	chr7:25991977:SNP	3.7654e-68	0.00110439	0.0460843	0.980887
Pregnancy	chr7:25939161:SNP	cg10085138	chr7	25991722	--	T	C	0.1994	-0.43008	0.0564421	7.54924e-14	825	cis	chr7:25992510:SNP	3.10196e-71	-0.028017	0.0451145	0.534773
MiddleAge	chr7:25939161:SNP	cg10085138	chr7	25991722	--	T	C	0.1999	-0.396719	0.0552386	1.67811e-12	843	cis	chr7:25991977:SNP	1.1316e-66	-0.0520735	0.0448903	0.246416
Birth	chr7:25939161:SNP	cg24254488	chr7	25991654	--	T	C	0.1912	-0.400338	0.0570546	4.98714e-12	837	cis	chr7:25991977:SNP	9.76276e-85	0.00674303	0.0434151	0.876613
Childhood	chr7:25939161:SNP	cg24254488	chr7	25991654	--	T	C	0.1918	-0.419064	0.050777	6.02455e-16	894	cis	chr7:25991977:SNP	3.00812e-141	0.0641271	0.0330204	0.0524688
Adolescence	chr7:25939161:SNP	cg24254488	chr7	25991654	--	T	C	0.1855	-0.389452	0.0536956	9.30996e-13	895	cis	chr7:25991977:SNP	3.86899e-114	0.033556	0.0374996	0.371133
Pregnancy	chr7:25939161:SNP	cg24254488	chr7	25991654	--	T	C	0.1994	-0.428459	0.0556824	4.39489e-14	825	cis	chr7:25991977:SNP	4.31622e-107	0.0250295	0.0385413	0.516263
MiddleAge	chr7:25939161:SNP	cg24254488	chr7	25991654	--	T	C	0.1999	-0.375273	0.0506835	3.597e-13	843	cis	chr7:25991977:SNP	1.15835e-93	-0.0120733	0.0370813	0.744826
Childhood	chr7:92243672:SNP	cg06556290	chr7	92222188	--	A	G	0.2978	-0.367507	0.0398157	2.18655e-19	895	cis	chr7:92226814:SNP	5.90583e-29	-0.0374365	0.0380279	0.325182
Adolescence	chr7:92243672:SNP	cg06556290	chr7	92222188	--	A	G	0.3002	-0.336346	0.0409386	7.99261e-16	896	cis	chr7:92226814:SNP	5.47282e-30	0.0130869	0.0388672	0.736421
Pregnancy	chr7:92243672:SNP	cg06556290	chr7	92222188	--	A	G	0.2784	-0.436149	0.0413709	2.37729e-24	828	cis	chr7:92226814:SNP	7.8727e-35	-0.0228088	0.0389808	0.558635
MiddleAge	chr7:92243672:SNP	cg06556290	chr7	92222188	--	A	G	0.2766	-0.286792	0.0421611	2.12512e-11	846	cis	chr7:92230162:SNP	3.50478e-17	-0.00748191	0.0408717	0.854802
Birth	chr7:92243672:SNP	cg10898776	chr7	92100819	--	A	G	0.2977	-0.403195	0.0496635	1.87032e-15	838	cis	chr7:92072484:SNP	3.43474e-92	-0.0495728	0.0370093	0.180814
Childhood	chr7:92243672:SNP	cg10898776	chr7	92100819	--	A	G	0.2978	-0.277637	0.0470367	5.20841e-09	895	cis	chr7:92072484:SNP	8.41336e-90	0.0460799	0.0347066	0.184641
Adolescence	chr7:92243672:SNP	cg10898776	chr7	92100819	--	A	G	0.3002	-0.33631	0.0467547	1.40943e-12	896	cis	chr7:92072484:SNP	2.39566e-97	0.0080464	0.0349081	0.817758
Pregnancy	chr7:92243672:SNP	cg10898776	chr7	92100819	--	A	G	0.2784	-0.305263	0.0473238	1.97988e-10	828	cis	chr7:92090980:SNP	6.42229e-77	-0.00183836	0.0363071	0.959631
MiddleAge	chr7:92243672:SNP	cg10898776	chr7	92100819	--	A	G	0.2766	-0.339019	0.0484868	6.06347e-12	846	cis	chr7:92067707:SNP	1.1668e-72	-0.0468148	0.0379116	0.217281
Pregnancy	chr7:92243672:SNP	cg11075570	chr7	92100814	--	A	G	0.2784	-0.258451	0.0464124	3.56117e-08	828	cis	chr7:92144385:SNP	1.39e-26	-0.0763134	0.043027	0.076526
Birth	chr7:92243672:SNP	cg15732164	chr7	92237376	CDK6	A	G	0.2977	-0.331387	0.0370638	2.83011e-18	838	cis	chr7:92237426:SNP	1.51041e-21	-0.0130124	0.0363266	0.720287
Childhood	chr7:92243672:SNP	cg15732164	chr7	92237376	CDK6	A	G	0.2978	-0.38817	0.0337677	1.73231e-28	895	cis	chr7:92237426:SNP	1.95881e-34	-0.00768483	0.0324737	0.812988
Adolescence	chr7:92243672:SNP	cg15732164	chr7	92237376	CDK6	A	G	0.3002	-0.287189	0.0368709	2.00091e-14	896	cis	chr7:92237396:SNP	8.5582e-25	0.00295711	0.0354745	0.933586
Pregnancy	chr7:92243672:SNP	cg15732164	chr7	92237376	CDK6	A	G	0.2784	-0.333135	0.0361161	2.75482e-19	828	cis	chr7:92237426:SNP	1.87068e-25	0.0156439	0.034935	0.654425
MiddleAge	chr7:92243672:SNP	cg15732164	chr7	92237376	CDK6	A	G	0.2766	-0.337691	0.0386175	1.49421e-17	846	cis	chr7:92237396:SNP	3.40897e-25	-0.018056	0.0371805	0.627373
Birth	chr7:148772669:SNP	cg00698126	chr7	148959735	ZNF783	T	C	0.06862	-0.623612	0.088302	3.66928e-12	838	cis	chr7:148977647:SNP	6.98327e-17	-0.414855	0.0849536	1.2693e-06
Childhood	chr7:148772669:SNP	cg00698126	chr7	148959735	ZNF783	T	C	0.06648	-0.549327	0.0831603	7.05606e-11	895	cis	chr7:148977647:SNP	9.70637e-21	-0.364295	0.0789685	4.59029e-06
Adolescence	chr7:148772669:SNP	cg00698126	chr7	148959735	ZNF783	T	C	0.06529	-0.535618	0.0854849	5.94181e-10	896	cis	chr7:148959746:SNP	2.64485e-32	-0.281975	0.0785848	0.000352407
Pregnancy	chr7:148772669:SNP	cg00698126	chr7	148959735	ZNF783	T	C	0.07005	-0.469532	0.0848295	4.28306e-08	828	cis	chr7:148959746:SNP	4.21456e-16	-0.296124	0.081274	0.000287162
Birth	chr7:148772669:SNP	cg12479418	chr7	148823350	ZNF398;ZNF425	T	C	0.06862	-0.647901	0.0864406	1.82228e-13	838	cis	chr7:148797384:SNP	1.60873e-38	0.00449722	0.0783886	0.954265
Adolescence	chr7:148772669:SNP	cg12479418	chr7	148823350	ZNF398;ZNF425	T	C	0.06529	-0.755473	0.0824013	3.66545e-19	896	cis	chr7:148880471:SNP	2.74097e-40	-0.108279	0.076099	0.155146
Pregnancy	chr7:148772669:SNP	cg12479418	chr7	148823350	ZNF398;ZNF425	T	C	0.07005	-0.64473	0.0841624	5.62787e-14	828	cis	chr7:148842558:SNP	7.42728e-38	-0.0127907	0.0763453	0.866991
MiddleAge	chr7:148772669:SNP	cg12479418	chr7	148823350	ZNF398;ZNF425	T	C	0.07151	-0.628986	0.0878181	1.91794e-12	846	cis	chr7:148865656:INDEL	1.59053e-36	0.0325429	0.0796749	0.683064
Childhood	chr7:148772669:SNP	cg12868738	chr7	148946070	ZNF212	T	C	0.06648	-0.488984	0.0775416	4.64176e-10	895	cis	chr7:148939143:SNP	7.69714e-12	-0.0428146	0.0766415	0.576561
Birth	chr7:148772669:SNP	cg15662616	chr7	148823355	ZNF398;ZNF425	T	C	0.06862	-0.458348	0.081192	2.32074e-08	838	cis	chr7:148824721:SNP	3.51151e-26	0.0169603	0.0757973	0.823004
Childhood	chr7:148772669:SNP	cg15662616	chr7	148823355	ZNF398;ZNF425	T	C	0.06648	-0.52019	0.0770812	2.79665e-11	895	cis	chr7:148865258:SNP	1.45273e-41	0.0527354	0.0692146	0.446329
Adolescence	chr7:148772669:SNP	cg15662616	chr7	148823355	ZNF398;ZNF425	T	C	0.06529	-0.646929	0.0796922	1.69539e-15	896	cis	chr7:148806246:SNP	2.15717e-43	-0.00710825	0.0720684	0.921454
Pregnancy	chr7:148772669:SNP	cg15662616	chr7	148823355	ZNF398;ZNF425	T	C	0.07005	-0.578175	0.0805908	1.72611e-12	828	cis	chr7:148806246:SNP	1.40128e-37	0.0318707	0.07318	0.663315
MiddleAge	chr7:148772669:SNP	cg15662616	chr7	148823355	ZNF398;ZNF425	T	C	0.07151	-0.572697	0.0875396	1.1316e-10	846	cis	chr7:148880471:SNP	1.588e-31	0.0432219	0.0804704	0.591349
Birth	chr7:148772669:SNP	cg23583168	chr7	148888333	--	T	C	0.06862	0.734611	0.0880427	3.32104e-16	838	cis	chr7:148888534:SNP	4.13091e-213	0.0693567	0.0401701	0.0846459
Childhood	chr7:148772669:SNP	cg23583168	chr7	148888333	--	T	C	0.06648	0.804864	0.0878913	4.03942e-19	895	cis	chr7:148888534:SNP	3.75651e-227	0.0846265	0.0393287	0.0317025
Adolescence	chr7:148772669:SNP	cg23583168	chr7	148888333	--	T	C	0.06529	0.646688	0.0903415	1.79112e-12	896	cis	chr7:148888534:SNP	1.08937e-220	0.0179733	0.0406972	0.658868
Pregnancy	chr7:148772669:SNP	cg23583168	chr7	148888333	--	T	C	0.07005	0.693384	0.0877432	9.57305e-15	828	cis	chr7:148888461:SNP	5.65568e-188	-0.00612428	0.04052	0.879904
MiddleAge	chr7:148772669:SNP	cg23583168	chr7	148888333	--	T	C	0.07151	0.76372	0.0929807	9.54632e-16	846	cis	chr7:148888461:SNP	4.54489e-181	0.0348526	0.044098	0.42958
Pregnancy	chr8:78107140:SNP	cg15152945	chr1	161283898	SDHC;LOC642502	A	T	0.2941	0.216118	0.0399291	8.33075e-08	828	trans	chr8:78121878:SNP	3.95738e-08	-0.00384429	0.0397351	0.922952
Birth	chr10:121123633:SNP	cg18001722	chr10	121146289	GRK5	T	C	0.2208	-0.376695	0.0533665	3.76057e-12	838	cis	chr10:121146290:SNP	5.38153e-77	-0.00803681	0.0416529	0.847051
Childhood	chr10:121123633:SNP	cg18001722	chr10	121146289	GRK5	T	C	0.2212	-0.292669	0.0518243	2.23646e-08	895	cis	chr10:121146290:SNP	9.60507e-79	0.0915002	0.0403084	0.0234625
Adolescence	chr10:121123633:SNP	cg18001722	chr10	121146289	GRK5	T	C	0.2215	-0.323101	0.0519337	7.78603e-10	896	cis	chr10:121146290:SNP	6.23931e-79	0.014595	0.040904	0.721323
Pregnancy	chr10:121123633:SNP	cg18001722	chr10	121146289	GRK5	T	C	0.2234	-0.367108	0.052386	5.33492e-12	828	cis	chr10:121146290:SNP	1.01221e-75	0.0100407	0.0410217	0.806703
MiddleAge	chr10:121123633:SNP	cg18001722	chr10	121146289	GRK5	T	C	0.2234	-0.360552	0.0505674	2.38898e-12	846	cis	chr10:121146290:SNP	1.32116e-72	0.00621059	0.039934	0.876453
Birth	chr11:9524255:SNP	cg05959241	chr11	9410352	IPO7	G	A	0.4612	-0.547092	0.0388238	2.77628e-40	838	cis	chr11:9410361:SNP	1.73972e-160	-0.00168756	0.0240241	0.944017
Childhood	chr11:9524255:SNP	cg05959241	chr11	9410352	IPO7	G	A	0.4575	-0.485452	0.0383261	9.50134e-34	895	cis	chr11:9410361:SNP	1.68059e-159	0.0125458	0.0224871	0.577055
Adolescence	chr11:9524255:SNP	cg05959241	chr11	9410352	IPO7	G	A	0.4565	-0.551837	0.03868	1.73918e-41	896	cis	chr11:9410361:SNP	3.97928e-169	-0.000912937	0.0238157	0.969431
Pregnancy	chr11:9524255:SNP	cg05959241	chr11	9410352	IPO7	G	A	0.4457	-0.5066	0.0388493	3.14108e-35	828	cis	chr11:9410361:SNP	1.48132e-150	0.0138709	0.0235723	0.556411
MiddleAge	chr11:9524255:SNP	cg05959241	chr11	9410352	IPO7	G	A	0.4468	-0.473732	0.039962	8.37306e-30	846	cis	chr11:9410361:SNP	5.39398e-149	0.0132422	0.0241568	0.583737
Birth	chr11:9524255:SNP	cg13070366	chr11	9386451	--	G	A	0.4612	0.296877	0.0433487	1.52731e-11	838	cis	chr11:9379402:SNP	2.24217e-22	0.109484	0.0413026	0.00819593
Childhood	chr11:9524255:SNP	cg13070366	chr11	9386451	--	G	A	0.4575	0.242348	0.042787	2.0363e-08	895	cis	chr11:9391467:SNP	8.25205e-24	-0.0188968	0.0403874	0.639987
Adolescence	chr11:9524255:SNP	cg13070366	chr11	9386451	--	G	A	0.4565	0.375093	0.0407769	2.83525e-19	896	cis	chr11:9383791:SNP	1.17455e-37	-0.0229151	0.038069	0.54738
Pregnancy	chr11:9524255:SNP	cg13070366	chr11	9386451	--	G	A	0.4457	0.398131	0.0422739	5.34222e-20	828	cis	chr11:9379626:SNP	2.13138e-38	0.15135	0.0386897	9.97556e-05
MiddleAge	chr11:9524255:SNP	cg13070366	chr11	9386451	--	G	A	0.4468	0.353422	0.0407163	2.50213e-17	846	cis	chr11:9383791:SNP	3.21688e-31	-0.004722	0.0382489	0.901781
Childhood	chr11:9524255:SNP	cg14296990	chr11	9385838	--	G	A	0.4575	0.221699	0.0389083	1.68224e-08	895	cis	chr11:9379626:SNP	7.88113e-22	0.0742847	0.0369776	0.0448698
Birth	chr11:9524255:SNP	cg19695805	chr11	9385645	--	G	A	0.4612	0.35353	0.0420059	1.89026e-16	838	cis	chr11:9385435:SNP	6.35716e-73	0.024742	0.0338493	0.465035
Childhood	chr11:9524255:SNP	cg19695805	chr11	9385645	--	G	A	0.4575	0.304923	0.0396477	4.12808e-14	895	cis	chr11:9385435:SNP	1.56884e-104	-0.0115813	0.0283616	0.683126
Adolescence	chr11:9524255:SNP	cg19695805	chr11	9385645	--	G	A	0.4565	0.376238	0.0397696	3.02888e-20	896	cis	chr11:9380533:SNP	1.59406e-112	0.00917548	0.0292512	0.753844
Pregnancy	chr11:9524255:SNP	cg19695805	chr11	9385645	--	G	A	0.4457	0.305775	0.041774	6.31967e-13	828	cis	chr11:9385435:SNP	1.39466e-86	-0.0444514	0.0311588	0.154102
MiddleAge	chr11:9524255:SNP	cg19695805	chr11	9385645	--	G	A	0.4468	0.361073	0.0426035	1.26405e-16	846	cis	chr11:9385435:SNP	1.36336e-105	-0.010118	0.029661	0.73311
Birth	chr11:9524255:SNP	cg23560715	chr11	9406072	IPO7	G	A	0.4612	-0.391543	0.0393816	5.40987e-22	838	cis	chr11:9431886:SNP	2.99872e-56	-0.0327482	0.0345595	0.343638
Childhood	chr11:9524255:SNP	cg23560715	chr11	9406072	IPO7	G	A	0.4575	-0.351929	0.036196	3.08971e-21	895	cis	chr11:9406023:SNP	4.89903e-52	-0.0369579	0.0321506	0.25067
Adolescence	chr11:9524255:SNP	cg23560715	chr11	9406072	IPO7	G	A	0.4565	-0.418745	0.0366766	3.71658e-28	896	cis	chr11:9406023:SNP	2.37834e-63	-0.0438601	0.0321825	0.173295
Pregnancy	chr11:9524255:SNP	cg23560715	chr11	9406072	IPO7	G	A	0.4457	-0.361045	0.0382389	4.35442e-20	828	cis	chr11:9432140:INDEL	2.31178e-53	-0.00937733	0.0334104	0.779039
MiddleAge	chr11:9524255:SNP	cg23560715	chr11	9406072	IPO7	G	A	0.4468	-0.335425	0.0398162	1.88076e-16	846	cis	chr11:9406023:SNP	5.95485e-58	0.0239118	0.0337616	0.47901
Birth	chr11:9524255:SNP	cg27246280	chr11	9406063	IPO7	G	A	0.4612	-0.417642	0.0414238	1.54797e-22	838	cis	chr11:9406023:SNP	4.4288e-67	0.00880012	0.0349109	0.801051
Childhood	chr11:9524255:SNP	cg27246280	chr11	9406063	IPO7	G	A	0.4575	-0.381104	0.0395465	6.58032e-21	895	cis	chr11:9406023:SNP	1.76489e-75	0.0226191	0.0322667	0.483497
Adolescence	chr11:9524255:SNP	cg27246280	chr11	9406063	IPO7	G	A	0.4565	-0.442481	0.0368357	8.94496e-31	896	cis	chr11:9406023:SNP	1.19336e-82	-0.0193638	0.0305451	0.526292
Pregnancy	chr11:9524255:SNP	cg27246280	chr11	9406063	IPO7	G	A	0.4457	-0.46958	0.0389564	9.49931e-31	828	cis	chr11:9406023:SNP	2.44463e-75	-0.0312695	0.0322513	0.332574
MiddleAge	chr11:9524255:SNP	cg27246280	chr11	9406063	IPO7	G	A	0.4468	-0.394792	0.0394137	3.11406e-22	846	cis	chr11:9406023:SNP	7.44857e-73	0.00383774	0.0320925	0.904845
Childhood	chr11:27646745:SNP	cg02096607	chr11	27493868	LGR4	G	A	0.2626	0.224481	0.0409299	5.50167e-08	895	cis	chr11:27496036:INDEL	1.51402e-18	0.0111139	0.0393865	0.777879
Birth	chr11:27646745:SNP	cg09781307	chr11	27648324	BDNFOS	G	A	0.2595	0.381969	0.0493124	2.99777e-14	838	cis	chr11:27634373:SNP	1.70043e-18	0.00892058	0.0481833	0.853169
Childhood	chr11:27646745:SNP	cg09781307	chr11	27648324	BDNFOS	G	A	0.2626	0.389957	0.0429879	8.31939e-19	895	cis	chr11:27725986:SNP	2.44252e-22	0.0365031	0.042101	0.386172
Adolescence	chr11:27646745:SNP	cg09781307	chr11	27648324	BDNFOS	G	A	0.2628	0.38836	0.0468788	4.70503e-16	896	cis	chr11:27702383:SNP	1.9489e-18	0.0491985	0.0462915	0.288181
Pregnancy	chr11:27646745:SNP	cg09781307	chr11	27648324	BDNFOS	G	A	0.2633	0.252119	0.0458975	5.38611e-08	828	cis	chr11:27728539:SNP	4.24542e-11	-0.00758383	0.0451109	0.866537
MiddleAge	chr11:27646745:SNP	cg09781307	chr11	27648324	BDNFOS	G	A	0.2606	0.288721	0.0449525	2.39258e-10	846	cis	chr11:27724745:SNP	3.90295e-11	0.0382458	0.044611	0.391547
Birth	chr11:27646745:SNP	cg10635145	chr11	27742435	BDNF	G	A	0.2595	-0.591153	0.0459406	1.85691e-34	838	cis	chr11:27742447:INDEL	2.43043e-42	-0.0450788	0.0437306	0.302945
Childhood	chr11:27646745:SNP	cg10635145	chr11	27742435	BDNF	G	A	0.2626	-0.706675	0.0424967	7.93263e-54	895	cis	chr11:27702383:SNP	4.6763e-72	-0.0513195	0.0386113	0.184169
Adolescence	chr11:27646745:SNP	cg10635145	chr11	27742435	BDNF	G	A	0.2628	-0.644389	0.0427704	1.48814e-45	896	cis	chr11:27703188:SNP	2.21514e-57	-0.0512276	0.0405317	0.206622
Pregnancy	chr11:27646745:SNP	cg10635145	chr11	27742435	BDNF	G	A	0.2633	-0.609526	0.0479624	1.07025e-33	828	cis	chr11:27742447:INDEL	4.40398e-43	-0.0298063	0.0455899	0.513443
MiddleAge	chr11:27646745:SNP	cg10635145	chr11	27742435	BDNF	G	A	0.2606	-0.457107	0.0494924	2.65495e-19	846	cis	chr11:27730556:SNP	6.23993e-27	-0.0112465	0.0476953	0.813655
Birth	chr11:27646745:SNP	cg12508693	chr11	27657625	BDNFOS	G	A	0.2595	-0.583567	0.04321	1.88013e-37	838	cis	chr11:27655318:SNP	1.51161e-39	0.00439279	0.0419631	0.916655
Childhood	chr11:27646745:SNP	cg12508693	chr11	27657625	BDNFOS	G	A	0.2626	-0.46079	0.040151	2.09217e-28	895	cis	chr11:27646157:SNP	3.93591e-30	0.00602476	0.0393472	0.878342
Adolescence	chr11:27646745:SNP	cg12508693	chr11	27657625	BDNFOS	G	A	0.2628	-0.344943	0.0434581	6.64051e-15	896	cis	chr11:27655318:SNP	2.04588e-16	0.0122073	0.0429407	0.776264
Pregnancy	chr11:27646745:SNP	cg12508693	chr11	27657625	BDNFOS	G	A	0.2633	-0.314467	0.0432227	8.59265e-13	828	cis	chr11:27646157:SNP	9.00537e-14	0.00591005	0.0428897	0.890438
Pregnancy	chr11:27646745:SNP	cg18117895	chr11	27722066	BDNF	G	A	0.2633	0.269385	0.048533	3.93261e-08	828	cis	chr11:27655318:SNP	2.46578e-08	0.00189542	0.0481443	0.968606
Birth	chr11:43729853:SNP	cg01703219	chr11	43702580	HSD17B12	A	G	0.3162	0.397231	0.0456385	1.93724e-17	838	cis	chr11:43698956:SNP	1.36081e-135	-0.00418642	0.0293696	0.886689
Childhood	chr11:43729853:SNP	cg01703219	chr11	43702580	HSD17B12	A	G	0.3207	0.432493	0.0428046	1.01893e-22	895	cis	chr11:43698956:SNP	2.67382e-136	0.0379201	0.0285953	0.185173
Adolescence	chr11:43729853:SNP	cg01703219	chr11	43702580	HSD17B12	A	G	0.3198	0.449334	0.0422516	7.36042e-25	896	cis	chr11:43698956:SNP	6.94438e-149	0.0331418	0.0277192	0.232183
Pregnancy	chr11:43729853:SNP	cg01703219	chr11	43702580	HSD17B12	A	G	0.3037	0.447385	0.0465317	9.84183e-21	828	cis	chr11:43702581:SNP	3.32432e-142	0.0273636	0.0285213	0.337657
MiddleAge	chr11:43729853:SNP	cg01703219	chr11	43702580	HSD17B12	A	G	0.3038	0.350854	0.0461349	8.66358e-14	846	cis	chr11:43702581:SNP	3.48426e-111	0.00212448	0.030371	0.944252
Adolescence	chr11:67184725:SNP	cg04647918	chr11	67383862	--	A	G	0.08259	-0.466859	0.0799136	7.38592e-09	896	cis	chr11:67403075:SNP	1.03439e-107	-0.166721	0.0568256	0.00343883
Birth	chr12:66359752:SNP	cg06712651	chr12	66351869	HMGA2	C	A	0.4916	0.243603	0.0369492	8.01136e-11	838	cis	chr12:66327632:SNP	2.63108e-12	-0.00824386	0.03653	0.821515
Childhood	chr12:66359752:SNP	cg06712651	chr12	66351869	HMGA2	C	A	0.4916	0.266215	0.0379255	4.62531e-12	895	cis	chr12:66360164:SNP	3.61014e-15	-0.0163016	0.0373324	0.662471
MiddleAge	chr12:66359752:SNP	cg06712651	chr12	66351869	HMGA2	A	C	0.4988	-0.233787	0.0386491	2.31352e-09	846	cis	chr12:66360164:SNP	6.47969e-10	-0.00409991	0.0383412	0.914872
Pregnancy	chr12:66359752:SNP	cg24776736	chr12	66356357	HMGA2	C	A	0.4982	-0.25561	0.0440862	9.83048e-09	828	cis	chr12:66356100:SNP	2.83682e-19	-0.0679442	0.0422211	0.107977
MiddleAge	chr12:66359752:SNP	cg24776736	chr12	66356357	HMGA2	A	C	0.4988	0.239344	0.0439862	7.19439e-08	846	cis	chr12:66360274:SNP	1.59499e-13	0.094579	0.0427132	0.0271134
MiddleAge	chr12:122503377:SNP	cg03844971	chr12	122518517	MLXIP	T	C	0.4663	0.268848	0.0419365	2.57732e-10	846	cis	chr12:122605846:SNP	8.1211e-11	0.000387548	0.0415908	0.992568
Childhood	chr12:122503377:SNP	cg04739485	chr12	122611783	MLXIP	T	C	0.4609	0.239314	0.0429967	3.51935e-08	895	cis	chr12:122616240:SNP	7.91862e-13	0.043307	0.0421761	0.304808
MiddleAge	chr12:122503377:SNP	cg04739485	chr12	122611783	MLXIP	T	C	0.4663	0.293448	0.0459805	3.08186e-10	846	cis	chr12:122503377:SNP	3.08186e-10	--	--	--
Adolescence	chr12:122503377:SNP	cg09213964	chr12	122668037	LRRC43	T	C	0.4637	0.237789	0.0357779	5.42353e-11	896	cis	chr12:122668091:SNP	1.01132e-23	0.0510814	0.0340809	0.134296
MiddleAge	chr12:122503377:SNP	cg11970289	chr12	122688969	B3GNT4	T	C	0.4663	-0.296238	0.0476357	8.37048e-10	846	cis	chr12:122716447:SNP	2.42701e-44	-0.107394	0.0413679	0.00961685
Birth	chr12:122503377:SNP	cg13900737	chr9	33755121	PRSS3	T	C	0.4624	0.456167	0.0354746	2.0389e-34	838	trans	chr12:122617319:INDEL	6.42112e-36	0.0160983	0.0347042	0.642871
Childhood	chr12:122503377:SNP	cg13900737	chr9	33755121	PRSS3	T	C	0.4609	0.398879	0.0304716	9.7658e-36	895	trans	chr12:122523668:SNP	4.64112e-38	-0.00723138	0.0296371	0.807293
Adolescence	chr12:122503377:SNP	cg13900737	chr9	33755121	PRSS3	T	C	0.4637	0.476237	0.0329807	2.34616e-42	896	trans	chr12:122628219:SNP	7.30916e-44	-0.00452787	0.0321845	0.888153
Pregnancy	chr12:122503377:SNP	cg13900737	chr9	33755121	PRSS3	T	C	0.4644	0.434112	0.0347439	1.00858e-32	828	trans	chr12:122528200:SNP	1.49041e-33	-0.00369866	0.0337192	0.912684
MiddleAge	chr12:122503377:SNP	cg13900737	chr9	33755121	PRSS3	T	C	0.4663	0.437364	0.0340474	3.07352e-34	846	trans	chr12:122619397:SNP	1.77313e-34	-2.18063e-05	0.0332428	0.999477
Birth	chr12:122503377:SNP	cg14874216	chr12	122651623	LRRC43	T	C	0.4624	0.265569	0.0451318	5.96418e-09	838	cis	chr12:122650353:SNP	1.44822e-106	0.00493088	0.0305608	0.871863
Adolescence	chr12:122503377:SNP	cg14874216	chr12	122651623	LRRC43	T	C	0.4637	0.237947	0.0432675	5.06591e-08	896	cis	chr12:122650353:SNP	3.35064e-138	-0.0494564	0.0274332	0.0717816
Adolescence	chr12:122503377:SNP	cg18578876	chr12	123200353	GPR109B	T	C	0.4637	0.241561	0.0447423	8.74264e-08	896	cis	chr12:123186900:SNP	4.78635e-81	0.0974011	0.0343646	0.00470425
Childhood	chr12:122503377:SNP	cg22729539	chr12	122519119	MLXIP	T	C	0.4609	0.204163	0.03456	5.06026e-09	895	cis	chr12:122614060:SNP	2.18954e-09	0.00353649	0.0343614	0.918051
Childhood	chr12:122503377:SNP	cg25461186	chr12	122518089	MLXIP	T	C	0.4609	0.215044	0.0333353	1.88447e-10	895	cis	chr12:122602305:SNP	3.25282e-11	-0.0060804	0.0330839	0.854225
Adolescence	chr12:122503377:SNP	cg25461186	chr12	122518089	MLXIP	T	C	0.4637	0.204319	0.0352966	1.00391e-08	896	cis	chr12:122494809:SNP	2.61996e-09	0.00430939	0.0351294	0.902396
Childhood	chr12:122503377:SNP	cg26977846	chr12	122631194	--	T	C	0.4609	-0.203868	0.0377074	8.39804e-08	895	cis	chr12:122623595:SNP	1.07773e-45	0.0336917	0.0331357	0.309555
Adolescence	chr12:122503377:SNP	cg26977846	chr12	122631194	--	T	C	0.4637	-0.201132	0.0369331	6.78438e-08	896	cis	chr12:122623595:SNP	6.313e-35	0.0046633	0.0336617	0.889852
Adolescence	chr12:122675576:SNP	cg09213964	chr12	122668037	LRRC43	T	C	0.3343	0.308853	0.0380475	1.69891e-15	896	cis	chr12:122668091:SNP	1.01132e-23	0.140593	0.0364135	0.000121636
Birth	chr12:122675576:SNP	cg11970289	chr12	122688969	B3GNT4	T	C	0.3383	-0.469964	0.0452695	1.01924e-23	838	cis	chr12:122689161:SNP	5.29227e-42	0.0376121	0.0415887	0.366076
Childhood	chr12:122675576:SNP	cg11970289	chr12	122688969	B3GNT4	T	C	0.3318	-0.515823	0.0409719	2.15172e-33	895	cis	chr12:122701994:SNP	3.0425e-52	-0.00812814	0.0377034	0.829367
Adolescence	chr12:122675576:SNP	cg11970289	chr12	122688969	B3GNT4	T	C	0.3343	-0.509056	0.0426037	1.72248e-30	896	cis	chr12:122679121:INDEL	2.10648e-51	0.0482092	0.039063	0.217498
Pregnancy	chr12:122675576:SNP	cg11970289	chr12	122688969	B3GNT4	T	C	0.3357	-0.5718	0.0426203	5.37692e-37	828	cis	chr12:122731158:INDEL	1.33356e-59	0.040367	0.038525	0.295057
MiddleAge	chr12:122675576:SNP	cg11970289	chr12	122688969	B3GNT4	T	C	0.3369	-0.524203	0.0450669	7.72723e-29	846	cis	chr12:122716447:SNP	2.42701e-44	0.0225108	0.0416746	0.589252
Childhood	chr12:122675576:SNP	cg23029597	chr12	123009494	RSRC2	T	C	0.3318	-0.246887	0.0383284	2.00125e-10	895	cis	chr12:123009498:SNP	2.47907e-45	-0.0338778	0.0336009	0.313632
Pregnancy	chr12:122675576:SNP	cg23029597	chr12	123009494	RSRC2	T	C	0.3357	-0.258264	0.0381351	2.53281e-11	828	cis	chr12:123009498:SNP	3.97075e-40	-0.0246173	0.0338844	0.467751
MiddleAge	chr12:122675576:SNP	cg23029597	chr12	123009494	RSRC2	T	C	0.3369	-0.242069	0.0354376	1.76263e-11	846	cis	chr12:123009498:SNP	1.54671e-39	-0.0368032	0.0316622	0.24546
Pregnancy	chr12:122675576:SNP	cg23445859	chr12	122688787	B3GNT4	T	C	0.3357	-0.25371	0.0451381	2.66772e-08	828	cis	chr12:122679121:INDEL	8.78764e-12	0.0158787	0.0446032	0.721939
Birth	chr12:124826676:SNP	cg07474670	chr12	124831017	NCOR2	T	C	0.1653	-0.960234	0.051019	2.76193e-65	838	cis	chr12:124833073:SNP	2.17999e-168	-0.0363151	0.0308169	0.238996
Childhood	chr12:124826676:SNP	cg07474670	chr12	124831017	NCOR2	T	C	0.1654	-0.906644	0.0508239	1.60233e-60	895	cis	chr12:124833073:SNP	2.2005e-189	0.0273026	0.0290268	0.347183
Adolescence	chr12:124826676:SNP	cg07474670	chr12	124831017	NCOR2	T	C	0.1669	-0.947142	0.0489823	3.9915e-69	896	cis	chr12:124833073:SNP	2.12176e-188	-0.0182417	0.0294836	0.536279
Pregnancy	chr12:124826676:SNP	cg07474670	chr12	124831017	NCOR2	T	C	0.1624	-0.992396	0.0504022	4.37632e-70	828	cis	chr12:124833073:SNP	3.00025e-180	-0.0378292	0.0298967	0.20614
MiddleAge	chr12:124826676:SNP	cg07474670	chr12	124831017	NCOR2	T	C	0.1608	-0.961403	0.0511168	8.48608e-65	846	cis	chr12:124833073:SNP	2.95873e-169	-0.0176086	0.031066	0.571014
Birth	chr12:124826676:SNP	cg13127920	chr12	124810173	NCOR2	T	C	0.1653	0.626318	0.0586508	6.45051e-25	838	cis	chr12:124810174:SNP	3.15503e-82	0.0494513	0.0465071	0.287978
Childhood	chr12:124826676:SNP	cg13127920	chr12	124810173	NCOR2	T	C	0.1654	0.576186	0.0563794	3.53843e-23	895	cis	chr12:124810174:SNP	2.09799e-90	-0.00748527	0.0438068	0.864367
Adolescence	chr12:124826676:SNP	cg13127920	chr12	124810173	NCOR2	T	C	0.1669	0.612336	0.0557341	2.54093e-26	896	cis	chr12:124810174:SNP	3.86133e-92	0.026115	0.0443101	0.555773
Pregnancy	chr12:124826676:SNP	cg13127920	chr12	124810173	NCOR2	T	C	0.1624	0.754158	0.0554137	6.4534e-38	828	cis	chr12:124810174:SNP	2.73375e-104	0.0950566	0.042338	0.025043
MiddleAge	chr12:124826676:SNP	cg13127920	chr12	124810173	NCOR2	T	C	0.1608	0.660274	0.0563824	3.52726e-29	846	cis	chr12:124810174:SNP	3.70474e-98	0.0248925	0.0419318	0.552933
Birth	chr12:124826676:SNP	cg24417798	chr12	124791649	FAM101A	T	C	0.1653	0.312416	0.0523637	3.70185e-09	838	cis	chr12:124791650:SNP	1.9888e-48	0.0894501	0.0450651	0.0475105
Adolescence	chr12:124826676:SNP	cg24417798	chr12	124791649	FAM101A	T	C	0.1669	0.327257	0.0496947	8.02002e-11	896	cis	chr12:124791650:SNP	6.50422e-59	0.0895541	0.0423061	0.0345717
Pregnancy	chr12:124826676:SNP	cg24417798	chr12	124791649	FAM101A	T	C	0.1624	0.433794	0.0492997	9.13651e-18	828	cis	chr12:124791650:SNP	2.91665e-51	0.159358	0.0428293	0.000213321
MiddleAge	chr12:124826676:SNP	cg24417798	chr12	124791649	FAM101A	T	C	0.1608	0.370514	0.0523221	3.32363e-12	846	cis	chr12:124791650:SNP	1.15781e-55	0.100898	0.0438487	0.0216673
Pregnancy	chr12:132623389:SNP	cg03754700	chr12	132626213	DDX51	C	G	0.1322	0.49041	0.0619874	8.95263e-15	828	cis	chr12:132623473:SNP	7.10065e-15	-0.000700222	0.0614921	0.990918
Birth	chr12:132623389:SNP	cg05210239	chr12	132855224	LOC100130238;GALNT9	C	G	0.1402	-0.33494	0.0587876	1.73194e-08	838	cis	chr12:132568660:SNP	8.02635e-10	-0.0237421	0.0581932	0.683396
Birth	chr12:132623389:SNP	cg08087969	chr12	132657669	--	C	G	0.1402	-0.602007	0.0613919	1.80797e-21	838	cis	chr12:132657786:SNP	2.39957e-37	-0.178982	0.0569827	0.00174846
Childhood	chr12:132623389:SNP	cg08087969	chr12	132657669	--	C	G	0.1374	-0.427053	0.0607563	4.33643e-12	895	cis	chr12:132657786:SNP	1.48028e-34	-0.0293393	0.0563562	0.602781
Adolescence	chr12:132623389:SNP	cg08087969	chr12	132657669	--	C	G	0.135	-0.490465	0.0613724	4.41672e-15	896	cis	chr12:132657786:SNP	4.43725e-28	-0.133218	0.0586291	0.0233275
Pregnancy	chr12:132623389:SNP	cg08087969	chr12	132657669	--	C	G	0.1322	-0.616706	0.0607729	8.81252e-23	828	cis	chr12:132657786:SNP	1.47114e-36	-0.181491	0.0568115	0.00145796
MiddleAge	chr12:132623389:SNP	cg08087969	chr12	132657669	--	C	G	0.1359	-0.479936	0.0623722	4.53698e-14	846	cis	chr12:132657786:SNP	1.62471e-25	-0.121712	0.0590214	0.0395422
Birth	chr12:132623389:SNP	cg08270023	chr12	132619174	--	C	G	0.1402	-0.472581	0.0625019	1.1404e-13	838	cis	chr12:132579551:SNP	1.40236e-15	-0.0318842	0.0613444	0.603382
Childhood	chr12:132623389:SNP	cg08270023	chr12	132619174	--	C	G	0.1374	-0.516622	0.0548719	4.51322e-20	895	cis	chr12:132604195:SNP	4.49775e-21	-0.0346243	0.0540014	0.521587
Adolescence	chr12:132623389:SNP	cg08270023	chr12	132619174	--	C	G	0.135	-0.616102	0.0585458	2.09785e-24	896	cis	chr12:132638916:SNP	1.78223e-29	-0.0811223	0.056848	0.153953
Pregnancy	chr12:132623389:SNP	cg08270023	chr12	132619174	--	C	G	0.1322	-0.576522	0.0586128	1.42004e-21	828	cis	chr12:132562126:SNP	8.60573e-25	-0.176686	0.0569254	0.00198108
MiddleAge	chr12:132623389:SNP	cg08270023	chr12	132619174	--	C	G	0.1359	-0.536653	0.0604493	5.09647e-18	846	cis	chr12:132621624:SNP	7.88528e-21	0.0212618	0.0591129	0.719189
Birth	chr12:132623389:SNP	cg09764611	chr12	132620959	--	C	G	0.1402	-0.84976	0.0583558	1.33075e-42	838	cis	chr12:132621624:SNP	8.07968e-43	-0.0156257	0.0568909	0.78365
Childhood	chr12:132623389:SNP	cg09764611	chr12	132620959	--	C	G	0.1374	-0.981587	0.0501408	1.74809e-70	895	cis	chr12:132621624:SNP	9.73482e-71	-0.0219019	0.0468334	0.640154
Adolescence	chr12:132623389:SNP	cg09764611	chr12	132620959	--	C	G	0.135	-1.0633	0.0540238	3.84122e-71	896	cis	chr12:132621375:SNP	3.84122e-71	-2.35229e-16	0.0518525	1
Pregnancy	chr12:132623389:SNP	cg09764611	chr12	132620959	--	C	G	0.1322	-1.10433	0.0532116	3.51567e-76	828	cis	chr12:132623473:SNP	2.14243e-77	0.00454192	0.0506091	0.928513
MiddleAge	chr12:132623389:SNP	cg09764611	chr12	132620959	--	C	G	0.1359	-1.05786	0.0532732	1.14792e-70	846	cis	chr12:132621375:SNP	1.14792e-70	-7.12119e-17	0.0499896	1
Birth	chr12:132623389:SNP	cg10284638	chr12	132562125	EP400	C	G	0.1402	-0.425579	0.0628151	2.47272e-11	838	cis	chr12:132562126:SNP	3.30021e-33	0.0325307	0.0574985	0.571718
Childhood	chr12:132623389:SNP	cg10284638	chr12	132562125	EP400	C	G	0.1374	-0.515837	0.0612224	1.56706e-16	895	cis	chr12:132562126:SNP	4.96938e-38	-0.056576	0.0561111	0.313611
Adolescence	chr12:132623389:SNP	cg10284638	chr12	132562125	EP400	C	G	0.135	-0.564254	0.0602484	6.85749e-20	896	cis	chr12:132562126:SNP	2.34309e-55	-0.00638615	0.0528272	0.903809
Pregnancy	chr12:132623389:SNP	cg10284638	chr12	132562125	EP400	C	G	0.1322	-0.467234	0.0637044	5.70573e-13	828	cis	chr12:132562126:SNP	7.45094e-39	0.0592756	0.0575822	0.303614
MiddleAge	chr12:132623389:SNP	cg10284638	chr12	132562125	EP400	C	G	0.1359	-0.462693	0.0627746	4.54973e-13	846	cis	chr12:132562126:SNP	2.2571e-35	0.0293218	0.0569762	0.606963
Childhood	chr12:132623389:SNP	cg16375550	chr12	132657317	--	C	G	0.1374	-0.340007	0.0589019	1.10252e-08	895	cis	chr12:132657786:SNP	4.6297e-21	-0.0403426	0.0566031	0.476214
Adolescence	chr12:132623389:SNP	cg16375550	chr12	132657317	--	C	G	0.135	-0.466719	0.0550474	1.02725e-16	896	cis	chr12:132657786:SNP	2.31094e-22	-0.17532	0.0535546	0.00110541
Pregnancy	chr12:132623389:SNP	cg16375550	chr12	132657317	--	C	G	0.1322	-0.512851	0.064088	4.54664e-15	828	cis	chr12:132657786:SNP	2.10406e-18	-0.195421	0.062323	0.00178096
MiddleAge	chr12:132623389:SNP	cg16375550	chr12	132657317	--	C	G	0.1359	-0.364535	0.0583888	7.21882e-10	846	cis	chr12:132657786:SNP	1.43856e-15	-0.1099	0.0568007	0.0533927
Pregnancy	chr12:132623389:SNP	cg17184608	chr12	132627867	NOC4L;DDX51	C	G	0.1322	-0.277498	0.0513955	8.94621e-08	828	cis	chr12:132604195:SNP	1.29249e-08	-2.42994e-05	0.0511326	0.999621
Birth	chr12:132623389:SNP	cg23916979	chr12	132657517	--	C	G	0.1402	-0.400968	0.0563888	2.64116e-12	838	cis	chr12:132657786:SNP	4.75093e-26	-0.084543	0.0534699	0.11426
Childhood	chr12:132623389:SNP	cg23916979	chr12	132657517	--	C	G	0.1374	-0.395729	0.0528981	1.87601e-13	895	cis	chr12:132657786:SNP	3.36983e-27	-0.085611	0.0503874	0.0896835
Adolescence	chr12:132623389:SNP	cg23916979	chr12	132657517	--	C	G	0.135	-0.408957	0.0530975	3.79084e-14	896	cis	chr12:132657786:SNP	3.9124e-21	-0.137772	0.0516578	0.00780119
Pregnancy	chr12:132623389:SNP	cg23916979	chr12	132657517	--	C	G	0.1322	-0.353722	0.0537026	8.3805e-11	828	cis	chr12:132604195:SNP	1.44597e-11	-0.00946077	0.0534068	0.859441
MiddleAge	chr12:132623389:SNP	cg23916979	chr12	132657517	--	C	G	0.1359	-0.360554	0.0546636	8.04705e-11	846	cis	chr12:132657786:SNP	6.38656e-20	-0.0804721	0.0523993	0.12503
Birth	chr12:132623389:SNP	cg26561844	chr12	132562101	EP400	C	G	0.1402	-0.339819	0.0599423	2.03075e-08	838	cis	chr12:132562126:SNP	1.72582e-16	-0.0352903	0.0579402	0.542651
Birth	chr12:132623389:SNP	cg27364244	chr12	132660955	--	C	G	0.1402	0.326868	0.0598995	6.53734e-08	838	cis	chr12:132657786:SNP	5.70893e-12	0.112592	0.0588574	0.0561238
Childhood	chr12:132623389:SNP	cg27364244	chr12	132660955	--	C	G	0.1374	0.383275	0.0586226	1.08682e-10	895	cis	chr12:132657786:SNP	5.28527e-20	0.0930142	0.0567827	0.101785
Pregnancy	chr12:132623389:SNP	cg27364244	chr12	132660955	--	C	G	0.1322	0.44145	0.0599513	4.65726e-13	828	cis	chr12:132657786:SNP	2.61043e-15	0.171156	0.0589407	0.00379271
MiddleAge	chr12:132623389:SNP	cg27364244	chr12	132660955	--	C	G	0.1359	0.360469	0.0591703	1.79165e-09	846	cis	chr12:132657786:SNP	1.45765e-12	0.133536	0.0578121	0.0211732
Childhood	chr12:132623389:SNP	cg27451610	chr12	132657410	--	C	G	0.1374	-0.440182	0.0611285	1.33871e-12	895	cis	chr12:132657786:SNP	1.17726e-32	-0.052986	0.0571863	0.354429
Adolescence	chr12:132623389:SNP	cg27451610	chr12	132657410	--	C	G	0.135	-0.49759	0.0604072	6.77487e-16	896	cis	chr12:132657786:SNP	2.40895e-20	-0.191108	0.0590169	0.00125051
Pregnancy	chr12:132623389:SNP	cg27451610	chr12	132657410	--	C	G	0.1322	-0.539148	0.0644586	2.87138e-16	828	cis	chr12:132657786:SNP	2.53435e-25	-0.15999	0.0614584	0.00941522
MiddleAge	chr12:132623389:SNP	cg27451610	chr12	132657410	--	C	G	0.1359	-0.421818	0.062462	2.92597e-11	846	cis	chr12:132657786:SNP	2.38738e-21	-0.0917667	0.0593836	0.122698
Birth	chr13:50787556:SNP	cg00465247	chr13	50703477	--	A	G	0.3252	-0.263461	0.0474098	3.78252e-08	838	cis	chr13:50645164:SNP	7.91205e-89	-0.00313732	0.0349311	0.928458
Childhood	chr13:50787556:SNP	cg00465247	chr13	50703477	--	A	G	0.3218	-0.31572	0.0434849	8.86313e-13	895	cis	chr13:50645164:SNP	4.98359e-93	-0.067734	0.0324944	0.0374206
Adolescence	chr13:50787556:SNP	cg00465247	chr13	50703477	--	A	G	0.327	-0.273835	0.0444664	1.14202e-09	896	cis	chr13:50645164:SNP	2.81129e-82	-0.0304609	0.0343703	0.375735
Pregnancy	chr13:50787556:SNP	cg00465247	chr13	50703477	--	A	G	0.3285	-0.256652	0.0440948	8.64389e-09	828	cis	chr13:50652456:SNP	1.1163e-79	-0.0171676	0.0335645	0.609162
MiddleAge	chr13:50787556:SNP	cg00465247	chr13	50703477	--	A	G	0.3286	-0.281187	0.0426112	7.89431e-11	846	cis	chr13:50645164:SNP	7.31626e-68	-0.0459546	0.033751	0.173746
Birth	chr13:50787556:SNP	cg01404873	chr13	50701050	DLEU2	A	G	0.3252	0.300867	0.0495156	1.93501e-09	838	cis	chr13:50645164:SNP	4.61269e-131	-0.0137452	0.0307919	0.655441
Childhood	chr13:50787556:SNP	cg01404873	chr13	50701050	DLEU2	A	G	0.3218	0.290685	0.0465191	6.60081e-10	895	cis	chr13:50645164:SNP	8.37581e-135	-0.0115676	0.0293008	0.693099
Adolescence	chr13:50787556:SNP	cg01404873	chr13	50701050	DLEU2	A	G	0.327	0.295445	0.0443582	4.94844e-11	896	cis	chr13:50645164:SNP	1.32543e-111	0.0210329	0.0307414	0.494047
Pregnancy	chr13:50787556:SNP	cg01404873	chr13	50701050	DLEU2	A	G	0.3285	0.311687	0.0454	1.37616e-11	828	cis	chr13:50645164:SNP	1.24932e-95	0.049143	0.0325754	0.131817
MiddleAge	chr13:50787556:SNP	cg01404873	chr13	50701050	DLEU2	A	G	0.3286	0.276404	0.0464596	4.15245e-09	846	cis	chr13:50645164:SNP	5.71237e-73	0.0128545	0.0359058	0.720441
Childhood	chr13:50787556:SNP	cg08004525	chr13	50703549	--	A	G	0.3218	-0.273676	0.0472172	9.62999e-09	895	cis	chr13:50645164:SNP	1.29158e-63	-0.0449851	0.0388627	0.247385
Childhood	chr13:50787556:SNP	cg09000832	chr13	50703589	--	A	G	0.3218	-0.258024	0.0442241	7.72492e-09	895	cis	chr13:50645164:SNP	4.82241e-64	-0.0431569	0.0363512	0.235479
Adolescence	chr13:50787556:SNP	cg09000832	chr13	50703589	--	A	G	0.327	-0.23824	0.0438931	7.48395e-08	896	cis	chr13:50645164:SNP	2.32358e-61	-0.0269906	0.0364313	0.458984
Childhood	chr13:50787556:SNP	cg13204699	chr13	50703841	--	A	G	0.3218	-0.260721	0.0453409	1.25123e-08	895	cis	chr13:50645164:SNP	9.65976e-68	-0.035974	0.0368499	0.329235
Adolescence	chr13:50787556:SNP	cg15293759	chr10	86040024	--	A	G	0.327	-0.232041	0.0425102	6.33442e-08	896	trans	chr13:50760125:SNP	2.71782e-14	-0.144777	0.0412598	0.000473991
MiddleAge	chr13:50787556:SNP	cg15293759	chr10	86040024	--	A	G	0.3286	-0.265975	0.0430913	1.10811e-09	846	trans	chr13:50762944:SNP	7.48474e-10	-0.0663984	0.0429471	0.122522
Pregnancy	chr13:50787556:SNP	cg17976839	chr13	50923823	--	A	G	0.3285	0.278243	0.04742	6.59073e-09	828	cis	chr13:50908951:SNP	1.62504e-63	0.033205	0.0388896	0.393468
Birth	chr13:50787556:SNP	cg20293942	chr13	50701256	--	A	G	0.3252	0.316997	0.0516838	1.37529e-09	838	cis	chr13:50645164:SNP	3.30283e-146	-0.023602	0.0300276	0.432103
Childhood	chr13:50787556:SNP	cg20293942	chr13	50701256	--	A	G	0.3218	0.31846	0.046623	1.63299e-11	895	cis	chr13:50645164:SNP	1.75161e-162	-0.00511692	0.0261402	0.844854
Adolescence	chr13:50787556:SNP	cg20293942	chr13	50701256	--	A	G	0.327	0.331442	0.0451936	5.29452e-13	896	cis	chr13:50645164:SNP	2.39333e-171	0.00633404	0.0243978	0.795224
Pregnancy	chr13:50787556:SNP	cg20293942	chr13	50701256	--	A	G	0.3285	0.316917	0.0445632	2.64498e-12	828	cis	chr13:50645164:SNP	6.98764e-145	0.0197852	0.0257185	0.441955
MiddleAge	chr13:50787556:SNP	cg20293942	chr13	50701256	--	A	G	0.3286	0.348161	0.0448989	2.94258e-14	846	cis	chr13:50645164:SNP	1.09273e-136	0.0191414	0.0263221	0.467336
Childhood	chr13:50787556:SNP	cg23104954	chr13	50701501	--	A	G	0.3218	0.286646	0.0475149	2.42372e-09	895	cis	chr13:50645164:SNP	4.97289e-140	-0.0252893	0.0292268	0.387135
Adolescence	chr13:50787556:SNP	cg23104954	chr13	50701501	--	A	G	0.327	0.298895	0.046393	1.98103e-10	896	cis	chr13:50645164:SNP	3.77175e-129	-0.00309074	0.0299506	0.917833
Pregnancy	chr13:50787556:SNP	cg23104954	chr13	50701501	--	A	G	0.3285	0.252863	0.045869	4.83867e-08	828	cis	chr13:50645164:SNP	6.86051e-120	-0.0323327	0.0293439	0.270873
MiddleAge	chr13:50787556:SNP	cg23104954	chr13	50701501	--	A	G	0.3286	0.262003	0.046579	2.63259e-08	846	cis	chr13:50645164:SNP	5.53663e-95	-0.0332191	0.0326484	0.309258
Adolescence	chr14:60886150:SNP	cg02303747	chr14	60794963	--	C	T	0.3844	-0.259403	0.0436985	4.27464e-09	891	cis	chr14:60794967:SNP	7.73411e-15	-0.0302647	0.0427665	0.479346
Pregnancy	chr14:60886150:SNP	cg06898279	chr14	60629192	DHRS7	C	T	0.3827	0.244046	0.0451451	8.63703e-08	823	cis	chr14:60632246:SNP	7.88623e-112	0.0356988	0.0303292	0.239546
Adolescence	chr14:60886150:SNP	cg26930006	chr14	60798844	--	C	T	0.3844	-0.299347	0.0460183	1.33781e-10	891	cis	chr14:61139117:SNP	2.78477e-18	-0.0514157	0.0447237	0.250626
Childhood	chr14:60886150:SNP	cg27398547	chr14	60952738	C14orf39	C	T	0.3787	-0.19765	0.0346474	1.62042e-08	890	cis	chr14:60858300:SNP	9.45671e-78	0.0160302	0.0270096	0.553008
Birth	chr14:74987572:SNP	cg05843944	chr14	74873358	TMEM90A	G	A	0.3765	0.30994	0.0462365	3.94098e-11	838	cis	chr14:74870518:SNP	1.6054e-135	0.0249696	0.0276448	0.366687
Childhood	chr14:74987572:SNP	cg05843944	chr14	74873358	TMEM90A	G	A	0.3737	0.282933	0.0463402	1.57034e-09	895	cis	chr14:74870518:SNP	3.67888e-160	-0.0195781	0.0259228	0.450316
Adolescence	chr14:74987572:SNP	cg05843944	chr14	74873358	TMEM90A	G	A	0.3705	0.328038	0.0460597	2.29653e-12	896	cis	chr14:74870518:SNP	5.43318e-165	-0.0053246	0.0254304	0.834203
Pregnancy	chr14:74987572:SNP	cg05843944	chr14	74873358	TMEM90A	G	A	0.3702	0.357042	0.0491188	8.99134e-13	828	cis	chr14:74870685:INDEL	1.35821e-149	0.0333686	0.0284877	0.241831
MiddleAge	chr14:74987572:SNP	cg05843944	chr14	74873358	TMEM90A	G	A	0.3741	0.322953	0.0486617	6.20113e-11	846	cis	chr14:74870518:SNP	9.5708e-145	0.0325418	0.0270471	0.229302
Birth	chr14:74987572:SNP	cg06688770	chr14	74892331	TMEM90A	G	A	0.3765	-0.27602	0.0475356	9.3253e-09	838	cis	chr14:74910866:SNP	8.31019e-16	-0.0713226	0.0461408	0.122575
Childhood	chr14:74987572:SNP	cg06688770	chr14	74892331	TMEM90A	G	A	0.3737	-0.310505	0.044313	5.02656e-12	895	cis	chr14:74901187:SNP	7.52632e-24	-0.0755895	0.0422459	0.073935
Adolescence	chr14:74987572:SNP	cg06688770	chr14	74892331	TMEM90A	G	A	0.3705	-0.27441	0.0455641	2.57197e-09	896	cis	chr14:74901187:SNP	2.38399e-11	-0.104546	0.0449724	0.0203284
Childhood	chr14:74987572:SNP	cg11114503	chr14	74992018	LTBP2	G	A	0.3737	-0.225871	0.0395982	1.62531e-08	895	cis	chr14:74988133:INDEL	6.27025e-09	-0.0171689	0.03938	0.662965
MiddleAge	chr14:74987572:SNP	cg15251212	chr17	36508330	SOCS7	G	A	0.3741	-0.186143	0.034549	9.59389e-08	846	trans	chr14:74980506:INDEL	7.28037e-08	-0.00694427	0.0343346	0.839775
Adolescence	chr14:74987572:SNP	cg16374328	chr14	74960395	NPC2;ISCA2	G	A	0.3705	-0.314697	0.0461911	1.82969e-11	896	cis	chr14:74941081:SNP	1.86765e-38	-0.0538096	0.0420312	0.20082
Pregnancy	chr14:74987572:SNP	cg16374328	chr14	74960395	NPC2;ISCA2	G	A	0.3702	-0.337091	0.0484072	7.16685e-12	828	cis	chr14:74941081:SNP	4.37195e-29	-0.0799357	0.0451659	0.0771563
Childhood	chr14:74987572:SNP	cg26195881	chr14	74959018	NPC2;ISCA2	G	A	0.3737	0.255696	0.0437184	7.11621e-09	895	cis	chr14:74939982:SNP	3.70175e-70	0.0432234	0.0354096	0.222557
Pregnancy	chr14:74987572:SNP	cg26195881	chr14	74959018	NPC2;ISCA2	G	A	0.3702	0.249131	0.0459313	7.83293e-08	828	cis	chr14:74939334:SNP	3.57716e-56	0.0766863	0.0384818	0.0466399
Birth	chr15:48947962:SNP	cg00651497	chr15	48829009	FBN1	G	A	0.2536	-0.406154	0.0504115	2.98418e-15	838	cis	chr15:48934858:INDEL	1.10059e-20	-0.0517229	0.0491061	0.29254
Childhood	chr15:48947962:SNP	cg00651497	chr15	48829009	FBN1	G	A	0.248	-0.288672	0.0462385	6.83089e-10	895	cis	chr15:48926002:SNP	5.96533e-21	0.0248659	0.0442939	0.574687
Adolescence	chr15:48947962:SNP	cg00651497	chr15	48829009	FBN1	G	A	0.25	-0.413563	0.0481491	4.25829e-17	896	cis	chr15:48926002:SNP	1.59746e-24	-0.0544511	0.046631	0.243261
Pregnancy	chr15:48947962:SNP	cg00651497	chr15	48829009	FBN1	G	A	0.2367	-0.465292	0.0513663	1.09613e-18	828	cis	chr15:48883696:SNP	1.65521e-29	-0.0541039	0.0487405	0.267332
MiddleAge	chr15:48947962:SNP	cg00651497	chr15	48829009	FBN1	G	A	0.2382	-0.305197	0.0515254	4.83366e-09	846	cis	chr15:48810499:SNP	3.12494e-21	0.0357813	0.0490327	0.465777
Childhood	chr15:48947962:SNP	cg22543374	chr15	48732134	FBN1	G	A	0.248	-0.298161	0.0452512	7.84904e-11	895	cis	chr15:48896830:SNP	2.24162e-12	-0.062253	0.0445053	0.162252
Birth	chr15:68063739:SNP	cg05925327	chr15	68127851	--	T	G	0.207	-0.360206	0.0532418	2.63265e-11	838	cis	chr15:68043878:SNP	1.93018e-14	0.0267385	0.0522178	0.608759
Childhood	chr15:68063739:SNP	cg05925327	chr15	68127851	--	T	G	0.2017	-0.565245	0.0478243	6.59184e-30	895	cis	chr15:68043878:SNP	2.90543e-36	0.00890838	0.0460984	0.846813
Adolescence	chr15:68063739:SNP	cg05925327	chr15	68127851	--	T	G	0.2076	-0.600025	0.0493273	1.85541e-31	896	cis	chr15:68112593:INDEL	3.26563e-43	0.0462826	0.046738	0.322336
Pregnancy	chr15:68063739:SNP	cg05925327	chr15	68127851	--	T	G	0.2138	-0.499321	0.0511579	2.7633e-21	828	cis	chr15:68072527:SNP	1.1087e-31	-0.113117	0.0480901	0.0189167
MiddleAge	chr15:68063739:SNP	cg05925327	chr15	68127851	--	T	G	0.208	-0.600044	0.0529453	1.44644e-27	846	cis	chr15:68072527:SNP	8.62994e-34	-0.183269	0.0504619	0.000300832
Birth	chr15:68063739:SNP	cg09469610	chr15	68113110	--	T	G	0.207	0.302637	0.0533405	1.97924e-08	838	cis	chr15:68043057:SNP	1.73257e-09	-0.0143091	0.0529478	0.787041
Childhood	chr15:68063739:SNP	cg09469610	chr15	68113110	--	T	G	0.2017	0.461114	0.0515443	2.35638e-18	895	cis	chr15:68043878:SNP	6.6147e-22	-0.00803824	0.0505287	0.873642
Adolescence	chr15:68063739:SNP	cg09469610	chr15	68113110	--	T	G	0.2076	0.499632	0.0510917	1.8625e-21	896	cis	chr15:68063739:SNP	1.8625e-21	--	--	--
Pregnancy	chr15:68063739:SNP	cg09469610	chr15	68113110	--	T	G	0.2138	0.398102	0.0518806	5.12731e-14	828	cis	chr15:68076399:SNP	2.38544e-17	-0.0337607	0.0507914	0.506448
MiddleAge	chr15:68063739:SNP	cg09469610	chr15	68113110	--	T	G	0.208	0.38483	0.053657	1.79542e-12	846	cis	chr15:68007582:SNP	2.16661e-13	0.0252703	0.0530688	0.634087
Birth	chr15:68063739:SNP	cg09917562	chr15	68114909	--	T	G	0.207	-0.386209	0.0527736	6.33536e-13	838	cis	chr15:68083436:SNP	6.02366e-14	-0.00926367	0.0522486	0.859319
Childhood	chr15:68063739:SNP	cg09917562	chr15	68114909	--	T	G	0.2017	-0.67745	0.0477201	4.04131e-41	895	cis	chr15:68076399:SNP	1.8121e-44	0.00176463	0.0462181	0.969553
Adolescence	chr15:68063739:SNP	cg09917562	chr15	68114909	--	T	G	0.2076	-0.709668	0.0468358	5.34035e-46	896	cis	chr15:68072458:SNP	3.15681e-50	0.00999896	0.0451405	0.824751
Pregnancy	chr15:68063739:SNP	cg09917562	chr15	68114909	--	T	G	0.2138	-0.753187	0.0450038	8.8407e-54	828	cis	chr15:68066729:SNP	1.0022e-56	0.000325119	0.0426357	0.993918
MiddleAge	chr15:68063739:SNP	cg09917562	chr15	68114909	--	T	G	0.208	-0.66059	0.0491945	5.99881e-37	846	cis	chr15:68082816:SNP	4.34593e-38	-0.00913682	0.0478222	0.848532
Childhood	chr15:68063739:SNP	cg20262763	chr15	68127656	--	T	G	0.2017	0.355907	0.0551933	1.91487e-10	895	cis	chr15:68128117:SNP	6.4364e-19	0.21408	0.0528296	5.54732e-05
MiddleAge	chr15:68063739:SNP	cg20262763	chr15	68127656	--	T	G	0.208	0.333639	0.0558105	3.51069e-09	846	cis	chr15:68126675:SNP	3.34073e-16	0.218265	0.0536246	5.20196e-05
Birth	chr15:68063739:SNP	cg23793686	chr15	68133972	--	T	G	0.207	-0.374671	0.052253	1.75927e-12	838	cis	chr15:68197932:SNP	7.6102e-41	-0.22914	0.0462783	9.06331e-07
Adolescence	chr15:68063739:SNP	cg23793686	chr15	68133972	--	T	G	0.2076	-0.303309	0.0493093	1.19199e-09	896	cis	chr15:68197932:SNP	2.33535e-44	-0.190048	0.0435021	1.40713e-05
Pregnancy	chr15:68063739:SNP	cg23793686	chr15	68133972	--	T	G	0.2138	-0.294244	0.0517937	1.9049e-08	828	cis	chr15:68156715:SNP	3.47264e-43	-0.188208	0.0452632	3.57404e-05
Birth	chr15:68063739:SNP	cg24579218	chr15	68104479	--	T	G	0.207	-0.697934	0.0436699	7.3756e-50	838	cis	chr15:68072458:SNP	1.25558e-54	0.00877268	0.0416079	0.833067
Childhood	chr15:68063739:SNP	cg24579218	chr15	68104479	--	T	G	0.2017	-1.12226	0.0362062	7.617e-141	895	cis	chr15:68076399:SNP	6.1568e-155	-0.00254192	0.0306905	0.934011
Adolescence	chr15:68063739:SNP	cg24579218	chr15	68104479	--	T	G	0.2076	-1.09656	0.0336418	5.44539e-151	896	cis	chr15:68043057:SNP	6.54301e-156	-0.00933633	0.0294336	0.751171
Pregnancy	chr15:68063739:SNP	cg24579218	chr15	68104479	--	T	G	0.2138	-0.96975	0.0375784	5.06901e-106	828	cis	chr15:68120644:SNP	1.84051e-115	0.000262384	0.0323355	0.993528
MiddleAge	chr15:68063739:SNP	cg24579218	chr15	68104479	--	T	G	0.208	-0.982646	0.0363689	2.11234e-112	846	cis	chr15:68076399:SNP	4.37491e-118	-0.016387	0.0320491	0.609286
Pregnancy	chr15:68063739:SNP	cg26545918	chr15	68124484	LBXCOR1	T	G	0.2138	0.415952	0.0489863	1.06489e-16	828	cis	chr15:68124853:SNP	8.61379e-31	0.202877	0.0455672	9.7688e-06
MiddleAge	chr15:68063739:SNP	cg26545918	chr15	68124484	LBXCOR1	T	G	0.208	0.316585	0.0460575	1.33001e-11	846	cis	chr15:68124853:SNP	3.76027e-29	0.126282	0.0426262	0.00314908
Birth	chr15:68063739:SNP	cg27219399	chr15	67835830	MAP2K5	T	G	0.207	0.30062	0.0517133	8.98004e-09	838	cis	chr15:67710011:SNP	1.42851e-21	-0.068788	0.0488833	0.159775
Childhood	chr15:68063739:SNP	cg27219399	chr15	67835830	MAP2K5	T	G	0.2017	0.553694	0.0506741	4.60348e-26	895	cis	chr15:67904511:SNP	5.37576e-53	-0.00858538	0.0458412	0.851483
Adolescence	chr15:68063739:SNP	cg27219399	chr15	67835830	MAP2K5	T	G	0.2076	0.452811	0.0505906	2.25591e-18	896	cis	chr15:67909279:SNP	1.38475e-39	-0.0340597	0.0469328	0.468219
Pregnancy	chr15:68063739:SNP	cg27219399	chr15	67835830	MAP2K5	T	G	0.2138	0.4545	0.0505422	1.8866e-18	828	cis	chr15:67809823:SNP	6.05756e-35	0.0145613	0.0471529	0.757551
MiddleAge	chr15:68063739:SNP	cg27219399	chr15	67835830	MAP2K5	T	G	0.208	0.434475	0.0510359	9.38836e-17	846	cis	chr15:67809823:SNP	2.81628e-30	-0.00360541	0.047838	0.939943
Childhood	chr15:89309892:SNP	cg00512726	chr15	89312969	--	C	G	0.1793	-0.270099	0.0477909	2.18272e-08	895	cis	chr15:89312428:SNP	9.30512e-09	0.0060711	0.0475323	0.898397
Adolescence	chr15:89309892:SNP	cg00512726	chr15	89312969	--	C	G	0.178	-0.310481	0.0536528	1.01412e-08	896	cis	chr15:89279696:SNP	1.02003e-09	0.00549367	0.0533785	0.918052
Birth	chr15:89309892:SNP	cg16179969	chr15	89313222	--	C	G	0.1766	-0.53402	0.0577996	2.37931e-19	838	cis	chr15:89288650:SNP	1.67197e-24	0.0188717	0.0562725	0.737444
Childhood	chr15:89309892:SNP	cg16179969	chr15	89313222	--	C	G	0.1793	-0.581388	0.0553595	2.5922e-24	895	cis	chr15:89288650:SNP	1.10442e-28	0.00446765	0.0536918	0.933705
Adolescence	chr15:89309892:SNP	cg16179969	chr15	89313222	--	C	G	0.178	-0.594193	0.0552756	2.47443e-25	896	cis	chr15:89288118:SNP	2.82528e-30	0.0118062	0.0537613	0.826234
Pregnancy	chr15:89309892:SNP	cg16179969	chr15	89313222	--	C	G	0.1618	-0.586787	0.0565896	1.17531e-23	828	cis	chr15:89288650:SNP	9.09207e-31	0.0385235	0.0544066	0.47912
MiddleAge	chr15:89309892:SNP	cg16179969	chr15	89313222	--	C	G	0.1655	-0.662803	0.0582273	8.90625e-28	846	cis	chr15:89305421:SNP	1.70296e-33	0.0189894	0.0561771	0.735439
Childhood	chr15:89309892:SNP	cg24224304	chr15	89313120	--	C	G	0.1793	-0.317115	0.0427436	2.91345e-13	895	cis	chr15:89288650:SNP	4.84658e-15	-0.0019509	0.0421728	0.963114
Adolescence	chr15:89309892:SNP	cg24224304	chr15	89313120	--	C	G	0.178	-0.398365	0.0489519	1.45454e-15	896	cis	chr15:89288118:SNP	2.51421e-17	-0.00408938	0.0483911	0.932674
Pregnancy	chr15:89309892:SNP	cg24224304	chr15	89313120	--	C	G	0.1618	-0.419041	0.049672	1.63944e-16	828	cis	chr15:89279199:SNP	2.30295e-19	0.0167438	0.0487352	0.731266
MiddleAge	chr15:89309892:SNP	cg24224304	chr15	89313120	--	C	G	0.1655	-0.382827	0.0533395	1.73345e-12	846	cis	chr15:89305421:SNP	5.95526e-17	0.0409722	0.0521637	0.432438
Birth	chr15:89309892:SNP	cg25936177	chr15	89313056	--	C	G	0.1766	-0.358649	0.0497725	1.37937e-12	838	cis	chr15:89288650:SNP	6.1612e-16	0.0149065	0.0489286	0.760709
Childhood	chr15:89309892:SNP	cg25936177	chr15	89313056	--	C	G	0.1793	-0.325678	0.0416681	1.64552e-14	895	cis	chr15:89288650:SNP	2.41604e-17	0.00672056	0.0409237	0.869597
Adolescence	chr15:89309892:SNP	cg25936177	chr15	89313056	--	C	G	0.178	-0.306106	0.0451607	2.29993e-11	896	cis	chr15:89288118:SNP	1.77741e-15	0.0326945	0.0443849	0.461565
Pregnancy	chr15:89309892:SNP	cg25936177	chr15	89313056	--	C	G	0.1618	-0.548007	0.051935	2.1791e-24	828	cis	chr15:89279199:SNP	7.59051e-28	0.0121712	0.0505889	0.809938
MiddleAge	chr15:89309892:SNP	cg25936177	chr15	89313056	--	C	G	0.1655	-0.360816	0.0547898	8.59918e-11	846	cis	chr15:89305421:SNP	3.80676e-15	0.0473894	0.0536451	0.377314
Childhood	chr16:2155819:SNP	cg00664609	chr16	2198075	RAB26	C	A	0.1501	0.339298	0.0476219	2.25856e-12	893	cis	chr16:2191734:SNP	2.35533e-20	-0.0573948	0.0460013	0.2125
Adolescence	chr16:2155819:SNP	cg00664609	chr16	2198075	RAB26	C	A	0.151	0.405121	0.0476452	8.46866e-17	894	cis	chr16:2191734:SNP	6.94424e-22	-0.0114263	0.0465176	0.806026
MiddleAge	chr16:2155819:SNP	cg00664609	chr16	2198075	RAB26	C	A	0.1467	0.381839	0.0505729	1.28087e-13	845	cis	chr16:2192851:INDEL	2.28781e-18	-0.0177066	0.0493273	0.719727
Pregnancy	chr16:2155819:SNP	cg00812236	chr16	2210434	TRAF7	C	A	0.1457	0.477425	0.0585411	1.43084e-15	827	cis	chr16:2215149:SNP	1.83653e-44	0.099893	0.0522594	0.0563173
MiddleAge	chr16:2155819:SNP	cg00812236	chr16	2210434	TRAF7	C	A	0.1467	0.371426	0.0555567	4.53208e-11	845	cis	chr16:2221157:SNP	2.23559e-38	0.0438312	0.0496897	0.37801
Birth	chr16:2155819:SNP	cg01965047	chr16	2140870	MIR1225;PKD1	C	A	0.1573	0.585549	0.0619881	4.10968e-20	836	cis	chr16:2145787:SNP	3.74632e-25	0.0443441	0.0604047	0.463102
Childhood	chr16:2155819:SNP	cg01965047	chr16	2140870	MIR1225;PKD1	C	A	0.1501	0.352628	0.0613172	1.24658e-08	893	cis	chr16:2136624:SNP	2.49356e-14	-0.0249972	0.0594186	0.674085
Adolescence	chr16:2155819:SNP	cg01965047	chr16	2140870	MIR1225;PKD1	C	A	0.151	0.33329	0.0610338	6.25702e-08	894	cis	chr16:2132731:SNP	3.48528e-10	0.0397409	0.06042	0.510883
Birth	chr16:2155819:SNP	cg03444940	chr16	2133637	TSC2	C	A	0.1573	0.350532	0.0591907	4.79053e-09	836	cis	chr16:2142353:SNP	3.72399e-21	0.0540236	0.0566715	0.34075
Pregnancy	chr16:2155819:SNP	cg03444940	chr16	2133637	TSC2	C	A	0.1457	0.34468	0.0592757	8.92578e-09	827	cis	chr16:2144176:SNP	3.31467e-22	0.0233585	0.0563781	0.678757
Childhood	chr16:2155819:SNP	cg03486974	chr16	2199702	RAB26	C	A	0.1501	-0.44891	0.0541245	4.38474e-16	893	cis	chr16:2200184:SNP	1.99947e-23	-0.106229	0.0522588	0.0423947
Adolescence	chr16:2155819:SNP	cg03486974	chr16	2199702	RAB26	C	A	0.151	-0.410369	0.0524477	1.54109e-14	894	cis	chr16:2176016:SNP	6.84132e-20	-0.114964	0.051129	0.0248045
Pregnancy	chr16:2155819:SNP	cg03486974	chr16	2199702	RAB26	C	A	0.1457	-0.355902	0.0545061	1.20405e-10	827	cis	chr16:2200184:SNP	1.69897e-15	-0.0693061	0.0533331	0.194167
Childhood	chr16:2155819:SNP	cg03546687	chr16	2198080	RAB26	C	A	0.1501	0.430347	0.0495642	2.02215e-17	893	cis	chr16:2191734:SNP	1.48958e-24	-0.030115	0.047915	0.529844
Adolescence	chr16:2155819:SNP	cg03546687	chr16	2198080	RAB26	C	A	0.151	0.395651	0.0491892	2.98547e-15	894	cis	chr16:2119516:SNP	2.36002e-21	0.147236	0.047604	0.00204788
Pregnancy	chr16:2155819:SNP	cg03546687	chr16	2198080	RAB26	C	A	0.1457	0.325958	0.0520038	6.11949e-10	827	cis	chr16:2184843:INDEL	2.15258e-15	0.0547301	0.0508436	0.282072
MiddleAge	chr16:2155819:SNP	cg03546687	chr16	2198080	RAB26	C	A	0.1467	0.478729	0.0525363	7.4329e-19	845	cis	chr16:2191734:SNP	6.20707e-24	-0.00752586	0.0509925	0.882709
Pregnancy	chr16:2155819:SNP	cg05456948	chr10	135171583	C10orf125	C	A	0.1457	-0.354025	0.0548666	1.95592e-10	827	trans	chr16:2157544:SNP	2.90356e-25	-0.00564297	0.0518513	0.913366
MiddleAge	chr16:2155819:SNP	cg05456948	chr10	135171583	C10orf125	C	A	0.1467	-0.296709	0.0541218	5.76459e-08	845	trans	chr16:2142353:SNP	8.78525e-21	-0.0116001	0.0513354	0.821289
Birth	chr16:2155819:SNP	cg05598886	chr16	2140431	MIR1225;PKD1	C	A	0.1573	0.381783	0.0626994	1.79208e-09	836	cis	chr16:2195198:SNP	2.18279e-10	0.0195439	0.062284	0.753768
Childhood	chr16:2155819:SNP	cg05598886	chr16	2140431	MIR1225;PKD1	C	A	0.1501	0.465729	0.0596762	1.79472e-14	893	cis	chr16:2146282:SNP	6.64835e-19	0.0305365	0.0584162	0.601294
Adolescence	chr16:2155819:SNP	cg05598886	chr16	2140431	MIR1225;PKD1	C	A	0.151	0.420292	0.0612837	1.35733e-11	894	cis	chr16:2156447:SNP	5.24329e-13	-0.00405413	0.0605601	0.946642
Pregnancy	chr16:2155819:SNP	cg05598886	chr16	2140431	MIR1225;PKD1	C	A	0.1457	0.444255	0.0611262	9.06081e-13	827	cis	chr16:2152387:SNP	5.39823e-14	0.0138267	0.0606308	0.819671
MiddleAge	chr16:2155819:SNP	cg05598886	chr16	2140431	MIR1225;PKD1	C	A	0.1467	0.403935	0.0637516	4.09199e-10	845	cis	chr16:2144299:SNP	3.65652e-17	-0.0533034	0.0616573	0.387588
Birth	chr16:2155819:SNP	cg07405121	chr16	2083168	SLC9A3R2	C	A	0.1573	0.374504	0.0624696	3.12788e-09	836	cis	chr16:2073120:SNP	5.34911e-26	0.233611	0.0579947	6.17991e-05
Birth	chr16:2155819:SNP	cg07568117	chr16	2139114	PKD1	C	A	0.1573	0.449792	0.0632105	2.55278e-12	836	cis	chr16:2145280:SNP	3.64591e-16	0.0192994	0.0620999	0.756052
Childhood	chr16:2155819:SNP	cg07568117	chr16	2139114	PKD1	C	A	0.1501	0.507312	0.0594685	6.82151e-17	893	cis	chr16:2145280:SNP	2.33578e-22	0.0340244	0.0578356	0.556494
Adolescence	chr16:2155819:SNP	cg07568117	chr16	2139114	PKD1	C	A	0.151	0.433969	0.0590598	4.79387e-13	894	cis	chr16:2132731:SNP	1.4268e-20	0.0131415	0.0573636	0.818855
Pregnancy	chr16:2155819:SNP	cg07568117	chr16	2139114	PKD1	C	A	0.1457	0.493648	0.0599508	7.8345e-16	827	cis	chr16:2140454:SNP	1.97915e-22	0.00660297	0.0582351	0.909755
MiddleAge	chr16:2155819:SNP	cg07568117	chr16	2139114	PKD1	C	A	0.1467	0.516118	0.0592413	1.93728e-17	845	cis	chr16:2152387:SNP	5.85626e-19	0.019205	0.0582858	0.741874
MiddleAge	chr16:2155819:SNP	cg09818588	chr4	84406319	FAM175A	C	A	0.1467	-0.308793	0.0570108	8.22909e-08	845	trans	chr16:2175807:SNP	2.92446e-19	0.00824577	0.0543883	0.879537
Childhood	chr16:2155819:SNP	cg13136716	chr2	42275153	PKDCC	C	A	0.1501	-0.221548	0.0362695	1.54409e-09	893	trans	chr16:2184843:INDEL	5.01945e-15	-0.0422508	0.0353848	0.232803
Childhood	chr16:2155819:SNP	cg16453665	chr5	34839241	TTC23L	C	A	0.1501	0.415659	0.0566197	5.04074e-13	893	trans	chr16:2140554:SNP	1.1582e-24	0.12838	0.0539226	0.0174979
Childhood	chr16:2155819:SNP	cg17412405	chr5	114880687	FEM1C	C	A	0.1501	0.366	0.0549888	5.10662e-11	893	trans	chr16:2142353:SNP	7.2108e-31	0.0278045	0.0512415	0.587539
Birth	chr16:2155819:SNP	cg19584660	chr16	2141815	PKD1	C	A	0.1573	0.368552	0.0606109	1.88487e-09	836	cis	chr16:2136624:SNP	2.64677e-12	0.0177136	0.0594788	0.765926
Birth	chr16:2155819:SNP	cg19949931	chr16	2141745	MIR1225;PKD1	C	A	0.1573	0.734323	0.0586619	7.4668e-33	836	cis	chr16:2144299:SNP	1.76232e-45	0.0294762	0.0553377	0.594423
Childhood	chr16:2155819:SNP	cg19949931	chr16	2141745	MIR1225;PKD1	C	A	0.1501	0.385226	0.0591247	1.25376e-10	893	cis	chr16:2145280:SNP	8.9034e-15	0.0132828	0.057878	0.818539
Childhood	chr16:2155819:SNP	cg22475576	chr19	1252813	MIDN	C	A	0.1501	-0.31535	0.0431071	6.03739e-13	893	trans	chr16:2178896:SNP	5.03098e-26	-0.0278085	0.041012	0.497924
MiddleAge	chr16:2155819:SNP	cg22475576	chr19	1252813	MIDN	C	A	0.1467	-0.241892	0.0432284	3.09572e-08	845	trans	chr16:2178896:SNP	6.30372e-18	-0.00104383	0.0415044	0.979942
Adolescence	chr16:2155819:SNP	cg23462861	chr16	2198479	RAB26	C	A	0.151	0.343869	0.0632629	7.17365e-08	894	cis	chr16:2165737:SNP	2.11692e-10	0.0874225	0.0624929	0.162209
Childhood	chr16:2155819:SNP	cg27176536	chr16	2198395	RAB26	C	A	0.1501	0.342567	0.0566237	2.18918e-09	893	cis	chr16:2173704:SNP	3.51586e-11	0.0214389	0.056038	0.70213
Adolescence	chr16:2155819:SNP	cg27176536	chr16	2198395	RAB26	C	A	0.151	0.338642	0.0553809	1.48362e-09	894	cis	chr16:2178425:SNP	9.24293e-15	-0.0309524	0.0545542	0.570616
Pregnancy	chr16:2155819:SNP	cg27176536	chr16	2198395	RAB26	C	A	0.1457	0.352054	0.0568047	9.3818e-10	827	cis	chr16:2163962:SNP	2.12124e-14	0.0460682	0.0557179	0.408603
MiddleAge	chr16:2155819:SNP	cg27176536	chr16	2198395	RAB26	C	A	0.1467	0.374685	0.0615628	1.8548e-09	845	cis	chr16:2192851:INDEL	2.29588e-12	-0.0142187	0.0606301	0.81465
Birth	chr16:2259191:SNP	cg03689568	chr16	2259923	C16orf79	C	T	0.4713	-0.273518	0.0431739	4.03052e-10	836	cis	chr16:2263516:SNP	2.11187e-12	-0.0161275	0.0426021	0.705118
Pregnancy	chr16:2259191:SNP	cg03689568	chr16	2259923	C16orf79	C	T	0.4534	-0.414685	0.0416028	4.42528e-22	826	cis	chr16:2259865:SNP	1.52688e-26	-0.071538	0.0403961	0.0769774
MiddleAge	chr16:2259191:SNP	cg03689568	chr16	2259923	C16orf79	C	T	0.4556	-0.265461	0.0438093	2.17381e-09	844	cis	chr16:2259865:SNP	1.5456e-14	-0.00691461	0.0427792	0.871638
Birth	chr16:2259191:SNP	cg08358426	chr16	2262092	C16orf79;PGP	C	T	0.4713	0.363203	0.0395583	3.86083e-19	836	cis	chr16:2262113:SNP	1.7882e-36	0.0184234	0.0368251	0.61701
Childhood	chr16:2259191:SNP	cg08358426	chr16	2262092	C16orf79;PGP	C	T	0.4815	0.441297	0.0379487	4.53957e-29	893	cis	chr16:2261472:SNP	5.80192e-67	-0.00515463	0.0327948	0.875143
Adolescence	chr16:2259191:SNP	cg08358426	chr16	2262092	C16orf79;PGP	C	T	0.4804	0.497267	0.0390555	4.58408e-34	894	cis	chr16:2262113:SNP	1.62436e-56	0.0604613	0.0355851	0.0896803
Pregnancy	chr16:2259191:SNP	cg08358426	chr16	2262092	C16orf79;PGP	C	T	0.4534	0.519421	0.0423199	9.98577e-32	826	cis	chr16:2260567:SNP	9.21867e-58	0.0338328	0.0380464	0.37415
MiddleAge	chr16:2259191:SNP	cg08358426	chr16	2262092	C16orf79;PGP	C	T	0.4556	0.451153	0.0421711	6.1893e-25	844	cis	chr16:2261472:SNP	5.81516e-50	0.0232763	0.0378754	0.539041
Pregnancy	chr16:2259191:SNP	cg18694535	chr7	5017666	RNF216L	C	T	0.4534	0.257986	0.0427145	2.41132e-09	826	trans	chr16:2259191:SNP	2.41132e-09	--	--	--
Adolescence	chr16:2259191:SNP	cg27608139	chr16	2294856	DCI	C	T	0.4804	0.287939	0.0386966	2.48644e-13	894	cis	chr16:2294890:SNP	6.6947e-19	0.0391796	0.037815	0.300462
MiddleAge	chr16:2259191:SNP	cg27608139	chr16	2294856	DCI	C	T	0.4556	0.238967	0.0427004	3.08402e-08	844	cis	chr16:2294890:SNP	5.11413e-13	0.0240527	0.0417828	0.56502
Birth	chr16:2267877:SNP	cg08358426	chr16	2262092	C16orf79;PGP	A	G	0.3204	0.311331	0.0451736	1.14744e-11	835	cis	chr16:2262113:SNP	1.7882e-36	0.0100141	0.0411407	0.807751
Childhood	chr16:2267877:SNP	cg08358426	chr16	2262092	C16orf79;PGP	A	G	0.3227	0.395267	0.0434067	6.21756e-19	891	cis	chr16:2261472:SNP	5.80192e-67	0.0255423	0.036473	0.483931
Adolescence	chr16:2267877:SNP	cg08358426	chr16	2262092	C16orf79;PGP	A	G	0.3206	0.445355	0.044894	5.29907e-22	892	cis	chr16:2262113:SNP	1.62436e-56	0.0585035	0.0395932	0.139888
Pregnancy	chr16:2267877:SNP	cg08358426	chr16	2262092	C16orf79;PGP	A	G	0.2983	0.422922	0.0476359	4.80797e-18	823	cis	chr16:2260567:SNP	9.21867e-58	0.0202053	0.041055	0.622753
MiddleAge	chr16:2267877:SNP	cg08358426	chr16	2262092	C16orf79;PGP	A	G	0.2955	0.391994	0.04799	1.35012e-15	841	cis	chr16:2261472:SNP	5.81516e-50	-3.24525e-05	0.041823	0.999381
Birth	chr16:84901475:SNP	cg01704698	chr16	84941294	CRISPLD2	C	G	0.3962	0.295372	0.0444971	6.00377e-11	838	cis	chr16:84940980:SNP	9.11041e-23	0.101181	0.0422629	0.0169006
Childhood	chr16:84901475:SNP	cg01704698	chr16	84941294	CRISPLD2	C	G	0.3911	0.445823	0.0419555	8.08106e-25	895	cis	chr16:84940980:SNP	3.10907e-38	0.195595	0.0387582	5.52704e-07
Adolescence	chr16:84901475:SNP	cg01704698	chr16	84941294	CRISPLD2	C	G	0.3873	0.330122	0.0429972	4.52411e-14	896	cis	chr16:84940062:SNP	7.39826e-36	0.203477	0.0393273	2.87245e-07
MiddleAge	chr16:84901475:SNP	cg01704698	chr16	84941294	CRISPLD2	C	G	0.3839	0.33645	0.0438801	5.52371e-14	844	cis	chr16:84944141:SNP	1.31919e-19	0.180215	0.0421359	2.14274e-05
Birth	chr16:84901475:SNP	cg02455706	chr16	84918851	CRISPLD2	C	G	0.3962	0.271664	0.0441544	1.22554e-09	838	cis	chr16:84924562:SNP	1.4609e-15	0.0574172	0.0428855	0.181016
Childhood	chr16:84901475:SNP	cg02455706	chr16	84918851	CRISPLD2	C	G	0.3911	0.238333	0.0428959	3.71456e-08	895	cis	chr16:84926979:SNP	1.61404e-14	0.0547462	0.0417571	0.190198
Adolescence	chr16:84901475:SNP	cg02455706	chr16	84918851	CRISPLD2	C	G	0.3873	0.27345	0.0424883	2.06737e-10	896	cis	chr16:84918865:INDEL	3.85171e-20	0.0560157	0.040979	0.172013
Pregnancy	chr16:84901475:SNP	cg09967633	chr16	84918794	CRISPLD2	C	G	0.3862	0.297744	0.0452598	8.82724e-11	826	cis	chr16:84924562:SNP	2.12024e-12	0.113284	0.0446064	0.0112941
Birth	chr17:29214880:SNP	cg06041805	chr17	29033104	--	A	C	0.2685	0.285809	0.0479906	3.94195e-09	838	cis	chr17:29122478:SNP	3.00977e-11	0.133645	0.0470895	0.00465788
Childhood	chr17:29214880:SNP	cg19761014	chr17	28927070	LRRC37B2	A	C	0.2682	-0.258025	0.0470555	5.53535e-08	895	cis	chr17:29020928:SNP	1.11929e-49	-0.105229	0.0405168	0.00956559
Birth	chr17:29214880:SNP	cg21989425	chr17	28667441	--	A	C	0.2685	-0.28897	0.0513876	2.62174e-08	838	cis	chr17:28666412:INDEL	3.71199e-80	-0.0424694	0.0391421	0.27826
Adolescence	chr17:29214880:SNP	cg21989425	chr17	28667441	--	A	C	0.2662	-0.264338	0.0485399	6.78642e-08	896	cis	chr17:28667579:SNP	3.10318e-121	0.000832654	0.0330066	0.97988
Pregnancy	chr17:29214880:SNP	cg21989425	chr17	28667441	--	A	C	0.2844	-0.330764	0.0487076	2.24506e-11	828	cis	chr17:28667282:SNP	7.80904e-112	-0.048236	0.0324266	0.137284
MiddleAge	chr17:29214880:SNP	cg21989425	chr17	28667441	--	A	C	0.2825	-0.328803	0.0497486	7.38792e-11	846	cis	chr17:28667579:SNP	2.8387e-89	-0.0614504	0.0367625	0.0950353
Birth	chr17:38533470:SNP	cg02299328	chr17	38346960	RAPGEFL1	G	C	0.3914	0.259346	0.0422702	1.35842e-09	838	cis	chr17:38350730:SNP	3.02001e-69	0.0242113	0.0332436	0.466652
Childhood	chr17:38533470:SNP	cg02299328	chr17	38346960	RAPGEFL1	G	C	0.3916	0.31175	0.0399841	1.89573e-14	895	cis	chr17:38350730:SNP	2.46045e-79	0.0807252	0.0318338	0.0114
Adolescence	chr17:38533470:SNP	cg02299328	chr17	38346960	RAPGEFL1	G	C	0.3895	0.325699	0.0407765	4.55818e-15	896	cis	chr17:38348616:SNP	2.10438e-66	0.0860995	0.0338777	0.0112182
Pregnancy	chr17:38533470:SNP	cg02299328	chr17	38346960	RAPGEFL1	G	C	0.3961	0.255164	0.0438458	8.68782e-09	828	cis	chr17:38363857:SNP	3.27562e-61	0.0301258	0.0357008	0.399024
Birth	chr17:38533470:SNP	cg04647529	chr17	38632764	TNS4	G	C	0.3914	-0.226794	0.0395068	1.35749e-08	838	cis	chr17:38646147:SNP	7.01595e-25	-0.0636528	0.0371306	0.0868782
Childhood	chr17:38533470:SNP	cg04647529	chr17	38632764	TNS4	G	C	0.3916	-0.280818	0.0383303	5.59827e-13	895	cis	chr17:38646147:SNP	1.86767e-39	-0.0918738	0.0347182	0.00829242
Adolescence	chr17:38533470:SNP	cg04647529	chr17	38632764	TNS4	G	C	0.3895	-0.289437	0.0377836	5.1349e-14	896	cis	chr17:38646147:SNP	1.0713e-30	-0.120746	0.0352881	0.000652507
Pregnancy	chr17:38533470:SNP	cg04647529	chr17	38632764	TNS4	G	C	0.3961	-0.246468	0.0400507	1.22105e-09	828	cis	chr17:38646147:SNP	2.41087e-26	-0.093508	0.0371875	0.0121249
Birth	chr17:38533470:SNP	cg11961138	chr17	38599366	IGFBP4	G	C	0.3914	-0.234105	0.0359593	1.35309e-10	838	cis	chr17:38590706:SNP	3.67207e-11	0.00534126	0.0356453	0.880926
Childhood	chr17:38533470:SNP	cg11961138	chr17	38599366	IGFBP4	G	C	0.3916	-0.209535	0.0268873	1.94901e-14	895	cis	chr17:38590316:INDEL	1.27898e-15	0.00700193	0.0265501	0.792057
Adolescence	chr17:38533470:SNP	cg11961138	chr17	38599366	IGFBP4	G	C	0.3895	-0.182368	0.0296793	1.23998e-09	896	cis	chr17:38599408:SNP	2.52605e-11	-0.144893	0.0290633	7.52389e-07
MiddleAge	chr17:38533470:SNP	cg11961138	chr17	38599366	IGFBP4	G	C	0.3948	-0.235652	0.0341954	1.18384e-11	846	cis	chr17:38599408:SNP	2.88443e-16	-0.154712	0.0328105	2.88575e-06
Childhood	chr17:38533470:SNP	cg13385210	chr17	38599271	IGFBP4	G	C	0.3916	-0.267949	0.0405735	7.12953e-11	895	cis	chr17:38590316:INDEL	2.1281e-11	0.00470713	0.0401831	0.906776
Pregnancy	chr17:38533470:SNP	cg13385210	chr17	38599271	IGFBP4	G	C	0.3961	-0.295232	0.0417016	3.28583e-12	828	cis	chr17:38599408:SNP	7.36306e-17	-0.195304	0.039934	1.22657e-06
Childhood	chr17:38533470:SNP	cg18208799	chr4	18419181	--	G	C	0.3916	0.176953	0.0314664	2.55446e-08	895	trans	chr17:38533470:SNP	2.55446e-08	--	--	--
MiddleAge	chr17:38533470:SNP	cg27453606	chr17	38498098	RARA	G	C	0.3948	0.294623	0.038416	5.45352e-14	846	cis	chr17:38496320:SNP	1.1717e-16	0.0188325	0.0376857	0.617418
Childhood	chr17:46593125:SNP	cg01132893	chr17	46712086	--	C	T	0.4821	-0.241886	0.0411314	5.90939e-09	895	cis	chr17:46665229:SNP	5.89131e-22	-0.0773467	0.0391469	0.0485065
Childhood	chr17:46593125:SNP	cg01572694	chr17	46657555	MIR10A	C	T	0.4821	-0.224293	0.0366437	1.43202e-09	895	cis	chr17:46657927:SNP	4.5637e-16	-0.0278518	0.0356762	0.435211
Adolescence	chr17:46593125:SNP	cg01572694	chr17	46657555	MIR10A	C	T	0.4894	-0.196683	0.0362768	7.73181e-08	896	cis	chr17:46648679:SNP	1.18654e-14	-0.063846	0.0353344	0.071137
Birth	chr17:46593125:SNP	cg01990102	chr17	46646444	HOXB3	C	T	0.4887	-0.356297	0.0425218	2.52335e-16	838	cis	chr17:46645325:SNP	1.38215e-24	-0.0490414	0.0408175	0.229934
Childhood	chr17:46593125:SNP	cg01990102	chr17	46646444	HOXB3	C	T	0.4821	-0.475146	0.0401236	5.2209e-30	895	cis	chr17:46645325:SNP	1.4879e-35	-0.107139	0.0384185	0.00541226
Adolescence	chr17:46593125:SNP	cg01990102	chr17	46646444	HOXB3	C	T	0.4894	-0.384884	0.0408599	4.30759e-20	896	cis	chr17:46602379:SNP	1.3776e-22	0.0112051	0.0401693	0.780354
Pregnancy	chr17:46593125:SNP	cg01990102	chr17	46646444	HOXB3	C	T	0.4921	-0.312384	0.0436097	1.86128e-12	828	cis	chr17:46646427:INDEL	5.13091e-21	-0.0314023	0.0419767	0.454637
MiddleAge	chr17:46593125:SNP	cg01990102	chr17	46646444	HOXB3	C	T	0.4988	-0.358999	0.043279	5.12096e-16	846	cis	chr17:46589258:SNP	5.12096e-16	-6.03874e-16	0.0429062	1
Birth	chr17:46593125:SNP	cg02219949	chr17	45927392	SP6	C	T	0.4887	0.262024	0.0436667	3.02729e-09	838	cis	chr17:45927412:SNP	7.87978e-170	-0.00637393	0.0225256	0.777281
Adolescence	chr17:46593125:SNP	cg02219949	chr17	45927392	SP6	C	T	0.4894	0.248076	0.041621	3.71058e-09	896	cis	chr17:45927412:SNP	3.37694e-215	-0.00993618	0.0200755	0.620772
Childhood	chr17:46593125:SNP	cg02311193	chr17	46660002	--	C	T	0.4821	-0.213165	0.0364598	7.20459e-09	895	cis	chr17:46574491:SNP	5.90395e-09	-0.0045864	0.0362971	0.89948
Pregnancy	chr17:46593125:SNP	cg02462868	chr17	46712052	--	C	T	0.4921	-0.23536	0.042273	3.57973e-08	828	cis	chr17:46687752:SNP	1.20304e-16	-0.0922259	0.0407168	0.0237892
MiddleAge	chr17:46593125:SNP	cg02508651	chr17	46604554	--	C	T	0.4988	-0.268197	0.0424842	4.71881e-10	846	cis	chr17:46618983:SNP	4.31539e-31	-0.0806119	0.039015	0.0391594
Childhood	chr17:46593125:SNP	cg02642822	chr17	46666926	LOC404266	C	T	0.4821	-0.287694	0.0401268	1.66121e-12	895	cis	chr17:46667047:SNP	1.22636e-14	-0.196265	0.0390306	6.05654e-07
Childhood	chr17:46593125:SNP	cg02749463	chr17	46646359	HOXB3	C	T	0.4821	-0.202402	0.0368825	5.40631e-08	895	cis	chr17:46558036:SNP	3.49333e-10	0.0201688	0.0364877	0.580579
Adolescence	chr17:46593125:SNP	cg02816923	chr17	46620447	HOXB2	C	T	0.4894	0.279601	0.0402767	7.76503e-12	896	cis	chr17:46595891:SNP	2.49421e-13	-0.0093403	0.0399151	0.815039
MiddleAge	chr17:46593125:SNP	cg02816923	chr17	46620447	HOXB2	C	T	0.4988	0.250424	0.042228	4.63915e-09	846	cis	chr17:46579790:SNP	2.00351e-13	0.0133976	0.0413058	0.745764
Childhood	chr17:46593125:SNP	cg03260240	chr17	46632965	HOXB3	C	T	0.4821	-0.220765	0.0381562	1.02141e-08	895	cis	chr17:46635019:SNP	1.16235e-12	-0.038921	0.0374677	0.299205
Adolescence	chr17:46593125:SNP	cg03260240	chr17	46632965	HOXB3	C	T	0.4894	-0.262094	0.0378671	8.91114e-12	896	cis	chr17:46588987:SNP	3.34139e-12	0.00496248	0.0376544	0.895182
Pregnancy	chr17:46593125:SNP	cg03260240	chr17	46632965	HOXB3	C	T	0.4921	-0.214423	0.0389154	4.91176e-08	828	cis	chr17:46602379:SNP	7.80554e-09	0.00742324	0.0386342	0.847682
MiddleAge	chr17:46593125:SNP	cg03260240	chr17	46632965	HOXB3	C	T	0.4988	-0.204302	0.0373568	6.19693e-08	846	cis	chr17:46629006:SNP	3.1284e-11	-0.054398	0.036684	0.138532
Childhood	chr17:46593125:SNP	cg03779258	chr22	34316655	LARGE	C	T	0.4821	-0.240774	0.0393741	1.48358e-09	895	trans	chr17:46630569:INDEL	1.00349e-32	-0.0360637	0.0361746	0.319087
Pregnancy	chr17:46593125:SNP	cg03779258	chr22	34316655	LARGE	C	T	0.4921	-0.231579	0.0396849	7.93188e-09	828	trans	chr17:46630569:INDEL	2.21389e-23	-0.0366374	0.0373739	0.327252
Childhood	chr17:46593125:SNP	cg04171235	chr17	46604393	--	C	T	0.4821	-0.326995	0.0410125	5.09989e-15	895	cis	chr17:46604722:SNP	2.08047e-43	-0.174274	0.0365364	2.17798e-06
Adolescence	chr17:46593125:SNP	cg04171235	chr17	46604393	--	C	T	0.4894	-0.325849	0.0417831	1.86461e-14	896	cis	chr17:46618983:SNP	3.10641e-38	-0.1488	0.038238	0.000107609
Pregnancy	chr17:46593125:SNP	cg04171235	chr17	46604393	--	C	T	0.4921	-0.270841	0.0436836	9.24472e-10	828	cis	chr17:46604722:SNP	4.91319e-37	-0.0804428	0.0390861	0.0399219
MiddleAge	chr17:46593125:SNP	cg04171235	chr17	46604393	--	C	T	0.4988	-0.411279	0.0419019	1.84618e-21	846	cis	chr17:46572911:SNP	1.24206e-37	-0.202015	0.0381928	1.61995e-07
MiddleAge	chr17:46593125:SNP	cg04514255	chr17	46658170	MIR10A	C	T	0.4988	-0.250677	0.0377477	6.0383e-11	846	cis	chr17:46658475:SNP	4.12053e-15	-0.11195	0.0367686	0.0024116
MiddleAge	chr17:46593125:SNP	cg04904318	chr17	46607828	HOXB1	C	T	0.4988	-0.247616	0.0442921	3.18534e-08	846	cis	chr17:46583520:SNP	2.61673e-15	-0.0566317	0.0429411	0.187636
Birth	chr17:46593125:SNP	cg04917446	chr17	46699073	HOXB9	C	T	0.4887	-0.246819	0.0455292	7.93344e-08	838	cis	chr17:46732557:SNP	3.96819e-23	-0.0352137	0.0429688	0.412745
Childhood	chr17:46593125:SNP	cg04917446	chr17	46699073	HOXB9	C	T	0.4821	-0.312827	0.0415971	1.41528e-13	895	cis	chr17:46732557:SNP	9.90897e-29	-0.106792	0.0391052	0.00645022
Adolescence	chr17:46593125:SNP	cg04917446	chr17	46699073	HOXB9	C	T	0.4894	-0.226091	0.0411735	5.30056e-08	896	cis	chr17:46699516:SNP	1.8752e-27	-0.154387	0.0382968	6.05365e-05
MiddleAge	chr17:46593125:SNP	cg06893273	chr17	46604774	--	C	T	0.4988	-0.243523	0.0429666	2.07357e-08	846	cis	chr17:46604722:SNP	1.07777e-48	-0.00963741	0.0367301	0.793098
Childhood	chr17:46593125:SNP	cg06942183	chr17	46622607	HOXB2	C	T	0.4821	0.196686	0.0359402	5.8722e-08	895	cis	chr17:46558495:SNP	3.76252e-10	-0.00752274	0.0355904	0.832651
Adolescence	chr17:46593125:SNP	cg07077858	chr17	46620300	HOXB2	C	T	0.4894	0.216553	0.0399686	7.88517e-08	896	cis	chr17:46563707:SNP	6.21432e-09	0.00475842	0.0396906	0.904601
Childhood	chr17:46593125:SNP	cg07850987	chr17	46645972	HOXB3	C	T	0.4821	-0.244638	0.0347749	4.1655e-12	895	cis	chr17:46602379:SNP	3.10677e-13	0.00537375	0.0344325	0.876019
Adolescence	chr17:46593125:SNP	cg07850987	chr17	46645972	HOXB3	C	T	0.4894	-0.184821	0.0316143	7.21475e-09	896	cis	chr17:46590719:SNP	1.57028e-10	-0.0574769	0.0313025	0.0666876
Birth	chr17:46593125:SNP	cg09704116	chr17	46666958	LOC404266	C	T	0.4887	-0.271405	0.0416175	1.26127e-10	838	cis	chr17:46673723:SNP	3.61253e-13	-0.0844389	0.0409334	0.0394634
Childhood	chr17:46593125:SNP	cg09704116	chr17	46666958	LOC404266	C	T	0.4821	-0.244269	0.0401033	1.71342e-09	895	cis	chr17:46589258:SNP	1.71342e-09	1.30677e-16	0.0399195	1
Adolescence	chr17:46593125:SNP	cg09704116	chr17	46666958	LOC404266	C	T	0.4894	-0.213543	0.0375635	1.80954e-08	896	cis	chr17:46596691:INDEL	9.01771e-10	0.0116594	0.0371754	0.753879
Childhood	chr17:46593125:SNP	cg10308785	chr17	46673625	HOXB6;LOC404266	C	T	0.4821	-0.211999	0.0375166	2.19324e-08	895	cis	chr17:46673723:SNP	1.39046e-21	-0.00187367	0.0357868	0.958257
Pregnancy	chr17:46593125:SNP	cg10308785	chr17	46673625	HOXB6;LOC404266	C	T	0.4921	-0.233588	0.0421617	4.16092e-08	828	cis	chr17:46682630:SNP	9.56994e-27	0.0290497	0.0391775	0.458625
Childhood	chr17:46593125:SNP	cg10953655	chr17	46656664	HOXB4	C	T	0.4821	-0.233756	0.0407363	1.33916e-08	895	cis	chr17:46563707:SNP	1.80536e-10	-0.000634506	0.0402899	0.987439
Adolescence	chr17:46593125:SNP	cg11955385	chr17	46619088	--	C	T	0.4894	0.233461	0.0393888	4.50845e-09	896	cis	chr17:46573932:INDEL	1.76351e-13	0.0156962	0.0387465	0.685508
Pregnancy	chr17:46593125:SNP	cg11955385	chr17	46619088	--	C	T	0.4921	0.218883	0.0398863	5.54748e-08	828	cis	chr17:46573931:INDEL	7.58946e-10	0.0199183	0.0397141	0.616135
MiddleAge	chr17:46593125:SNP	cg11955385	chr17	46619088	--	C	T	0.4988	0.224905	0.0385805	8.29976e-09	846	cis	chr17:46573932:INDEL	1.73266e-11	0.0229145	0.0381662	0.548433
Adolescence	chr17:46593125:SNP	cg12057127	chr17	46699155	HOXB9	C	T	0.4894	-0.246715	0.0411027	2.89658e-09	896	cis	chr17:46699669:SNP	3.46919e-19	-0.0641438	0.0396087	0.10573
Adolescence	chr17:46593125:SNP	cg12121660	chr17	46621709	HOXB2	C	T	0.4894	0.267882	0.0363434	4.08094e-13	896	cis	chr17:46595891:SNP	1.01983e-15	-0.0182536	0.0358902	0.611169
Pregnancy	chr17:46593125:SNP	cg12121660	chr17	46621709	HOXB2	C	T	0.4921	0.257736	0.0374898	1.29267e-11	828	cis	chr17:46609103:SNP	3.54813e-15	0.00515356	0.0368102	0.888694
MiddleAge	chr17:46593125:SNP	cg12121660	chr17	46621709	HOXB2	C	T	0.4988	0.253152	0.0370914	1.8305e-11	846	cis	chr17:46573931:INDEL	7.36549e-14	0.016896	0.0365763	0.644263
Childhood	chr17:46593125:SNP	cg13416381	chr17	46090231	--	C	T	0.4821	-0.231938	0.0420743	4.71892e-08	895	cis	chr17:46097153:SNP	9.77806e-124	-0.00584946	0.0280947	0.83512
Adolescence	chr17:46593125:SNP	cg13416381	chr17	46090231	--	C	T	0.4894	-0.23885	0.0423216	2.27986e-08	896	cis	chr17:46121839:SNP	1.52448e-111	-0.014208	0.0298551	0.634272
Pregnancy	chr17:46593125:SNP	cg13416381	chr17	46090231	--	C	T	0.4921	-0.292901	0.041873	5.81157e-12	828	cis	chr17:46120325:SNP	4.24224e-101	-0.0601098	0.0299409	0.0450371
MiddleAge	chr17:46593125:SNP	cg13416381	chr17	46090231	--	C	T	0.4988	-0.253438	0.0413155	1.39312e-09	846	cis	chr17:46120325:SNP	1.02665e-105	-0.0275157	0.0280041	0.326146
Adolescence	chr17:46593125:SNP	cg13609544	chr17	46664647	--	C	T	0.4894	-0.193357	0.033809	1.4913e-08	896	cis	chr17:46595891:SNP	1.10985e-08	-0.00401635	0.0336779	0.9051
Birth	chr17:46593125:SNP	cg13872950	chr17	46620460	HOXB2	C	T	0.4887	0.261952	0.0416215	5.20537e-10	838	cis	chr17:46620288:SNP	5.29553e-16	0.0319035	0.0405693	0.431878
Childhood	chr17:46593125:SNP	cg13872950	chr17	46620460	HOXB2	C	T	0.4821	0.411114	0.0391654	2.72126e-24	895	cis	chr17:46620288:SNP	4.84495e-35	0.0722923	0.0371958	0.0522854
Adolescence	chr17:46593125:SNP	cg13872950	chr17	46620460	HOXB2	C	T	0.4894	0.469253	0.0375885	6.46966e-33	896	cis	chr17:46581184:SNP	1.3304e-41	0.0815133	0.0358679	0.0233038
Pregnancy	chr17:46593125:SNP	cg13872950	chr17	46620460	HOXB2	C	T	0.4921	0.345354	0.0418766	7.1056e-16	828	cis	chr17:46620288:SNP	7.48608e-23	0.0597139	0.0403897	0.139702
MiddleAge	chr17:46593125:SNP	cg13872950	chr17	46620460	HOXB2	C	T	0.4988	0.395995	0.0394744	2.72187e-22	846	cis	chr17:46573931:INDEL	1.0376e-30	0.0118613	0.037832	0.75397
Childhood	chr17:46593125:SNP	cg14884929	chr17	46657656	MIR10A	C	T	0.4821	-0.281163	0.0375345	1.74927e-13	895	cis	chr17:46653871:INDEL	4.22083e-20	-0.0422072	0.0364133	0.246742
Adolescence	chr17:46593125:SNP	cg14884929	chr17	46657656	MIR10A	C	T	0.4894	-0.278839	0.0355263	1.28562e-14	896	cis	chr17:46646427:INDEL	3.01855e-18	-0.0668488	0.0348489	0.0554209
Pregnancy	chr17:46593125:SNP	cg14884929	chr17	46657656	MIR10A	C	T	0.4921	-0.245772	0.0369701	5.66845e-11	828	cis	chr17:46653871:INDEL	1.7975e-13	-0.0514749	0.0363602	0.157274
MiddleAge	chr17:46593125:SNP	cg14884929	chr17	46657656	MIR10A	C	T	0.4988	-0.302288	0.0365208	5.87399e-16	846	cis	chr17:46643389:SNP	1.69303e-22	-0.0464499	0.0351738	0.187049
Adolescence	chr17:46593125:SNP	cg15117739	chr17	46698881	HOXB9	C	T	0.4894	-0.287274	0.0414222	8.12349e-12	896	cis	chr17:46682630:SNP	1.57492e-23	-0.0364367	0.0397439	0.359519
Pregnancy	chr17:46593125:SNP	cg15117739	chr17	46698881	HOXB9	C	T	0.4921	-0.265109	0.0420913	5.07825e-10	828	cis	chr17:46732557:SNP	7.41621e-23	-0.0811488	0.0398566	0.0420937
Birth	chr17:46593125:SNP	cg16625994	chr17	46606190	--	C	T	0.4887	-0.274893	0.0389261	3.67783e-12	838	cis	chr17:46620095:SNP	5.51295e-48	0.00861645	0.0334153	0.796584
Childhood	chr17:46593125:SNP	cg16625994	chr17	46606190	--	C	T	0.4821	-0.306409	0.0359929	7.85258e-17	895	cis	chr17:46620095:SNP	1.64467e-85	0.0337079	0.0276916	0.22385
Adolescence	chr17:46593125:SNP	cg16625994	chr17	46606190	--	C	T	0.4894	-0.37955	0.0366024	8.80417e-24	896	cis	chr17:46620095:SNP	1.2962e-93	-0.00247497	0.0284324	0.930655
Pregnancy	chr17:46593125:SNP	cg16625994	chr17	46606190	--	C	T	0.4921	-0.449753	0.0387806	9.39589e-29	828	cis	chr17:46606222:SNP	5.58707e-133	0.0124785	0.0244405	0.609801
MiddleAge	chr17:46593125:SNP	cg16625994	chr17	46606190	--	C	T	0.4988	-0.395672	0.0401309	1.25118e-21	846	cis	chr17:46606222:SNP	8.64683e-97	0.0161778	0.0294597	0.583068
Childhood	chr17:46593125:SNP	cg16779251	chr17	45928077	SP6	C	T	0.4821	-0.219661	0.0408523	9.84841e-08	895	cis	chr17:45927412:SNP	6.83855e-108	-0.0255861	0.0285345	0.370154
Childhood	chr17:46593125:SNP	cg19047660	chr17	46619923	--	C	T	0.4821	0.380016	0.0373752	5.70417e-23	895	cis	chr17:46595891:SNP	2.353e-25	-0.00857366	0.0365878	0.814785
Adolescence	chr17:46593125:SNP	cg19047660	chr17	46619923	--	C	T	0.4894	0.385863	0.0374308	1.54573e-23	896	cis	chr17:46602379:SNP	2.27942e-27	-0.0168333	0.0366772	0.646383
Pregnancy	chr17:46593125:SNP	cg19047660	chr17	46619923	--	C	T	0.4921	0.2758	0.0386352	2.20186e-12	828	cis	chr17:46620288:SNP	4.53073e-14	0.0741073	0.037995	0.0514888
MiddleAge	chr17:46593125:SNP	cg19047660	chr17	46619923	--	C	T	0.4988	0.399104	0.0371655	4.24016e-25	846	cis	chr17:46602379:SNP	1.60271e-27	-0.00758858	0.036307	0.834497
Childhood	chr17:46593125:SNP	cg19051015	chr17	46697414	--	C	T	0.4821	-0.239084	0.0419457	1.6647e-08	895	cis	chr17:46665229:SNP	1.35542e-16	-0.0971426	0.0405651	0.0168526
Childhood	chr17:46593125:SNP	cg19104015	chr17	46646043	HOXB3	C	T	0.4821	-0.258138	0.0391103	7.30399e-11	895	cis	chr17:46558036:SNP	2.46819e-11	-0.00402738	0.0387341	0.917214
Adolescence	chr17:46593125:SNP	cg19104015	chr17	46646043	HOXB3	C	T	0.4894	-0.280775	0.0388198	1.07103e-12	896	cis	chr17:46602379:SNP	3.12553e-14	0.00837968	0.0384805	0.827666
Pregnancy	chr17:46593125:SNP	cg19104015	chr17	46646043	HOXB3	C	T	0.4921	-0.233599	0.0403028	9.93634e-09	828	cis	chr17:46609103:SNP	3.32978e-10	-0.0171675	0.0399313	0.667371
MiddleAge	chr17:46593125:SNP	cg19104015	chr17	46646043	HOXB3	C	T	0.4988	-0.25188	0.0391196	2.16651e-10	846	cis	chr17:46602432:SNP	1.29775e-11	0.00876947	0.0387371	0.820965
Birth	chr17:46593125:SNP	cg19236493	chr17	46629596	HOXB3	C	T	0.4887	0.215675	0.0371442	9.33455e-09	838	cis	chr17:46629006:SNP	7.67548e-15	0.0529124	0.0361198	0.143352
Adolescence	chr17:46593125:SNP	cg19236493	chr17	46629596	HOXB3	C	T	0.4894	0.206651	0.0348265	4.33631e-09	896	cis	chr17:46629006:SNP	1.94279e-18	0.0241525	0.033713	0.473935
Pregnancy	chr17:46593125:SNP	cg19236493	chr17	46629596	HOXB3	C	T	0.4921	0.242771	0.0362588	4.17017e-11	828	cis	chr17:46629006:SNP	6.18173e-16	0.0564391	0.0352585	0.109853
MiddleAge	chr17:46593125:SNP	cg19236493	chr17	46629596	HOXB3	C	T	0.4988	0.226588	0.036996	1.47487e-09	846	cis	chr17:46629006:SNP	3.38393e-23	0.0123017	0.0350703	0.725859
Birth	chr17:46593125:SNP	cg20401567	chr17	46619555	--	C	T	0.4887	0.250793	0.04303	8.23403e-09	838	cis	chr17:46619102:SNP	2.18213e-12	-0.0290496	0.0422873	0.492317
Childhood	chr17:46593125:SNP	cg20401567	chr17	46619555	--	C	T	0.4821	0.443582	0.037187	2.15782e-30	895	cis	chr17:46573931:INDEL	4.02125e-40	0.0405003	0.0352303	0.250645
Adolescence	chr17:46593125:SNP	cg20401567	chr17	46619555	--	C	T	0.4894	0.577703	0.0368275	8.51499e-49	896	cis	chr17:46581184:SNP	7.00334e-57	0.121867	0.0347915	0.000484906
Pregnancy	chr17:46593125:SNP	cg20401567	chr17	46619555	--	C	T	0.4921	0.394731	0.0403649	2.34568e-21	828	cis	chr17:46620288:SNP	6.51644e-31	0.0694442	0.0383995	0.0709279
MiddleAge	chr17:46593125:SNP	cg20401567	chr17	46619555	--	C	T	0.4988	0.533919	0.036813	3.89942e-42	846	cis	chr17:46573931:INDEL	1.19478e-51	0.047386	0.0346086	0.171356
Adolescence	chr17:46593125:SNP	cg21082028	chr17	46659993	--	C	T	0.4894	-0.204854	0.0355237	1.13793e-08	896	cis	chr17:46682630:SNP	2.51768e-10	-0.0666148	0.0351571	0.0584674
Childhood	chr17:46593125:SNP	cg21780393	chr17	46618919	--	C	T	0.4821	0.302892	0.0386942	1.50741e-14	895	cis	chr17:46581184:SNP	2.75428e-20	0.042092	0.0376479	0.26387
Adolescence	chr17:46593125:SNP	cg21780393	chr17	46618919	--	C	T	0.4894	0.423859	0.0388123	4.80508e-26	896	cis	chr17:46573932:INDEL	1.63625e-38	0.0421472	0.0368644	0.253241
Pregnancy	chr17:46593125:SNP	cg21780393	chr17	46618919	--	C	T	0.4921	0.269408	0.0415369	1.58493e-10	828	cis	chr17:46573932:INDEL	1.01596e-18	-0.0132338	0.0402773	0.742574
MiddleAge	chr17:46593125:SNP	cg21780393	chr17	46618919	--	C	T	0.4988	0.385282	0.0401514	1.24621e-20	846	cis	chr17:46579790:SNP	1.01822e-29	0.03333	0.0382262	0.383538
Adolescence	chr17:46593125:SNP	cg23530553	chr17	46622536	HOXB2	C	T	0.4894	0.197601	0.0334903	5.27205e-09	896	cis	chr17:46573932:INDEL	3.33221e-13	0.0145771	0.0329649	0.658459
MiddleAge	chr17:46593125:SNP	cg23530553	chr17	46622536	HOXB2	C	T	0.4988	0.255686	0.0332964	5.07992e-14	846	cis	chr17:46589258:SNP	5.07992e-14	-2.05422e-16	0.0330407	1
Birth	chr17:46593125:SNP	cg25032089	chr17	46643351	HOXB3	C	T	0.4887	0.585427	0.0370433	6.26693e-49	838	cis	chr17:46643389:SNP	5.82536e-103	0.00460879	0.0287571	0.872713
Childhood	chr17:46593125:SNP	cg25032089	chr17	46643351	HOXB3	C	T	0.4821	0.573826	0.0353488	1.09396e-51	895	cis	chr17:46643389:SNP	1.38673e-106	0.0161271	0.0276414	0.559756
Adolescence	chr17:46593125:SNP	cg25032089	chr17	46643351	HOXB3	C	T	0.4894	0.580845	0.0352925	6.35397e-53	896	cis	chr17:46643389:SNP	3.15829e-104	-0.000320647	0.0287165	0.991094
Pregnancy	chr17:46593125:SNP	cg25032089	chr17	46643351	HOXB3	C	T	0.4921	0.542043	0.0365193	5.79012e-44	828	cis	chr17:46643389:SNP	2.11417e-90	0.00991302	0.0292709	0.734955
MiddleAge	chr17:46593125:SNP	cg25032089	chr17	46643351	HOXB3	C	T	0.4988	0.451576	0.0368063	1.24849e-31	846	cis	chr17:46643389:SNP	5.98388e-77	-0.024572	0.0296727	0.40788
Birth	chr17:46593125:SNP	cg25732028	chr17	46619313	--	C	T	0.4887	0.415512	0.0410207	1.01252e-22	838	cis	chr17:46572133:SNP	1.47084e-54	0.128778	0.0355086	0.000306055
Childhood	chr17:46593125:SNP	cg25732028	chr17	46619313	--	C	T	0.4821	0.546311	0.0373246	2.45386e-43	895	cis	chr17:46579790:SNP	9.75621e-68	0.0601653	0.0333745	0.0717917
Adolescence	chr17:46593125:SNP	cg25732028	chr17	46619313	--	C	T	0.4894	0.588903	0.0369366	3.68977e-50	896	cis	chr17:46581184:SNP	2.30759e-73	0.0764787	0.033256	0.0217115
Pregnancy	chr17:46593125:SNP	cg25732028	chr17	46619313	--	C	T	0.4921	0.489484	0.0384909	9.78793e-34	828	cis	chr17:46572133:SNP	2.69987e-55	0.174394	0.0339573	3.57302e-07
MiddleAge	chr17:46593125:SNP	cg25732028	chr17	46619313	--	C	T	0.4988	0.52829	0.0361441	1.08281e-42	846	cis	chr17:46579790:SNP	3.66326e-63	0.0488192	0.0322263	0.130227
Childhood	chr17:46593125:SNP	cg25882366	chr17	46622037	HOXB2	C	T	0.4821	0.228409	0.036494	6.206e-10	895	cis	chr17:46573931:INDEL	1.51064e-13	0.0118967	0.0358568	0.740136
Adolescence	chr17:46593125:SNP	cg25882366	chr17	46622037	HOXB2	C	T	0.4894	0.311102	0.0370548	1.97177e-16	896	cis	chr17:46619102:SNP	2.43003e-18	0.0056325	0.0365962	0.877718
MiddleAge	chr17:46593125:SNP	cg25882366	chr17	46622037	HOXB2	C	T	0.4988	0.232902	0.0383169	1.94425e-09	846	cis	chr17:46591320:SNP	5.82886e-11	-0.00670573	0.0379251	0.859702
Childhood	chr17:46593125:SNP	cg26841048	chr17	46622454	HOXB2	C	T	0.4821	0.229571	0.0336243	1.66562e-11	895	cis	chr17:46620288:SNP	5.61489e-14	0.0541245	0.0331188	0.102584
Adolescence	chr17:46593125:SNP	cg26841048	chr17	46622454	HOXB2	C	T	0.4894	0.233537	0.032451	1.3755e-12	896	cis	chr17:46581184:SNP	8.66119e-14	0.0541731	0.0321187	0.0920431
MiddleAge	chr17:46593125:SNP	cg26841048	chr17	46622454	HOXB2	C	T	0.4988	0.209284	0.0341705	1.47481e-09	846	cis	chr17:46573931:INDEL	2.95623e-12	0.00788671	0.0337509	0.815303
Childhood	chr17:46593125:SNP	cg26916621	chr17	46657346	MIR10A	C	T	0.4821	-0.229171	0.0396173	1.02841e-08	895	cis	chr17:46657927:SNP	2.46966e-15	-0.0234903	0.0385569	0.542534
Childhood	chr17:59497487:SNP	cg00730441	chr17	59483863	TBX2	C	G	0.4011	-0.318045	0.0418146	7.63954e-14	895	cis	chr17:59485393:SNP	1.60151e-21	-0.00849461	0.0404739	0.833814
Adolescence	chr17:59497487:SNP	cg00730441	chr17	59483863	TBX2	C	G	0.4023	-0.298589	0.0426387	5.16191e-12	896	cis	chr17:59472057:SNP	3.06214e-20	-0.00196189	0.0412958	0.96212
MiddleAge	chr17:59497487:SNP	cg00730441	chr17	59483863	TBX2	C	G	0.4101	-0.261638	0.0436412	3.17513e-09	845	cis	chr17:59482173:SNP	2.93772e-09	-0.0659757	0.0435144	0.129904
Childhood	chr17:59497487:SNP	cg01438365	chr17	59480470	TBX2	C	G	0.4011	0.258165	0.0414792	7.67778e-10	895	cis	chr17:59472057:SNP	4.61646e-12	0.0443898	0.0410013	0.279281
Pregnancy	chr17:59497487:SNP	cg01438365	chr17	59480470	TBX2	C	G	0.4051	0.332258	0.0423644	1.48696e-14	827	cis	chr17:59489893:SNP	3.32011e-17	0.0962524	0.0416443	0.0210831
MiddleAge	chr17:59497487:SNP	cg01438365	chr17	59480470	TBX2	C	G	0.4101	0.286611	0.0440362	1.39895e-10	845	cis	chr17:59478354:SNP	7.26334e-13	0.0349572	0.0434839	0.421706
Birth	chr17:59497487:SNP	cg19862839	chr17	59543726	TBX4	C	G	0.4045	-0.283128	0.0442385	2.69926e-10	838	cis	chr17:59544716:SNP	1.23956e-100	-0.0292977	0.0309239	0.343725
Adolescence	chr17:59497487:SNP	cg19862839	chr17	59543726	TBX4	C	G	0.4023	-0.265121	0.0434733	1.63588e-09	896	cis	chr17:59544716:SNP	3.71156e-114	0.011914	0.0298715	0.690113
Pregnancy	chr17:59497487:SNP	cg19862839	chr17	59543726	TBX4	C	G	0.4051	-0.380333	0.0435793	1.62929e-17	827	cis	chr17:59543522:SNP	8.51578e-93	-0.0729348	0.0321631	0.0236297
MiddleAge	chr17:59497487:SNP	cg19862839	chr17	59543726	TBX4	C	G	0.4101	-0.292462	0.0444499	8.92529e-11	845	cis	chr17:59544775:SNP	4.9392e-98	-0.0114086	0.0314729	0.71709
Birth	chr17:59497487:SNP	cg24239165	chr17	59496653	--	C	G	0.4045	0.591806	0.0286333	8.06678e-76	838	cis	chr17:59496649:SNP	8.41312e-95	0.015103	0.0245525	0.538651
Childhood	chr17:59497487:SNP	cg24239165	chr17	59496653	--	C	G	0.4011	0.612927	0.0284689	4.54354e-82	895	cis	chr17:59496649:SNP	1.73217e-107	-0.000433758	0.0234349	0.985237
Adolescence	chr17:59497487:SNP	cg24239165	chr17	59496653	--	C	G	0.4023	0.639478	0.0299912	7.08578e-81	896	cis	chr17:59496649:SNP	1.99958e-114	-0.0130714	0.0254101	0.607097
Pregnancy	chr17:59497487:SNP	cg24239165	chr17	59496653	--	C	G	0.4051	0.589174	0.0298097	1.63994e-70	827	cis	chr17:59496649:SNP	1.32503e-107	-0.0223958	0.0243177	0.357358
MiddleAge	chr17:59497487:SNP	cg24239165	chr17	59496653	--	C	G	0.4101	0.589905	0.0299051	6.32007e-70	845	cis	chr17:59497277:SNP	7.0391e-108	-0.0151363	0.0243058	0.533645
Childhood	chr17:59497487:SNP	cg24989577	chr17	59470156	BCAS3	C	G	0.4011	-0.190336	0.0328452	9.69502e-09	895	cis	chr17:59470055:SNP	2.32951e-38	-0.0044633	0.0296188	0.880256
Adolescence	chr17:59497487:SNP	cg24989577	chr17	59470156	BCAS3	C	G	0.4023	-0.233502	0.0343284	1.96625e-11	896	cis	chr17:59470055:SNP	9.3923e-28	-0.0590849	0.0322844	0.0675855
Pregnancy	chr17:59497487:SNP	cg24989577	chr17	59470156	BCAS3	C	G	0.4051	-0.2157	0.0385554	3.08542e-08	827	cis	chr17:59470055:SNP	3.35913e-32	-0.0124172	0.035189	0.724282
Adolescence	chr17:59497487:SNP	cg27005487	chr17	59484388	TBX2	C	G	0.4023	-0.239038	0.0377305	3.86659e-10	896	cis	chr17:59478644:SNP	1.22162e-10	-0.0480432	0.0374973	0.200464
Pregnancy	chr17:59497487:SNP	cg27005487	chr17	59484388	TBX2	C	G	0.4051	-0.200693	0.037296	9.86123e-08	827	cis	chr17:59484316:SNP	1.10663e-10	-0.0112404	0.0368363	0.760341
Childhood	chr17:59497487:SNP	cg27027242	chr17	59485894	TBX2	C	G	0.4011	-0.220818	0.0388543	1.82824e-08	895	cis	chr17:59484316:SNP	2.77658e-10	-0.0297209	0.0385336	0.44075
Pregnancy	chr17:59497487:SNP	cg27027242	chr17	59485894	TBX2	C	G	0.4051	-0.220476	0.0407501	8.4253e-08	827	cis	chr17:59478776:SNP	1.8933e-10	-0.016313	0.040265	0.685488
Pregnancy	chr17:59497487:SNP	cg27470066	chr17	59485779	TBX2	C	G	0.4051	-0.24778	0.0424923	8.12838e-09	827	cis	chr17:59480311:INDEL	8.11201e-10	-0.0573743	0.0428629	0.181127
Adolescence	chr18:21075441:SNP	cg06830800	chr18	21167517	NPC1	C	T	0.471	0.287919	0.0409458	4.24573e-12	896	cis	chr18:21167742:SNP	1.45621e-20	0.0448884	0.0396654	0.258096
Pregnancy	chr18:21075441:SNP	cg07121078	chr18	21242319	ANKRD29	C	T	0.4589	-0.252584	0.043889	1.25485e-08	828	cis	chr18:21242304:SNP	3.23759e-30	-0.0653305	0.0405331	0.107424
Birth	chr18:21075441:SNP	cg14672496	chr18	21087552	C18orf8	C	T	0.469	0.355351	0.0349749	7.66192e-23	838	cis	chr18:21162288:SNP	5.61822e-49	0.0237202	0.0313785	0.449919
Childhood	chr18:21075441:SNP	cg14672496	chr18	21087552	C18orf8	C	T	0.4732	0.366201	0.0324371	1.33668e-27	895	cis	chr18:21074922:SNP	1.03564e-51	0.0502467	0.0295084	0.08898
Adolescence	chr18:21075441:SNP	cg14672496	chr18	21087552	C18orf8	C	T	0.471	0.379703	0.0345538	2.49197e-26	896	cis	chr18:21078579:SNP	1.6162e-64	0.00838172	0.030261	0.781863
Pregnancy	chr18:21075441:SNP	cg14672496	chr18	21087552	C18orf8	C	T	0.4589	0.376593	0.0392813	1.24917e-20	828	cis	chr18:21130634:SNP	5.70673e-48	0.0258676	0.0351452	0.461945
MiddleAge	chr18:21075441:SNP	cg14672496	chr18	21087552	C18orf8	C	T	0.461	0.390299	0.0366143	8.85678e-25	846	cis	chr18:21074922:SNP	9.02929e-53	0.0373464	0.0324408	0.250015
Birth	chr18:21075441:SNP	cg15535896	chr18	21079381	--	C	T	0.469	0.25657	0.0263169	2.97547e-21	838	cis	chr18:21164994:SNP	1.13768e-21	0.000655034	0.0259808	0.979892
Childhood	chr18:21075441:SNP	cg15535896	chr18	21079381	--	C	T	0.4732	0.248215	0.0254354	2.25256e-21	895	cis	chr18:21080859:SNP	4.23649e-22	-0.00226062	0.0250452	0.928101
Adolescence	chr18:21075441:SNP	cg15535896	chr18	21079381	--	C	T	0.471	0.257044	0.0269299	1.45605e-20	896	cis	chr18:21101658:INDEL	1.16923e-21	0.0100286	0.0266079	0.706341
Pregnancy	chr18:21075441:SNP	cg15535896	chr18	21079381	--	C	T	0.4589	0.246492	0.0280388	9.7487e-18	828	cis	chr18:21133937:SNP	3.17267e-18	-0.000798884	0.0276981	0.976998
MiddleAge	chr18:21075441:SNP	cg15535896	chr18	21079381	--	C	T	0.461	0.226141	0.0275245	9.38206e-16	846	cis	chr18:21076764:SNP	7.93272e-16	0.00344923	0.0272865	0.899443
Birth	chr19:8670147:SNP	cg02613435	chr10	102756977	LZTS2	T	C	0.02566	0.81642	0.131177	7.97129e-10	838	trans	chr19:8597628:SNP	3.90488e-84	0.114432	0.0998093	0.25194
Childhood	chr19:8670147:SNP	cg02613435	chr10	102756977	LZTS2	T	C	0.02514	0.831839	0.130612	3.1489e-10	895	trans	chr19:8597628:SNP	4.79258e-99	0.191543	0.0956904	0.0456418
Adolescence	chr19:8670147:SNP	cg02613435	chr10	102756977	LZTS2	T	C	0.02567	0.691086	0.126268	5.84783e-08	896	trans	chr19:8597628:SNP	1.17342e-103	0.0240491	0.0914711	0.792681
Pregnancy	chr19:8670147:SNP	cg02613435	chr10	102756977	LZTS2	T	C	0.03865	0.670531	0.110569	2.08465e-09	828	trans	chr19:8597628:SNP	3.19267e-76	0.121523	0.084492	0.150767
MiddleAge	chr19:8670147:SNP	cg02613435	chr10	102756977	LZTS2	T	C	0.03901	0.761012	0.108208	4.60978e-12	846	trans	chr19:8597628:SNP	3.65148e-88	0.194207	0.0797167	0.0150765
Birth	chr19:8670147:SNP	cg14110168	chr19	8619925	MYO1F	T	C	0.02566	-0.982509	0.13586	1.15341e-12	838	cis	chr19:8619302:INDEL	8.67789e-123	-0.0335873	0.0873214	0.700611
Childhood	chr19:8670147:SNP	cg14110168	chr19	8619925	MYO1F	T	C	0.02514	-0.863288	0.133389	1.6509e-10	895	cis	chr19:8619302:INDEL	9.58926e-138	0.0475976	0.084261	0.572306
Adolescence	chr19:8670147:SNP	cg14110168	chr19	8619925	MYO1F	T	C	0.02567	-0.85217	0.136043	6.00362e-10	896	cis	chr19:8619302:INDEL	8.94519e-141	0.127823	0.0848439	0.132299
Pregnancy	chr19:8670147:SNP	cg14110168	chr19	8619925	MYO1F	T	C	0.03865	-0.802362	0.107735	2.57942e-13	828	cis	chr19:8619461:SNP	2.40119e-109	-0.038395	0.0712783	0.590277
MiddleAge	chr19:8670147:SNP	cg14110168	chr19	8619925	MYO1F	T	C	0.03901	-0.847083	0.113306	2.16943e-13	846	cis	chr19:8619461:SNP	9.71232e-125	-0.0601018	0.0711774	0.398722
Adolescence	chr19:18806668:SNP	cg00667525	chr19	18699118	C19orf60	C	T	0.3917	0.248666	0.0438015	1.89005e-08	896	cis	chr19:18699333:SNP	1.14348e-191	0.0322132	0.0232008	0.165369
Pregnancy	chr19:18806668:SNP	cg00667525	chr19	18699118	C19orf60	C	T	0.4034	0.287748	0.0439305	1.05771e-10	828	cis	chr19:18699333:SNP	4.01588e-153	0.0719339	0.0240062	0.00281983
Birth	chr19:18806668:SNP	cg01153613	chr6	139928856	--	C	T	0.395	-0.185567	0.0339959	6.48175e-08	838	trans	chr19:18806668:SNP	6.48175e-08	--	--	--
Pregnancy	chr19:18806668:SNP	cg08615372	chr19	18699234	C19orf60	C	T	0.4034	0.247094	0.0430549	1.37419e-08	828	cis	chr19:18699333:SNP	2.35598e-100	0.0671807	0.0298828	0.0248523
Birth	chr19:18806668:SNP	cg12034943	chr19	18811790	CRTC1	C	T	0.395	-0.348423	0.0423642	8.33587e-16	838	cis	chr19:18811966:SNP	3.33217e-16	-0.0104663	0.0420069	0.803306
Adolescence	chr19:18806668:SNP	cg15007983	chr19	18699326	C19orf60	C	T	0.3917	0.298619	0.0446857	4.28589e-11	896	cis	chr19:18698019:SNP	7.5997e-239	-0.00624197	0.0200334	0.755439
Pregnancy	chr19:18806668:SNP	cg15007983	chr19	18699326	C19orf60	C	T	0.4034	0.327941	0.0453233	1.13199e-12	828	cis	chr19:18699489:SNP	4.37595e-185	0.0369481	0.0209945	0.0788275
MiddleAge	chr19:18806668:SNP	cg15007983	chr19	18699326	C19orf60	C	T	0.4013	0.302649	0.0467176	1.692e-10	846	cis	chr19:18698019:SNP	1.04251e-159	0.0207455	0.0227269	0.361634
Adolescence	chr19:18806668:SNP	cg15428479	chr19	18698825	C19orf60	C	T	0.3917	0.216581	0.0401719	9.10632e-08	896	cis	chr19:18698019:SNP	2.11188e-142	-0.016418	0.0259068	0.52643
Pregnancy	chr19:18806668:SNP	cg15428479	chr19	18698825	C19orf60	C	T	0.4034	0.240836	0.0410899	6.83959e-09	828	cis	chr19:18698019:SNP	3.24418e-107	0.0197897	0.0278099	0.476926
Birth	chr19:18806668:SNP	cg16673477	chr19	18812017	CRTC1	C	T	0.395	-0.546772	0.0401999	6.54069e-38	838	cis	chr19:18811966:SNP	1.84116e-40	-0.00713361	0.0390966	0.855269
Childhood	chr19:18806668:SNP	cg16673477	chr19	18812017	CRTC1	C	T	0.3939	-0.350548	0.0388898	1.34239e-18	895	cis	chr19:18808915:SNP	6.70259e-19	-0.0111906	0.0384294	0.770972
Adolescence	chr19:18806668:SNP	cg16673477	chr19	18812017	CRTC1	C	T	0.3917	-0.278614	0.0382278	7.28214e-13	896	cis	chr19:18811966:SNP	9.8067e-15	0.00847225	0.0378144	0.822775
Pregnancy	chr19:18806668:SNP	cg16673477	chr19	18812017	CRTC1	C	T	0.4034	-0.267994	0.0387564	9.91858e-12	828	cis	chr19:18811966:SNP	1.38177e-12	-0.00473774	0.0382635	0.901491
MiddleAge	chr19:18806668:SNP	cg16673477	chr19	18812017	CRTC1	C	T	0.4013	-0.296593	0.0409055	1.04648e-12	846	cis	chr19:18811966:SNP	4.03042e-14	0.00247583	0.0404141	0.951168
Birth	chr19:18806668:SNP	cg19492423	chr19	18700933	C19orf60	C	T	0.395	0.239058	0.0430391	3.83845e-08	838	cis	chr19:18701019:INDEL	4.87689e-54	0.0643475	0.0361074	0.0751251
Childhood	chr19:18806668:SNP	cg19492423	chr19	18700933	C19orf60	C	T	0.3939	0.235298	0.0403359	7.76996e-09	895	cis	chr19:18701019:INDEL	2.8328e-40	0.0902859	0.0361569	0.0127151
Adolescence	chr19:18806668:SNP	cg19492423	chr19	18700933	C19orf60	C	T	0.3917	0.249722	0.0387871	2.03646e-10	896	cis	chr19:18701019:INDEL	2.30392e-38	0.0946801	0.0353829	0.00759946
Birth	chr19:18806668:SNP	cg21977234	chr19	18701320	C19orf60	C	T	0.395	0.286037	0.0420678	2.10903e-11	838	cis	chr19:18701019:INDEL	3.4995e-28	0.158884	0.0389395	4.96768e-05
Adolescence	chr19:18806668:SNP	cg22038059	chr19	18699342	C19orf60	C	T	0.3917	0.245115	0.0422012	8.97136e-09	896	cis	chr19:18698019:SNP	4.55821e-169	-0.0136237	0.0247956	0.582849
Pregnancy	chr19:18806668:SNP	cg22038059	chr19	18699342	C19orf60	C	T	0.4034	0.312289	0.0434445	1.56797e-12	828	cis	chr19:18698019:SNP	1.80021e-145	0.0486565	0.0248352	0.0504571
MiddleAge	chr19:18806668:SNP	cg22038059	chr19	18699342	C19orf60	C	T	0.4013	0.289433	0.0445088	1.45008e-10	846	cis	chr19:18698019:SNP	5.47075e-134	0.0343358	0.0252333	0.174012
Adolescence	chr19:18806668:SNP	cg25234359	chr19	18699219	C19orf60	C	T	0.3917	0.253322	0.0437916	1.02661e-08	896	cis	chr19:18699333:SNP	2.64484e-194	0.0371646	0.0229612	0.105915
Pregnancy	chr19:18806668:SNP	cg25234359	chr19	18699219	C19orf60	C	T	0.4034	0.275613	0.0447843	1.2187e-09	828	cis	chr19:18699333:SNP	4.66747e-157	0.0559401	0.023956	0.0197959
Pregnancy	chr19:18806668:SNP	cg27426436	chr19	18775242	KLHL26	C	T	0.4034	-0.239644	0.0411364	8.39285e-09	828	cis	chr19:18774857:SNP	1.45132e-44	-0.131021	0.0357106	0.000260499
MiddleAge	chr19:18806668:SNP	cg27426436	chr19	18775242	KLHL26	C	T	0.4013	-0.244998	0.0404796	2.26719e-09	846	cis	chr19:18774857:SNP	5.58646e-38	-0.148837	0.0358589	3.70119e-05
Childhood	chr19:56001665:SNP	cg02870820	chr19	56003211	SSC5D	T	C	0.02682	-0.659649	0.120959	6.51494e-08	895	cis	chr19:56003351:SNP	1.69571e-38	-0.535577	0.107129	7.01576e-07
Pregnancy	chr19:56001665:SNP	cg03326252	chr11	133821166	IGSF9B	T	C	0.0308	-0.628975	0.11537	6.739e-08	828	trans	chr19:55990603:SNP	1.34364e-08	-0.0189383	0.114757	0.868965
Birth	chr19:56001665:SNP	cg08197569	chr19	56040376	--	T	C	0.02685	0.853646	0.122784	7.67215e-12	838	cis	chr19:56040126:SNP	2.04244e-18	0.464165	0.117585	8.6255e-05
Adolescence	chr19:56001665:SNP	cg08197569	chr19	56040376	--	T	C	0.0279	0.686982	0.125379	5.65794e-08	896	cis	chr19:56040350:SNP	1.81438e-20	0.280647	0.119236	0.0188191
Pregnancy	chr19:56001665:SNP	cg09469223	chr19	56041342	SBK2	T	C	0.0308	0.717613	0.124903	1.32577e-08	828	cis	chr19:56044718:SNP	3.71976e-12	0.249158	0.123367	0.0437703
Pregnancy	chr19:56001665:SNP	cg19907915	chr11	133821252	IGSF9B	T	C	0.0308	-0.678847	0.118596	1.49602e-08	828	trans	chr19:55990603:SNP	3.76799e-09	-0.0256982	0.117743	0.827287
Childhood	chr20:6595646:SNP	cg02480675	chr20	6514844	--	A	G	0.3682	0.248837	0.0406294	1.40114e-09	895	cis	chr20:6490992:SNP	1.24371e-26	0.0826839	0.0381049	0.0302964
MiddleAge	chr20:32363537:SNP	cg00478435	chr20	32254706	C20orf134;NECAB3	T	G	0.276	-0.266739	0.0491	7.54323e-08	846	cis	chr20:32221183:INDEL	1.63825e-11	-0.0770568	0.0478907	0.10804
Birth	chr20:32363537:SNP	cg03904042	chr20	32255491	C20orf134;NECAB3	T	G	0.2858	-0.278583	0.0470029	4.65768e-09	838	cis	chr20:32221183:INDEL	1.1637e-28	0.0300148	0.0436504	0.491901
Childhood	chr20:32363537:SNP	cg03904042	chr20	32255491	C20orf134;NECAB3	T	G	0.2827	-0.305414	0.0460129	5.74666e-11	895	cis	chr20:32239468:SNP	2.53206e-34	0.0439608	0.0423844	0.299948
Adolescence	chr20:32363537:SNP	cg03904042	chr20	32255491	C20orf134;NECAB3	T	G	0.2863	-0.269428	0.0462855	8.33697e-09	896	cis	chr20:32046759:SNP	6.96257e-31	0.0539214	0.0429248	0.209401
Pregnancy	chr20:32363537:SNP	cg03904042	chr20	32255491	C20orf134;NECAB3	T	G	0.2723	-0.317485	0.0492593	2.04701e-10	828	cis	chr20:32132826:INDEL	9.54624e-26	-0.0383822	0.0465152	0.409543
MiddleAge	chr20:32363537:SNP	cg03904042	chr20	32255491	C20orf134;NECAB3	T	G	0.276	-0.288331	0.0497285	9.9309e-09	846	cis	chr20:32254831:SNP	7.95178e-23	-0.017173	0.0469709	0.714761
Birth	chr20:32363537:SNP	cg12710480	chr20	32254216	C20orf134;NECAB3	T	G	0.2858	-0.395627	0.0459992	4.41508e-17	838	cis	chr20:32285860:SNP	6.13973e-47	-0.00284785	0.0409179	0.944531
Childhood	chr20:32363537:SNP	cg12710480	chr20	32254216	C20orf134;NECAB3	T	G	0.2827	-0.40985	0.0431798	2.32921e-20	895	cis	chr20:32254831:SNP	4.56253e-62	0.0289856	0.0371867	0.435931
Adolescence	chr20:32363537:SNP	cg12710480	chr20	32254216	C20orf134;NECAB3	T	G	0.2863	-0.379245	0.0453565	2.58019e-16	896	cis	chr20:32132826:INDEL	1.1987e-61	0.0607865	0.0389788	0.119263
Pregnancy	chr20:32363537:SNP	cg12710480	chr20	32254216	C20orf134;NECAB3	T	G	0.2723	-0.483051	0.0486344	6.0636e-22	828	cis	chr20:32132826:INDEL	2.96257e-70	-0.0311021	0.0404891	0.442631
MiddleAge	chr20:32363537:SNP	cg12710480	chr20	32254216	C20orf134;NECAB3	T	G	0.276	-0.393446	0.0461355	8.34898e-17	846	cis	chr20:32199872:SNP	1.23951e-44	-0.0444352	0.041037	0.279246
Childhood	chr20:32363537:SNP	cg13403462	chr20	32256071	C20orf134;NECAB3	T	G	0.2827	-0.298471	0.0466089	2.53253e-10	895	cis	chr20:32254831:SNP	1.32135e-32	0.0473604	0.0431002	0.272154
Adolescence	chr20:32363537:SNP	cg13403462	chr20	32256071	C20orf134;NECAB3	T	G	0.2863	-0.268464	0.0473771	2.00584e-08	896	cis	chr20:32239468:SNP	3.09123e-27	0.0422271	0.0444311	0.342186
Pregnancy	chr20:32363537:SNP	cg19357305	chr20	32232347	CBFA2T2	T	G	0.2723	0.354567	0.0491493	1.31282e-12	828	cis	chr20:32083711:SNP	5.3797e-25	0.229156	0.0459559	7.62072e-07
Childhood	chr20:33287078:SNP	cg01901788	chr20	33145848	MAP1LC3A	A	G	0.4324	-0.270406	0.0406485	5.22683e-11	895	cis	chr20:33145470:SNP	9.65837e-45	-0.0468986	0.0361132	0.194423
Adolescence	chr20:33287078:SNP	cg01901788	chr20	33145848	MAP1LC3A	A	G	0.4275	-0.267764	0.0390933	1.43874e-11	896	cis	chr20:33145470:SNP	3.87704e-51	-0.0521944	0.034302	0.128484
Pregnancy	chr20:33287078:SNP	cg01901788	chr20	33145848	MAP1LC3A	A	G	0.4269	-0.26074	0.0432149	2.50158e-09	828	cis	chr20:33147737:SNP	1.13721e-39	-0.0246695	0.038503	0.5219
MiddleAge	chr20:33287078:SNP	cg01901788	chr20	33145848	MAP1LC3A	A	G	0.4285	-0.237478	0.0419373	2.13284e-08	846	cis	chr20:33140999:SNP	6.22161e-29	-0.0322629	0.0388033	0.405989
Childhood	chr20:33287078:SNP	cg05054831	chr20	33265543	PIGU	A	G	0.4324	0.237687	0.0408352	8.36486e-09	895	cis	chr20:33241842:SNP	4.60067e-17	0.00494646	0.0395411	0.900477
Adolescence	chr20:33287078:SNP	cg05054831	chr20	33265543	PIGU	A	G	0.4275	0.274948	0.0407059	2.68516e-11	896	cis	chr20:33262874:SNP	1.06729e-18	0.0359164	0.0394586	0.362964
MiddleAge	chr20:33287078:SNP	cg05054831	chr20	33265543	PIGU	A	G	0.4285	0.255443	0.0432594	5.37551e-09	846	cis	chr20:33223012:SNP	8.41495e-16	0.0323918	0.04174	0.437975
Birth	chr20:33287078:SNP	cg07148914	chr20	33460835	GGT7	A	G	0.4284	0.238568	0.0377099	4.25666e-10	838	cis	chr20:33523840:SNP	1.67367e-31	-0.011774	0.0347535	0.734864
Childhood	chr20:33287078:SNP	cg07148914	chr20	33460835	GGT7	A	G	0.4324	0.242966	0.0367427	6.74673e-11	895	cis	chr20:33485939:SNP	4.44222e-20	0.0478096	0.0353162	0.176181
Birth	chr20:33287078:SNP	cg08999081	chr20	33150536	PIGU	A	G	0.4284	0.386904	0.0346534	6.26402e-27	838	cis	chr20:33173883:SNP	3.60312e-37	-0.00211134	0.032667	0.948484
Childhood	chr20:33287078:SNP	cg08999081	chr20	33150536	PIGU	A	G	0.4324	0.479194	0.0309874	1.32057e-47	895	cis	chr20:33173883:SNP	1.39444e-66	-0.00214945	0.0282625	0.939395
Adolescence	chr20:33287078:SNP	cg08999081	chr20	33150536	PIGU	A	G	0.4275	0.433672	0.0324947	5.72744e-37	896	cis	chr20:33175466:SNP	6.45672e-54	-0.00880399	0.0300978	0.769967
Pregnancy	chr20:33287078:SNP	cg08999081	chr20	33150536	PIGU	A	G	0.4269	0.40342	0.0339664	5.71501e-30	828	cis	chr20:33156742:SNP	2.32618e-46	-0.0104134	0.0313326	0.739716
MiddleAge	chr20:33287078:SNP	cg08999081	chr20	33150536	PIGU	A	G	0.4285	0.425567	0.03243	1.61658e-35	846	cis	chr20:33161127:SNP	3.07033e-49	0.00519077	0.0301936	0.86355
Birth	chr20:33287078:SNP	cg09953425	chr20	33451149	GGT7	A	G	0.4284	-0.325959	0.0410639	7.27734e-15	838	cis	chr20:33449739:SNP	3.07149e-26	0.0138609	0.0390687	0.72285
Birth	chr20:33287078:SNP	cg12419685	chr20	33451367	GGT7	A	G	0.4284	-0.468565	0.0409902	4.65695e-28	838	cis	chr20:33441257:SNP	1.0414e-48	0.0115585	0.0372554	0.756454
Childhood	chr20:33287078:SNP	cg16321524	chr20	33422627	HMGB3L1	A	G	0.4324	0.281427	0.0373227	1.22639e-13	895	cis	chr20:33386430:SNP	5.6267e-26	0.0419226	0.0354379	0.237152
Adolescence	chr20:33287078:SNP	cg16321524	chr20	33422627	HMGB3L1	A	G	0.4275	0.232545	0.037533	9.10111e-10	896	cis	chr20:33422614:SNP	3.11911e-25	0.0017148	0.0354579	0.96144
Pregnancy	chr20:33287078:SNP	cg16321524	chr20	33422627	HMGB3L1	A	G	0.4269	0.293356	0.040711	1.38954e-12	828	cis	chr20:33320055:SNP	7.56794e-27	0.0383493	0.0382152	0.315934
MiddleAge	chr20:33287078:SNP	cg16321524	chr20	33422627	HMGB3L1	A	G	0.4285	0.251244	0.0413374	1.9492e-09	846	cis	chr20:33386430:SNP	1.12083e-23	0.0109138	0.0388996	0.779125
Birth	chr20:33287078:SNP	cg17250863	chr20	33451272	GGT7	A	G	0.4284	-0.419091	0.0418601	2.91203e-22	838	cis	chr20:33449691:SNP	8.03203e-35	-0.00773025	0.0394822	0.844826
Birth	chr20:33287078:SNP	cg19481439	chr20	33451427	GGT7	A	G	0.4284	-0.509741	0.0414112	6.54764e-32	838	cis	chr20:33449739:SNP	4.78451e-54	-0.00119736	0.0372433	0.974361
Birth	chr20:33287078:SNP	cg20592836	chr20	33292126	TP53INP2	A	G	0.4284	0.853221	0.0335056	3.23595e-104	838	cis	chr20:33288407:SNP	4.26915e-187	-0.00879737	0.0203503	0.665648
Childhood	chr20:33287078:SNP	cg20592836	chr20	33292126	TP53INP2	A	G	0.4324	0.865315	0.0315366	1.50257e-118	895	cis	chr20:33292893:SNP	2.20794e-201	-0.00281386	0.0191114	0.882983
Adolescence	chr20:33287078:SNP	cg20592836	chr20	33292126	TP53INP2	A	G	0.4275	0.838886	0.0314845	1.10859e-113	896	cis	chr20:33288407:SNP	9.57943e-201	-0.01049	0.0191088	0.583178
Pregnancy	chr20:33287078:SNP	cg20592836	chr20	33292126	TP53INP2	A	G	0.4269	0.902304	0.0325565	1.79546e-117	828	cis	chr20:33288407:SNP	1.33362e-191	0.00971291	0.019493	0.618432
MiddleAge	chr20:33287078:SNP	cg20592836	chr20	33292126	TP53INP2	A	G	0.4285	0.911141	0.0331706	4.63816e-115	846	cis	chr20:33288407:SNP	1.74377e-193	-0.00417417	0.0199947	0.83469
Childhood	chr20:33287078:SNP	cg21132536	chr20	33465180	ACSS2	A	G	0.4324	0.23547	0.0406028	9.45186e-09	895	cis	chr20:33449691:SNP	2.53011e-11	0.0162053	0.0399595	0.685182
Adolescence	chr20:33287078:SNP	cg21132536	chr20	33465180	ACSS2	A	G	0.4275	0.240146	0.0399718	2.80447e-09	896	cis	chr20:33449691:SNP	4.94064e-14	-0.00164311	0.0391841	0.966562
Pregnancy	chr20:33287078:SNP	cg21132536	chr20	33465180	ACSS2	A	G	0.4269	0.296795	0.0437584	2.36918e-11	828	cis	chr20:33434098:INDEL	1.42728e-17	-0.000956033	0.0424987	0.982059
MiddleAge	chr20:33287078:SNP	cg21132536	chr20	33465180	ACSS2	A	G	0.4285	0.27584	0.0451508	1.61656e-09	846	cis	chr20:33449691:SNP	1.14073e-14	-0.00625515	0.0441546	0.887383
Adolescence	chr20:33287078:SNP	cg24642439	chr20	33292090	TP53INP2	A	G	0.4275	-0.293103	0.0409974	1.90468e-12	896	cis	chr20:33394940:SNP	1.55071e-17	-0.0104859	0.0400435	0.793492
MiddleAge	chr20:33287078:SNP	cg24642439	chr20	33292090	TP53INP2	A	G	0.4285	-0.295496	0.0449138	8.94878e-11	846	cis	chr20:33408036:SNP	9.3501e-13	-0.0311977	0.0443324	0.481827
Childhood	chr20:33287078:SNP	cg26493814	chr20	33868921	EIF6	A	G	0.4324	-0.217157	0.0385215	2.36581e-08	895	cis	chr20:33863633:SNP	1.60149e-48	-0.0394666	0.033564	0.239986
Childhood	chr20:33287078:SNP	cg27629776	chr20	33880370	FAM83C	A	G	0.4324	0.316005	0.0377967	2.60839e-16	895	cis	chr20:33882720:SNP	4.62007e-54	0.0376607	0.0329574	0.253488
Adolescence	chr20:33287078:SNP	cg27629776	chr20	33880370	FAM83C	A	G	0.4275	0.294066	0.039478	2.3503e-13	896	cis	chr20:33880363:SNP	7.59552e-52	0.00359467	0.034575	0.91722
Pregnancy	chr20:33287078:SNP	cg27629776	chr20	33880370	FAM83C	A	G	0.4269	0.254597	0.0412049	1.05107e-09	828	cis	chr20:33882720:SNP	6.739e-48	-0.00936458	0.0357443	0.793401
MiddleAge	chr20:33287078:SNP	cg27629776	chr20	33880370	FAM83C	A	G	0.4285	0.283882	0.0435633	1.33e-10	846	cis	chr20:33880363:SNP	1.09426e-42	0.00821057	0.0383928	0.830718
Birth	chr20:33355046:SNP	cg01901788	chr20	33145848	MAP1LC3A	G	A	0.1396	0.625009	0.0610235	3.6444e-23	838	cis	chr20:33145470:SNP	2.62909e-34	-0.0117779	0.0578466	0.838716
Childhood	chr20:33355046:SNP	cg01901788	chr20	33145848	MAP1LC3A	G	A	0.138	0.642816	0.0564282	4.86094e-28	895	cis	chr20:33145470:SNP	9.65837e-45	-0.0298755	0.0525648	0.569947
Adolescence	chr20:33355046:SNP	cg01901788	chr20	33145848	MAP1LC3A	G	A	0.1406	0.691736	0.0534495	4.78443e-35	896	cis	chr20:33145470:SNP	3.87704e-51	0.00433416	0.0500712	0.931042
Pregnancy	chr20:33355046:SNP	cg01901788	chr20	33145848	MAP1LC3A	G	A	0.1371	0.601983	0.0590802	6.05416e-23	828	cis	chr20:33147737:SNP	1.13721e-39	-0.00665938	0.05483	0.903363
MiddleAge	chr20:33355046:SNP	cg01901788	chr20	33145848	MAP1LC3A	G	A	0.1395	0.479514	0.0570487	2.18046e-16	846	cis	chr20:33140999:SNP	6.22161e-29	-0.0240643	0.0541064	0.656624
Childhood	chr20:33355046:SNP	cg05840533	chr20	31755943	C20orf70	G	A	0.138	-0.345392	0.0609392	1.99391e-08	895	trans	chr20:32505658:SNP	3.91083e-11	-0.0476336	0.0601877	0.428926
Adolescence	chr20:33355046:SNP	cg05840533	chr20	31755943	C20orf70	G	A	0.1406	-0.394101	0.0632686	7.4332e-10	896	trans	chr20:32360111:SNP	2.9142e-12	-0.144705	0.0623836	0.0206027
Childhood	chr20:33355046:SNP	cg09953425	chr20	33451149	GGT7	G	A	0.138	-0.351117	0.0625248	2.66958e-08	895	cis	chr20:33448417:SNP	4.19204e-11	0.00770502	0.0617699	0.900761
Childhood	chr20:33355046:SNP	cg11092487	chr20	33585188	MYH7B	G	A	0.138	-0.331495	0.0603699	5.30919e-08	895	cis	chr20:33660712:SNP	7.0551e-28	-0.0966869	0.0561672	0.0855497
Adolescence	chr20:33355046:SNP	cg11846968	chr20	31823545	PLUNC	G	A	0.1406	0.326355	0.0544821	3.11414e-09	896	trans	chr20:32356295:SNP	5.35462e-12	0.116877	0.0537198	0.029859
Childhood	chr20:33355046:SNP	cg17884201	chr20	31823372	PLUNC	G	A	0.138	-0.291571	0.050038	8.06539e-09	895	trans	chr20:33355046:SNP	8.06539e-09	--	--	--
Birth	chr20:33355046:SNP	cg20592836	chr20	33292126	TP53INP2	G	A	0.1396	-0.459705	0.0641296	1.78284e-12	838	cis	chr20:33288407:SNP	4.26915e-187	0.0356762	0.029608	0.228592
Childhood	chr20:33355046:SNP	cg20592836	chr20	33292126	TP53INP2	G	A	0.138	-0.5186	0.0606958	6.12814e-17	895	cis	chr20:33292893:SNP	2.20794e-201	0.0019666	0.0277952	0.943611
Adolescence	chr20:33355046:SNP	cg20592836	chr20	33292126	TP53INP2	G	A	0.1406	-0.505079	0.0599307	1.5336e-16	896	cis	chr20:33288407:SNP	9.57943e-201	0.0172522	0.0278536	0.535831
Pregnancy	chr20:33355046:SNP	cg20592836	chr20	33292126	TP53INP2	G	A	0.1371	-0.54278	0.0626678	2.76805e-17	828	cis	chr20:33288407:SNP	1.33362e-191	-0.0124304	0.0277525	0.654351
MiddleAge	chr20:33355046:SNP	cg20592836	chr20	33292126	TP53INP2	G	A	0.1395	-0.592507	0.0619935	1.73139e-20	846	cis	chr20:33288407:SNP	1.74377e-193	-0.0231402	0.0278586	0.40645
MiddleAge	chr20:34011966:SNP	cg04179940	chr20	33871836	EIF6	G	T	0.06168	0.505104	0.0930064	7.61298e-08	843	cis	chr20:33871661:SNP	4.52426e-10	0.1731	0.0916728	0.0593853
Birth	chr20:34011966:SNP	cg26493814	chr20	33868921	EIF6	G	T	0.06033	-0.553684	0.0886891	7.09394e-10	837	cis	chr20:33871098:INDEL	2.94378e-50	0.000147798	0.0762406	0.998454
Adolescence	chr20:34011966:SNP	cg26493814	chr20	33868921	EIF6	G	T	0.05817	-0.567376	0.0855014	5.79864e-11	894	cis	chr20:33863633:SNP	3.53884e-49	-0.0311862	0.0749462	0.677433
Pregnancy	chr20:34011966:SNP	cg26493814	chr20	33868921	EIF6	G	T	0.06121	-0.673914	0.0833943	2.51377e-15	825	cis	chr20:33871098:INDEL	5.58718e-49	-0.1894	0.0730824	0.00973606
MiddleAge	chr20:34011966:SNP	cg26493814	chr20	33868921	EIF6	G	T	0.06168	-0.496509	0.0877449	2.18287e-08	843	cis	chr20:33871098:INDEL	4.56373e-43	-0.035349	0.0769146	0.645948
Birth	chr20:34025756:SNP	cg03833512	chr20	34543802	SCAND1	G	A	0.402	-0.241702	0.0428526	2.38549e-08	837	cis	chr20:34543834:SNP	3.21339e-33	-0.00679285	0.0387956	0.861052
Childhood	chr20:34025756:SNP	cg03833512	chr20	34543802	SCAND1	G	A	0.401	-0.221757	0.0393268	2.34576e-08	894	cis	chr20:34543834:SNP	1.12182e-47	0.0385068	0.0341395	0.259676
Adolescence	chr20:34025756:SNP	cg03833512	chr20	34543802	SCAND1	G	A	0.3983	-0.227737	0.0398505	1.5283e-08	895	cis	chr20:34548336:SNP	4.31891e-37	0.011415	0.0360154	0.751363
Pregnancy	chr20:34025756:SNP	cg03833512	chr20	34543802	SCAND1	G	A	0.3891	-0.319062	0.0462961	1.15579e-11	825	cis	chr20:34543834:SNP	2.94508e-43	-0.0159206	0.0406882	0.695697
MiddleAge	chr20:34025756:SNP	cg03833512	chr20	34543802	SCAND1	G	A	0.3944	-0.292385	0.04487	1.33233e-10	843	cis	chr20:34543834:SNP	3.38726e-42	-0.015121	0.0395437	0.702284
Birth	chr20:34025756:SNP	cg04149172	chr20	34000170	UQCC	G	A	0.402	0.329083	0.0448597	5.6031e-13	837	cis	chr20:33963218:SNP	7.41435e-17	0.201815	0.0432676	3.65055e-06
Childhood	chr20:34025756:SNP	cg04149172	chr20	34000170	UQCC	G	A	0.401	0.309963	0.0421809	4.79297e-13	894	cis	chr20:33963218:SNP	2.64645e-18	0.184957	0.0405968	5.99527e-06
Pregnancy	chr20:34025756:SNP	cg04149172	chr20	34000170	UQCC	G	A	0.3891	0.341707	0.0469712	8.63286e-13	825	cis	chr20:33793159:SNP	8.45739e-13	0.206471	0.0461416	8.81987e-06
MiddleAge	chr20:34025756:SNP	cg04149172	chr20	34000170	UQCC	G	A	0.3944	0.347536	0.0459101	1.11322e-13	843	cis	chr20:34025756:SNP	1.11322e-13	--	--	--
Birth	chr20:34025756:SNP	cg04508476	chr20	34239394	RBM12;CPNE1	G	A	0.402	-0.179009	0.0318705	2.71948e-08	837	cis	chr20:34371874:SNP	6.5461e-43	0.017315	0.0277726	0.533171
Childhood	chr20:34025756:SNP	cg04508476	chr20	34239394	RBM12;CPNE1	G	A	0.401	-0.171611	0.0287682	3.60876e-09	894	cis	chr20:34233278:SNP	2.77816e-61	0.0466656	0.0237912	0.0501581
Adolescence	chr20:34025756:SNP	cg04508476	chr20	34239394	RBM12;CPNE1	G	A	0.3983	-0.175321	0.0284988	1.18673e-09	895	cis	chr20:34233278:SNP	2.54238e-43	0.0144533	0.0252879	0.56778
Pregnancy	chr20:34025756:SNP	cg04508476	chr20	34239394	RBM12;CPNE1	G	A	0.3891	-0.227068	0.0337815	3.52106e-11	825	cis	chr20:34211726:SNP	1.01376e-51	0.0132106	0.0287487	0.645993
MiddleAge	chr20:34025756:SNP	cg04508476	chr20	34239394	RBM12;CPNE1	G	A	0.3944	-0.27396	0.0333538	9.54651e-16	843	cis	chr20:34211726:SNP	1.39263e-58	-0.0224305	0.0280546	0.42424
Birth	chr20:34025756:SNP	cg05389922	chr20	34000172	UQCC	G	A	0.402	0.23801	0.042423	2.81712e-08	837	cis	chr20:33963218:SNP	8.72075e-11	0.14323	0.0414974	0.000587846
Childhood	chr20:34025756:SNP	cg05389922	chr20	34000172	UQCC	G	A	0.401	0.2552	0.0386946	7.54261e-11	894	cis	chr20:33963218:SNP	1.12962e-12	0.161912	0.0378117	2.06745e-05
Adolescence	chr20:34025756:SNP	cg05389922	chr20	34000172	UQCC	G	A	0.3983	0.280496	0.0417151	3.27425e-11	895	cis	chr20:33963218:SNP	2.30311e-17	0.163396	0.0403448	5.59933e-05
Pregnancy	chr20:34025756:SNP	cg05389922	chr20	34000172	UQCC	G	A	0.3891	0.301067	0.044011	1.6185e-11	825	cis	chr20:34025756:SNP	1.6185e-11	--	--	--
MiddleAge	chr20:34025756:SNP	cg05389922	chr20	34000172	UQCC	G	A	0.3944	0.297017	0.0434239	1.66074e-11	843	cis	chr20:34025756:SNP	1.66074e-11	--	--	--
Childhood	chr20:34025756:SNP	cg09618904	chr20	34026478	GDF5	G	A	0.401	-0.214615	0.0351597	1.58499e-09	894	cis	chr20:33913681:SNP	1.11248e-09	-0.0416531	0.0349515	0.233703
Adolescence	chr20:34025756:SNP	cg09618904	chr20	34026478	GDF5	G	A	0.3983	-0.210052	0.0359127	7.09671e-09	895	cis	chr20:34006970:SNP	1.09663e-10	-0.000360189	0.0356186	0.991934
Birth	chr20:34025756:SNP	cg14947478	chr20	34025962	GDF5	G	A	0.402	-0.301493	0.0426355	3.44946e-12	837	cis	chr20:34004767:SNP	3.0229e-17	0.0218392	0.041559	0.599388
Childhood	chr20:34025756:SNP	cg14947478	chr20	34025962	GDF5	G	A	0.401	-0.444889	0.0384258	7.57677e-29	894	cis	chr20:34004767:SNP	2.11781e-30	-0.0503208	0.0374997	0.179995
Adolescence	chr20:34025756:SNP	cg14947478	chr20	34025962	GDF5	G	A	0.3983	-0.397967	0.0375827	1.13206e-24	895	cis	chr20:34006970:SNP	8.80334e-27	-0.0256424	0.0369628	0.488042
Pregnancy	chr20:34025756:SNP	cg14947478	chr20	34025962	GDF5	G	A	0.3891	-0.330164	0.0415592	7.00549e-15	825	cis	chr20:34004767:SNP	1.42925e-20	0.0100103	0.0404809	0.804755
MiddleAge	chr20:34025756:SNP	cg14947478	chr20	34025962	GDF5	G	A	0.3944	-0.260371	0.0440808	5.32101e-09	843	cis	chr20:34005240:SNP	4.56765e-11	0.0200253	0.0432183	0.643249
Birth	chr20:34025756:SNP	cg20592836	chr20	33292126	TP53INP2	G	A	0.402	0.257224	0.0448203	1.36996e-08	837	cis	chr20:33288407:SNP	4.26915e-187	-0.0409306	0.0204251	0.0454268
Childhood	chr20:34025756:SNP	cg20592836	chr20	33292126	TP53INP2	G	A	0.401	0.247255	0.0426855	9.83222e-09	894	cis	chr20:33292893:SNP	2.20794e-201	-0.0076278	0.019115	0.68996
Adolescence	chr20:34025756:SNP	cg20592836	chr20	33292126	TP53INP2	G	A	0.3983	0.230244	0.0426196	8.58516e-08	895	cis	chr20:33288407:SNP	9.57943e-201	-0.0202642	0.019337	0.294964
Pregnancy	chr20:34025756:SNP	cg20592836	chr20	33292126	TP53INP2	G	A	0.3891	0.283102	0.0463497	1.60812e-09	825	cis	chr20:33288407:SNP	1.33362e-191	-0.00016436	0.020061	0.993465
Birth	chr20:34025756:SNP	cg26038318	chr20	34205095	SPAG4	G	A	0.402	0.265492	0.0446915	4.30232e-09	837	cis	chr20:34233278:SNP	6.08173e-25	0.0429667	0.0417849	0.30414
Childhood	chr20:34025756:SNP	cg26038318	chr20	34205095	SPAG4	G	A	0.401	0.296782	0.0406687	6.84464e-13	894	cis	chr20:34360015:SNP	3.75214e-42	0.0362323	0.0365198	0.321424
Adolescence	chr20:34025756:SNP	cg26038318	chr20	34205095	SPAG4	G	A	0.3983	0.268129	0.0413288	1.49184e-10	895	cis	chr20:34233278:SNP	1.3186e-34	0.0205038	0.0378429	0.588091
MiddleAge	chr20:34025756:SNP	cg26038318	chr20	34205095	SPAG4	G	A	0.3944	0.284339	0.0460885	1.12796e-09	843	cis	chr20:34222812:SNP	4.75722e-33	0.0191697	0.0419771	0.648041
Birth	chr20:34025756:SNP	cg26493814	chr20	33868921	EIF6	G	A	0.402	-0.286843	0.0420999	1.92466e-11	837	cis	chr20:33871098:INDEL	2.94378e-50	-0.0165295	0.0363523	0.649452
Childhood	chr20:34025756:SNP	cg26493814	chr20	33868921	EIF6	G	A	0.401	-0.246994	0.0383156	1.94007e-10	894	cis	chr20:33863633:SNP	1.60149e-48	-0.00539403	0.0336003	0.872498
Adolescence	chr20:34025756:SNP	cg26493814	chr20	33868921	EIF6	G	A	0.3983	-0.255104	0.0394313	1.67254e-10	895	cis	chr20:33863633:SNP	3.53884e-49	-0.00402346	0.0345239	0.907252
MiddleAge	chr20:34025756:SNP	cg26493814	chr20	33868921	EIF6	G	A	0.3944	-0.263919	0.0422216	6.8935e-10	843	cis	chr20:33871098:INDEL	4.56373e-43	-0.0329394	0.0371644	0.375735
Birth	chr20:34025756:SNP	cg27629776	chr20	33880370	FAM83C	G	A	0.402	0.336986	0.0417567	2.69618e-15	837	cis	chr20:33880363:SNP	1.02685e-26	0.0309156	0.0396648	0.435971
Childhood	chr20:34025756:SNP	cg27629776	chr20	33880370	FAM83C	G	A	0.401	0.431738	0.0364061	4.39337e-30	894	cis	chr20:33882720:SNP	4.62007e-54	0.0401227	0.0329628	0.223868
Adolescence	chr20:34025756:SNP	cg27629776	chr20	33880370	FAM83C	G	A	0.3983	0.419955	0.0386317	7.77421e-26	895	cis	chr20:33880363:SNP	7.59552e-52	0.0273156	0.0349919	0.435244
Pregnancy	chr20:34025756:SNP	cg27629776	chr20	33880370	FAM83C	G	A	0.3891	0.422092	0.0406682	1.07472e-23	825	cis	chr20:33882720:SNP	6.739e-48	0.0415147	0.0367507	0.258988
MiddleAge	chr20:34025756:SNP	cg27629776	chr20	33880370	FAM83C	G	A	0.3944	0.35286	0.0441031	4.77062e-15	843	cis	chr20:33880363:SNP	1.09426e-42	-0.015332	0.0393973	0.697266
Birth	chr20:34025756:SNP	cg27632911	chr20	34205182	SPAG4	G	A	0.402	0.231849	0.0426651	7.39489e-08	837	cis	chr20:34285442:SNP	5.04473e-34	-0.00820375	0.0384608	0.831148
Childhood	chr20:34025756:SNP	cg27632911	chr20	34205182	SPAG4	G	A	0.401	0.291873	0.0390047	1.84875e-13	894	cis	chr20:34335861:SNP	6.81989e-46	0.0225961	0.0346675	0.514713
Adolescence	chr20:34025756:SNP	cg27632911	chr20	34205182	SPAG4	G	A	0.3983	0.320825	0.0387007	4.50594e-16	895	cis	chr20:34211726:SNP	3.91489e-44	0.0550487	0.0347554	0.113598
MiddleAge	chr20:34025756:SNP	cg27632911	chr20	34205182	SPAG4	G	A	0.3944	0.287798	0.0450505	2.96349e-10	843	cis	chr20:34222812:SNP	2.62383e-32	0.031783	0.0412808	0.441593
Childhood	chr20:34183479:SNP	cg03168614	chr20	34253242	RBM12;CPNE1	T	C	0.1508	-0.416116	0.0622636	4.28164e-11	895	cis	chr20:34345710:SNP	4.45112e-26	-0.0596633	0.0588288	0.310789
Adolescence	chr20:34183479:SNP	cg03168614	chr20	34253242	RBM12;CPNE1	T	C	0.1523	-0.334429	0.0589028	1.8845e-08	896	cis	chr20:34505054:SNP	1.03314e-18	0.0520141	0.0566586	0.35887
Pregnancy	chr20:34183479:SNP	cg03168614	chr20	34253242	RBM12;CPNE1	T	C	0.1461	-0.387283	0.0630696	1.32286e-09	828	cis	chr20:34332784:SNP	1.89159e-21	-0.00709104	0.0600669	0.906057
MiddleAge	chr20:34183479:SNP	cg03168614	chr20	34253242	RBM12;CPNE1	T	C	0.1483	-0.423602	0.0632105	4.09028e-11	846	cis	chr20:34375497:SNP	1.69834e-21	-0.0493956	0.0601693	0.411943
[truncated: 53 more rows]
