# Supplementary material for: Whole-Genome Sequencing Coupled to Imputation Discovers Genetic Signals for Anthropometric Traits
Source: Am J Hum Genet. 2017 May 25;100(6):865–84. doi: 10.1016/j.ajhg.2017.04.014 (PMC5473732; doi:10.1016/j.ajhg.2017.04.014)
Supplement: Table S11. Enrichment in Discovery Meta-analysis using Independent Variants (r2 < 0.2) with MAF ≥ 0.1% (Figure S17A) [file mmc11.xlsx]

## Sheet: FigureS17a
Table S11. Enrichment in discovery meta-analysis using independent variants (r2<0.2) with MAF ≥ 0.1% (Figure S17a).
Trait	Total count1	Observed count2	Expected count3	Uncorrected binomial p-value	Bonferroni corrected binomial p-value4	Bonferroni corrected for the number of independent traits binomial p-value5	FDR binomial q-value
BMI	3092030	159	30.9203	1.39e-59	1.668e-58	6.22998e-59	4.17e-59
Weight	3094586	202	30.9459	1.68e-92	2.016e-91	7.52976e-92	1.008e-91
Height	3093421	642	30.9342	9.88E-324	1.19E-322	4.45E-323	1.19E-322
TFM	2549793	79	25.4979	1.79e-17	2.148e-16	8.02278e-17	1.81e-17
TLM	2550261	79	25.5026	1.81e-17	2.172e-16	8.11242e-17	1.81e-17
TRFM	2286858	81	22.8686	3.5e-21	4.2e-20	1.5687e-20	5.25e-21
Waist	2994971	121	29.9497	7.07e-36	8.484e-35	3.16877e-35	1.212e-35
Hip	2812032	119	28.1203	3.89e-37	4.668e-36	1.7435e-36	7.78e-37
WHR	2805941	86	28.0594	1.36e-18	1.632e-17	6.09552e-18	1.632e-18
WaistBMIadj	2993601	145	29.936	1.74e-51	2.088e-50	7.79868e-51	4.176e-51
HipBMIadj	2808618	155	28.0862	5.29e-62	6.348e-61	2.37098e-61	2.116e-61
WHRBMIadj	2804917	86	28.0492	1.33e-18	1.596e-17	5.96106e-18	1.632e-18
1 - Total number of independent (r2<0.2) variants with MAF > 0.1%
2 - Number of variants with p-value less than 1e-5
3 - Number of expected variants with p-value less than 1e-5
4 - Bonferroni corrected p-value for 12 traits (conservative as the traits are not independent)
5 - Bonferroni corrected p-value for the effective number of independent traits (4.482)

## Sheet: FigureS17b
Table S11. Enrichment in discovery meta-analysis using independent variants (r2<0.2) with MAF ≥ 0.1% after excluding previously known loci (±500 kb) (Figure S17b).
Trait	Total count1	Observed count2	Expected count3	Uncorrected binomial p-value	Bonferroni corrected binomial p-value4	Bonferroni corrected for the number of independent traits binomial p-value5	FDR binomial q-value
BMI	2967653	109	29.6765	3.81e-29	4.572e-28	1.70764e-28	9.144e-29
Weight	3082445	177	30.8245	4.83e-73	5.796e-72	2.16481e-72	5.796e-72
Height	2422946	150	24.2295	2.8e-66	3.36e-65	1.25496e-65	1.68e-65
TFM	2537375	75	25.3738	1.22861e-15	1.9e-15	5.51e-15	1.476e-15
TLM	2549681	79	25.4968	1.79e-17	2.148e-16	8.02278e-17	2.38667e-17
TRFM	2286858	81	22.8686	3.5e-21	4.2e-20	1.5687e-20	5.25e-21
Waist	2939928	97	29.3993	6.78e-23	8.136e-22	3.0388e-22	1.16229e-22
Hip	2751442	100	27.5144	1.49e-26	1.788e-25	6.67818e-26	2.98e-26
WHR	2762461	76	27.6246	2.86e-14	3.432e-13	1.28185e-13	3.12e-14
WaistBMIadj	2892564	121	28.9256	2.89e-37	3.468e-36	1.2953e-36	8.67e-37
HipBMIadj	2708039	124	27.0804	6.54e-42	7.848e-41	2.93123e-41	2.616e-41
WHRBMIadj	2754008	71	27.5401	3.58e-12	4.296e-11	1.60456e-11	3.58e-12
1 - Total number of independent (r2<0.2) variants with MAF > 0.1%
2 - Number of variants with p-value less than 1e-5
3 - Number of expected variants with p-value less than 1e-5
4 - Bonferroni corrected p-value for 12 traits (conservative as the traits are not independent)
5 - Bonferroni corrected p-value for the effective number of independent traits (4.482)
