# Supplementary material for: Whole-Genome Sequencing Coupled to Imputation Discovers Genetic Signals for Anthropometric Traits
Source: Am J Hum Genet. 2017 May 25;100(6):865–84. doi: 10.1016/j.ajhg.2017.04.014 (PMC5473732; doi:10.1016/j.ajhg.2017.04.014)
Supplement: Table S12. Previously Identified Variants for Anthropometric Traits with p < 1 × 10-5 in Our Sex-Combined Analysis [file mmc12.xlsx]

## Sheet: BMI
Table S12. Previously identified variants for anthropometric traits with P < 1 × 10-5 in our sex-combined analysis. Genome-wide signifiant variants (pv<5x10-8) are shown in bold.
						Stage 1				Previously Identified SNPs (PIS)
SNP	Trait	Chr:position (bp)	Effect/other allele	Nearest Gene	Frequency (effect allele) a	Beta	SE	P-value	N	r2	PIS rsID	PIS Chr:position (bp)	PIS P-Value	PMID	Distance between newly and PIS (bp)
rs1558902	BMI	16:53803574	A/T	FTO	0.4056	0.0842	0.0063	3.599e-40	53149	1	rs1558902	16:53803574	7.51e-153	25673413	0
rs12967135	BMI	18:57849023	A/G	RP11-795H16.2	0.2369	0.0616	0.0074	1.005e-16	52200.9	1	rs12967135	18:57849023	1.679e-54	25673413	0
rs1320330	BMI	2:622225	T/G	AC093326.3	0.1782	-0.0659	0.0084	3.719e-15	51014.2	1	rs1320330	2:622225	5.992e-35	25673413	0
rs12146733	BMI	12:50270364	C/G	FAIM2	0.352	0.0484	0.0069	1.889e-12	49765	0.899	rs17201502	12:50285562	3.205e-14	25673413	15198
rs10767654	BMI	11:27640223	T/G	LINC00678/BDNF-AS	0.2146	-0.0548	0.0078	2.293e-12	51014.1	0.992	rs1488830	11:27636885	1.808e-26	25673413	3338
rs4077678	BMI	2:25122840	C/G	ADCY3	0.5595	-0.0452	0.0065	2.466e-12	51014.1	1	rs4077678	2:25122840	3.873e-17	25673413	0
rs144582188	BMI	4:45165650	A/ATTC	RP11-362I1.1	0.4238	0.0459	0.0066	2.681e-12	51014	0.973	rs13130484	4:45175691	3e-18	23563607	10041
rs8054079	BMI	16:19975407	T/C	GPR139	0.1369	-0.0654	0.01	6.77e-11	45341.1	0.97	rs11639988	16:19944363	4e-09	23563607	31044
rs113191842	BMI	16:53817318	A/G	FTO	0.1103	0.0757	0.0117	1.047e-10	51013.9	0.18	rs17817964	16:53828066	1e-10	23583978	10748
rs7124681	BMI	11:47529947	A/C	CELF1	0.4058	0.0447	0.007	1.279e-10	45341	1	rs7124681	11:47529947	1.172e-17	25673413	0
rs7187961	BMI	16:53826034	T/C	FTO	0.2129	-0.0528	0.0083	2.409e-10	51014	0.669	rs2058908	16:53806145	6.091e-61	25673413	19889
rs6864091	BMI	5:75010002	T/C	POC5	0.6338	0.0436	0.0071	7.382e-10	45340.9	0.986	rs2112347	5:75015242	2e-17	25673413	5240
rs177430	BMI	18:21086125	T/C	C18orf8	0.5346	0.0396	0.0066	1.867e-09	48816.9	0.996	rs1429935	18:21086216	5.259e-08	25673413	91
rs545608	BMI	1:177899121	C/G	SEC16B/RP4-798P15.3	0.1927	0.0513	0.0087	3.672e-09	45340.9	1	rs545608	1:177899121	3.694e-22	25673413	0
rs9813495	BMI	3:85826381	A/G	CADM2	0.8114	-0.05	0.0085	4.729e-09	49765.1	0.903	rs9820014	3:85828205	3.798e-08	25673413	1824
rs1916799	BMI	3:61232975	A/G	FHIT	0.1501	-0.0522	0.0093	1.833e-08	47476.1	0.25	rs2365389	3:61236462	1e-10	25673413	3487
rs4477562	BMI	13:54104968	T/C	RP11-384G23.1	0.1301	0.0527	0.0096	3.335e-08	51014.1	1	rs4477562	13:54104968	3.44e-09	25673413	0
rs2245368	BMI	7:76608143	T/C	DTX2P1-UPK3BP1-PMS2P11/DTX2P1	0.8238	-0.0491	0.0093	1.14e-07	45340.9	1	rs2245368	7:76608143	3.187e-08	25673413	0
rs7780752	BMI	7:93241640	T/C	GNGT1	0.6457	-0.037	0.007	1.39e-07	47476	0.616228	rs9641123	7:93197732	2.077e-10	25673413	43908
rs8049439	BMI	16:28837515	T/C	ATXN2L	0.6034	-0.0339	0.0065	2.11e-07	51014	1	rs8049439	16:28837515	1.951e-23	25673413	0
rs9867130	BMI	3:185729753	A/G	RN7SL637P	0.1366	-0.0502	0.0097	2.19e-07	51014	0.57423	rs6809651	3:185814642	9.133e-24	25673413	84889
rs34148541	BMI	5:75199192	G/GT	RP11-524L6.3	0.7261	0.0375	0.0073	2.91e-07	51014.1	0.13124	rs2112347	5:75015242	2e-17	25673413	5240
rs3810291	BMI	19:47569003	A/G	ZC3H4	0.6768	0.0352	0.0069	3.14e-07	51013.9	1	rs3810291	19:47569003	6e-16	25673413	0
rs28376010	BMI	15:68063739	T/G	MAP2K5	0.2142	-0.0429	0.0084	3.2e-07	45341	0.948	rs8028313	15:68043057	6e-13	23563607	20682
rs7531118	BMI	1:72837239	T/C	RPL31P12	0.4609	-0.0329	0.0065	3.77e-07	51014	1	rs7531118	1:72837239	2e-17	23563607	0
rs59992789	BMI	18:58013565	T/C	MC4R	0.7692	-0.0381	0.0076	5.29e-07	52200.9	0.66	rs4605267	18:58009879	8.913e-13	25673413	3686
rs7752256	BMI	6:120142415	A/G	MIR3144	0.3859	-0.0353	0.007	5.31e-07	45341	0.393755	rs9374842	6:120185665	7e-09	25673413	43250
rs2370982	BMI	14:79890677	T/C	NRXN3	0.2031	0.04	0.008	5.43e-07	51013.9	1	rs2370982	14:79890677	2.144e-08	25673413	0
rs2531995	BMI	16:4013467	T/C	ADCY9	0.6156	0.0326	0.0065	5.61e-07	53149	1	rs2531995	16:4013467	4e-08	23563607	0
rs2867121	BMI	2:658550	A/G	TMEM18	0.9156	0.0633	0.0128	7.68e-07	45341	0.692	rs13029479	2:655222	6.81e-22	25673413	3328
rs10680802	BMI	16:53760087	cag	FTO	0.711	0.0355	0.0072	9.73e-07	51014	0.621	rs7206010	16:53755177	8.997e-24	25673413	4910
rs11030102	BMI	11:27681596	C/G	BDNF/BDNF-AS	0.7516	-0.0364	0.0075	1.03e-06	51014.1	1	rs11030102	11:27681596	4.63e-18	25673413	0
rs575095274	BMI	16:53800241	A/G	FTO	0.0025	-0.44	0.0901	1.04e-06	38212.9	0.00145125	rs3751813	16:53818708	7.28e-101	25673413	18467
rs7027304	BMI	9:129408290	T/C	LMX1B	0.6483	0.0342	0.0072	1.91e-06	45340.9	0.166197	rs10733682	9:129460914	2e-10	25673413	52624
rs72989246	BMI	18:57721198	T/C	RNU6-567P	0.1162	0.0508	0.0107	1.93e-06	50065.9	0.386	rs4613164	18:57725188	2.017e-08	25673413	3990
rs61980008	BMI	14:30464716	A/G	CTD-2251F13.1/PRKD1	0.0423	0.0778	0.0164	2.02e-06	51013.8	0.979	rs10151686	14:30466466	6.548e-08	25673413	1750
rs35518360	BMI	4:103146890	A/T	SLC39A8	0.9141	-0.055	0.0119	3.87e-06	51014.1	0.773	rs13107325	4:103188709	1e-12	25673413	41819
rs925494	BMI	4:45187622	T/C	RP11-362I1.1	0.1251	0.0619	0.0138	7.22e-06	48817	0.1121	rs12641981	4:45179883	8.648e-41	25673413	7739
rs63031764	BMI	16:53807005	A/T	FTO	0.9787	0.1387	0.031	7.9e-06	49292.8	0.0140063	rs9923544	16:53801985	8.15e-143	25673413	5020
rs11075986	BMI	16:53805344	C/G	FTO	0.9207	0.0567	0.0127	7.95e-06	45340.9	1	rs11075986	16:53805344	1.234e-12	25673413	0
a Weighted average of EAF across all contributing cohorts in Stage1 meta-analysis

## Sheet: Height
Table S12. Previously identified variants for anthropometric traits with P < 1 × 10-5 in our sex-combined analysis. Genome-wide signifiant variants (pv<5x10-8) are shown in bold.
						Stage 1				Previously Identified SNPs (PIS)
SNP	Trait	Chr:position (bp)	Effect/other allele	Nearest Gene	Frequency (effect allele) a	Beta	SE	P-value	N	r2	PIS rsID	PIS Chr:position (bp)	PIS P-Value	PMID	Distance between newly and PIS (bp)
rs143384	Height	20:34025756	A/G	GDF5	0.5722	-0.0816	0.0065	3.639e-36	51309	1	rs143384	20:34025756	1.2e-121	25282103	0
rs724016	Height	3:141105570	A/G	ZBTB38	0.5637	-0.0807	0.0068	4.374e-32	45588.1	1	rs724016	3:141105570	3.2e-158	25282103	0
rs34710064	Height	4:17965264	A/AT	LCORL	0.162	-0.0962	0.0088	7.797e-28	50060.1	0.996	rs7686082	4:17957576	1.8e-71	25282103	7688
rs3116614	Height	13:51150730	A/C	DLEU1	0.7843	0.0797	0.0079	5.612e-24	50060.1	0.954	rs2408045	13:51142065	3.8e-57	25282103	8665
rs2061456	Height	4:17998426	A/C	LCORL	0.261	0.0656	0.0073	1.398e-19	51308.9	1	rs2061456	4:17998426	2.7e-47	25282103	0
rs2131354	Height	4:145599908	A/G	HHIP	0.5368	0.0599	0.0066	1.705e-19	47739	0.886	rs1492819	4:145619413	9.1e-59	25282103	19505
rs4800148	Height	18:20724328	A/G	CABLES1	0.7981	0.0715	0.0079	1.943e-19	51309	1	rs4800148	18:20724328	4e-09	18391951	0
rs3831679	Height	7:2870587	G/GA	GNA12	0.2963	-0.0629	0.007	2.15e-19	51309.1	0.968	rs1182189	7:2869522	1.3e-64	25282103	1065
rs8024628	Height	15:84586463	A/G	ADAMTSL3	0.4825	-0.056	0.0063	5.353e-19	53460	0.996	rs8029016	15:84586464	1.4e-51	25282103	1
rs7766641	Height	6:26184102	A/G	HIST1H2BE	0.2739	-0.0669	0.0076	1.438e-18	45588.1	0.935	rs806794	6:26200677	4.6e-74	25282103	16575
rs8756	Height	12:66359752	A/C	HMGA2	0.5267	-0.059	0.0068	2.611e-18	45588	1	rs8756	12:66359752	4.5e-90	25282103	0
rs42377	Height	7:92243672	A/G	CDK6	0.311	0.0586	0.0067	3.648e-18	53459.8	1	rs42377	7:92243672	1.4e-70	25282103	0
rs3791679	Height	2:56096892	A/G	EFEMP1	0.7643	0.0673	0.0078	5.019e-18	47739	1	rs3791679	2:56096892	1.3e-96	25282103	0
rs1975474	Height	4:82178937	T/G	PRKG2	0.6933	-0.0596	0.0069	5.69e-18	51309	1	rs1975474	4:82178937	2e-44	25282103	0
rs66488607	Height	6:126871364	CA/C	RNU6-200P	0.499	-0.0542	0.0065	4.434e-17	51309.1	0.912	rs4380768	6:126867351	9.9e-45	25282103	4013
rs71555635	Height	8:57114519	CTT/C	PLAG1	0.15	-0.0759	0.0093	3.333e-16	51309	0.683	rs6984782	8:57135889	4.9e-40	25282103	21370
rs13427672	Height	2:25473311	A/G	DNMT3A	0.4193	0.0523	0.0065	5.005e-16	51309	0.97	rs2289195	2:25463483	2.4e-37	25282103	9828
rs6937121	Height	6:142707133	T/G	ADGRG6	0.7032	0.0588	0.0074	1.286e-15	45587.9	1	rs6937121	6:142707133	3.8e-55	25282103	0
rs13106087	Height	4:145566864	T/C	HHIP-AS1	0.1705	-0.0707	0.009	4.697e-15	45588	0.987	rs7689420	4:145568352	4e-21	23563607	1488
rs28721484	Height	3:141053279	T/C	PXYLP1/RP11-438D8.2/ZBTB38	0.1943	0.0832	0.0106	4.806e-15	44339.1	0.523	rs13434224	3:141055841	2.5e-53	25282103	2562
rs11205303	Height	1:149906413	T/C	MTMR11	0.5923	-0.0559	0.0072	5.399e-15	45588	1	rs11205303	1:149906413	4e-23	23563607	0
rs1635851	Height	7:28187806	T/C	JAZF1	0.5864	-0.0535	0.0069	7.218e-15	45588	0.977	rs849140	7:28183702	6.5e-38	25282103	4104
rs35958868	Height	17:29236745	A/G	ADAP2	0.2662	-0.0603	0.0078	9.451e-15	44338.9	0.605	rs3760318	17:29247715	2.3e-59	25282103	10970
rs314276	Height	6:105407999	A/C	LIN28B	0.3263	0.0553	0.0072	1.525e-14	45588	1	rs314276	6:105407999	6.8e-42	25282103	0
rs1254276	Height	14:60847001	T/C	C14orf39	0.4056	0.0492	0.0065	3.572e-14	51309.1	0.971	rs10483727	14:61072875	1.7e-34	25282103	225874
rs519111	Height	2:25333735	T/C	EFR3B	0.5805	-0.0479	0.0064	1.087e-13	51309	1	rs519111	2:25333735	6.6e-23	25282103	0
rs12661188	Height	6:130378833	T/C	L3MBTL3	0.3111	0.0546	0.0074	1.116e-13	45587.9	0.968	rs7451021	6:130381246	1.8e-32	25282103	2413
rs62281815	Height	3:171970310	A/T	FNDC3B	0.4716	0.0501	0.0068	1.395e-13	45588.1	0.962	rs4243400	3:171970859	2e-23	25429064	549
rs2814973	Height	6:34569720	T/C	C6orf106	0.1465	0.0663	0.0091	2.883e-13	51309.1	0.999	rs2814943	6:34552736	5e-41	25282103	16984
rs7842996	Height	8:78107140	A/T	AC105242.1	0.2838	0.0514	0.007	2.896e-13	51309.1	1	rs7842996	8:78107140	1.4e-27	25282103	0
rs10878984	Height	12:69828534	T/C	RPS26P45	0.3466	0.0484	0.0067	4.333e-13	51308.9	0.989	rs10748128	12:69827658	4.4e-29	25282103	876
rs2585061	Height	15:84347751	A/G	ADAMTSL3	0.2085	-0.0555	0.0077	4.915e-13	53460	0.987	rs2585049	15:84352873	5.4e-29	25282103	5122
rs36225153	Height	4:146081852	T/C	OTUD4	0.1172	-0.0767	0.0107	7.797e-13	45588.1	0.551	rs11730399	4:146174921	5.7e-22	25282103	93069
rs766406	Height	6:26319588	T/G	HIST1H3PS1	0.6365	-0.0495	0.007	1.936e-12	45588	1	rs766406	6:26319588	5.8e-38	25282103	0
rs111551994	Height	2:233211161	T/C	DIS3L2	0.0842	-0.0885	0.0126	2.005e-12	45587.9	0.712	rs2633266	2:233120758	4.9e-27	25282103	90403
rs2590990	Height	20:34671179	A/G	RP4-550H1.4	0.7484	-0.0516	0.0074	2.202e-12	51309	0.994	rs761312	20:34687809	1.7e-40	25282103	16630
rs56238630	Height	15:89386224	T/C	ACAN	0.9654	0.1384	0.0197	2.327e-12	45588	0.949	rs16942341	15:89388905	2.8e-43	25282103	2681
rs157170	Height	13:51082455	A/G	DLEU1	0.301	0.0513	0.0074	3.154e-12	45588.1	0.999	rs1753636	13:51084252	1.3e-29	25282103	1797
rs10853031	Height	17:59497487	C/G	C17orf82	0.3943	0.0491	0.007	3.18e-12	44338.9	0.996	rs11868532	17:59496083	4.8e-41	25282103	1404
rs1568672	Height	13:50753404	A/T	DLEU1	0.1669	0.0602	0.0087	3.727e-12	51309.1	1	rs1568672	13:50753404	2.3e-15	25282103	0
rs13037209	Height	20:47930229	T/C	KCNB1	0.1411	0.0651	0.0094	3.793e-12	51308.8	0.594	rs6512577	20:47865784	3.8e-22	25282103	64445
rs139901282	Height	6:19840952	CTT/C	ID4	0.7468	-0.0505	0.0073	6.014e-12	51309	0.969	rs1047014	6:19841493	7.5e-20	25282103	541
rs2523578	Height	6:31328542	A/G	XXbac-BPG248L24.12	0.735	-0.0561	0.0082	6.361e-12	42873	0.903	rs2247056	6:31265490	4e-12	23563607	63052
rs80085026	Height	7:148636421	C/G	RNY5	0.8066	-0.0556	0.0081	7.468e-12	51309	0.524	rs822552	7:148650634	3e-08	20881960	14213
rs2853946	Height	6:31247203	A/T	USP8P1	0.6837	0.0519	0.0076	7.711e-12	42872.8	1	rs2853946	6:31247203	3e-19	25282103	0
rs4777230	Height	15:70365762	T/C	TLE3	0.8568	-0.0634	0.0093	8.028e-12	51309	1	rs4777230	15:70365762	1e-15	25282103	0
rs9634212	Height	12:93993266	A/C	SOCS2	0.2227	0.0522	0.0077	9.483e-12	51309	0.964	rs10492321	12:93980088	7e-11	23563607	13178
rs56937648	Height	15:99182924	A/AAGG	RP11-35O15.1	0.8495	0.0661	0.0098	1.25e-11	44180.1	0.739	rs1319868	15:99186979	1.2e-18	25282103	4055
rs146216907	Height	12:11891164	CTCCCTCCT/C	ETV6	0.6092	-0.0448	0.0067	2.003e-11	50059.9	0.942	rs972798	12:11874695	1.5e-20	25282103	16469
rs9435733	Height	1:17308254	T/C	RP1-37C10.3	0.4784	-0.0426	0.0064	2.292e-11	51308.9	0.986	rs2284746	1:17306675	1.2e-40	25282103	1579
rs6060347	Height	20:33874151	A/G	FAM83C	0.7827	-0.0521	0.0078	2.482e-11	50060	0.993	rs2425047	20:33871675	2.4e-33	25282103	2476
rs12625495	Height	20:32363537	T/G	ZNF341	0.2455	-0.0515	0.0079	6.184e-11	45587.9	0.88	rs7274811	20:32333181	6e-22	20881960	30356
rs2109045	Height	4:17759311	A/G	FAM184B	0.059	-0.1009	0.0154	6.541e-11	45587.9	1	rs2109045	4:17759311	8.5e-17	25282103	0
rs7742369	Height	6:34165721	A/G	KRT18P9	0.8255	-0.0556	0.0085	6.863e-11	49530.9	1	rs7742369	6:34165721	1e-13	20189936	0
rs200235318	Height	3:141112870	T/TTG	ZBTB38	0.1203	0.0958	0.0147	7.617e-11	44339	0.178	rs724016	3:141105570	3.2e-158	25282103	0
rs12371967	Height	12:66346714	T/C	HMGA2	0.831	-0.057	0.0088	8.515e-11	51309	1	rs12371967	12:66346714	8.7e-20	25282103	0
rs2261033	Height	6:31603591	A/G	PRRC2A	0.5235	0.0461	0.0071	8.887e-11	42872.9	1	rs2261033	6:31603591	2.2e-32	25282103	0
rs299371	Height	5:134339715	T/C	PCBD2/CATSPER3	0.6927	0.0473	0.0073	8.89e-11	45588	0.996	rs299377	5:134344902	7.1e-23	25282103	5187
rs62515432	Height	8:57123523	T/C	PLAG1	0.7891	-0.0513	0.0079	8.921e-11	51309.2	0.847	rs10958476	8:57095808	1.7e-40	25282103	27715
rs2154319	Height	1:41745770	T/C	RP11-399E6.1	0.7832	-0.0503	0.0078	9.062e-11	51309.1	1	rs2154319	1:41745770	2e-12	20881960	0
rs537160	Height	6:31916400	A/G	XXbac-BPG116M5.17/CFB	0.3352	0.0478	0.0074	9.166e-11	45023.9	1	rs537160	6:31916400	1.7e-27	25282103	0
rs11899888	Height	2:56102744	A/G	EFEMP1	0.846	-0.0575	0.0089	9.777e-11	51309	1	rs11899888	2:56102744	8.2e-31	25282103	0
rs2812208	Height	13:50707087	C/G	DLEU1	0.0255	0.1383	0.0214	1.025e-10	51308.9	0.408	rs3118089	13:50925421	2.3e-15	25282103	218334
rs13044899	Height	20:33287078	A/G	NCOA6	0.4434	0.0423	0.0065	1.059e-10	50059.8	0.93	rs6088580	20:33285053	3.9e-28	25282103	2025
rs1265097	Height	6:31106459	A/C	PSORS1C2/PSORS1C1	0.1234	-0.072	0.0112	1.314e-10	42873	1	rs1265097	6:31106459	1.7e-32	25282103	0
rs471315	Height	13:50961493	C/G	DLEU1	0.6837	0.047	0.0073	1.382e-10	45588.1	0.665	rs2532972	13:50980822	4.4e-20	25282103	19329
rs2280470	Height	15:89395626	A/G	ACAN	0.3261	0.0461	0.0072	1.651e-10	45587.9	1	rs2280470	15:89395626	2.8e-44	25282103	0
rs13210323	Height	6:35005084	A/C	ANKS1A	0.7194	0.0486	0.0077	2.227e-10	44339	1	rs13210323	6:35005084	8e-12	23563607	0
rs75482283	Height	14:103992592	A/G	RP11-600F24.7	0.1396	0.0591	0.0094	2.843e-10	49900.9	0.976	rs17617994	14:103959289	5.1e-14	25282103	33303
rs10902605	Height	15:99210597	C/G	IGF1R	0.953	0.0968	0.0154	3.065e-10	49901.1	1	rs10902605	15:99210597	1.9e-24	25282103	0
rs2878902	Height	18:46650437	T/G	RP11-15F12.3/DYM	0.7531	0.0465	0.0074	3.091e-10	51308.9	1	rs2878902	18:46650437	5e-25	25282103	0
rs4694504	Height	4:73496691	A/G	ADAMTS3	0.5355	-0.04	0.0064	3.317e-10	51309	1	rs4694504	4:73496691	5.6e-24	25282103	0
rs659418	Height	11:75284334	T/G	SERPINH1	0.8665	-0.0593	0.0094	3.42e-10	51309	0.99	rs634552	11:75282052	4e-13	20881960	2282
rs7861829	Height	9:139120043	C/G	QSOX2	0.7288	-0.0464	0.0074	3.961e-10	48123	1	rs7861829	9:139120043	1.9e-27	25282103	0
rs13346603	Height	19:41945837	A/T	ATP5SL	0.3992	0.0405	0.0065	4.17e-10	51309.1	1	rs13346603	19:41945837	2.5e-18	25282103	0
rs55768579	Height	3:141059786	A/AAG	PXYLP1/RP11-438D8.2/ZBTB38	0.1773	0.0745	0.012	4.535e-10	44338.8	0.283	rs9838625	3:141063953	2.1e-81	25282103	4167
rs1239948	Height	13:51106522	A/T	DLEU1	0.3973	0.043	0.0069	4.651e-10	45587.9	1	rs1239948	13:51106522	3.1e-28	25282103	0
rs34322845	Height	12:94184268	A/ATAAC	CRADD	0.6165	0.0406	0.0066	7.391e-10	51309.1	0.945	rs11107193	12:94195894	1.1e-19	25282103	11626
rs7033487	Height	9:119129257	T/C	PAPPA	0.8102	0.0529	0.0086	7.994e-10	45588.1	1	rs7033487	9:119129257	3.5e-29	25282103	0
rs11542436	Height	17:61778689	A/C	RP11-51F16.1	0.7127	-0.0431	0.007	8.292e-10	51309.1	0.957	rs13380863	17:61780793	3.4e-38	25282103	2104
rs4813800	Height	20:6595646	A/G	CASC20	0.3694	0.0426	0.007	9.632e-10	45588	1	rs4813800	20:6595646	6.6e-47	25282103	0
rs34768785	Height	9:95303052	CA/C	CENPP	0.7126	0.043	0.007	1.032e-09	51309	0.995	rs7864575	9:95304647	1.3e-15	25282103	1595
rs3118917	Height	13:51146069	T/C	DLEU1	0.0433	-0.107	0.0176	1.115e-09	45588	1	rs3118917	13:51146069	1e-20	25282103	0
rs73091214	Height	7:28200324	T/C	JAZF1	0.8982	-0.0654	0.0108	1.256e-09	51309	0.659	rs2011926	7:28187074	5.8e-35	25282103	13250
rs55981861	Height	12:66389606	C/G	HMGA2	0.7541	0.0491	0.0081	1.291e-09	45588	0.587	rs11175992	12:66391396	1e-33	25282103	1790
rs9428104	Height	1:118855587	A/G	RNA5SP56	0.2364	-0.0489	0.0081	1.369e-09	44339.1	1	rs9428104	1:118855587	1.1e-37	25282103	0
rs11380688	Height	6:30273753	CT/C	HCG17/HCG18	0.2755	-0.0469	0.0077	1.391e-09	50372	0.991	rs261947	6:30271144	2.2e-12	25282103	2609
rs137874109	Height	20:34011966	T/G	GDF5OS	0.9285	-0.0802	0.0133	1.584e-09	51309.1	0.357	rs2425046	20:33871661	4.2e-17	25282103	140305
rs2078282	Height	16:2208889	A/G	TRAF7	0.2712	-0.0498	0.0083	1.611e-09	45588	0.363	rs30995	16:2248017	1.1e-17	25282103	39128
rs488133	Height	6:152125444	T/C	ESR1	0.3382	-0.0408	0.0068	1.662e-09	51309	1	rs488133	6:152125444	1.2e-10	21194676	0
rs11588850	Height	1:227927242	A/G	SNAP47	0.8399	0.0566	0.0094	1.918e-09	45588.2	0.835	rs12120182	1:227814332	3e-23	25282103	112910
rs422421	Height	5:176517326	T/C	FGFR4	0.2258	-0.0487	0.0081	2.075e-09	45588	1	rs422421	5:176517326	1.7e-20	25282103	0
rs7020954	Height	9:99144913	A/G	SLC35D2	0.1927	0.0484	0.0081	2.14e-09	51309.1	0.964	rs10990682	9:99116620	1.9e-32	25282103	28293
rs397954080	Height	1:214609745	T/TA	PTPN14	0.639	0.0425	0.0071	2.3e-09	45588	0.817	rs4275425	1:214612500	6.5e-16	25282103	2755
rs6058227	Height	20:33895947	T/C	UQCC1	0.0951	0.0659	0.011	2.427e-09	51309	1	rs6058227	20:33895947	3.8e-21	25282103	0
rs10192454	Height	2:121622768	C/G	GLI2	0.5054	-0.0407	0.0068	2.431e-09	45587.9	0.865	rs277555	2:121627388	7.1e-08	25282103	4620
rs3210043	Height	14:23779877	A/C	BCL2L2/BCL2L2-PABPN1	0.1615	0.0524	0.0089	3.85e-09	51309.1	1	rs3210043	14:23779877	5.4e-08	21194676	0
rs138647241	Height	6:142515441	CA/C	VTA1	0.721	-0.0448	0.0076	3.864e-09	45588.1	0.743	rs11758623	6:142490211	8.8e-10	25282103	25230
rs147403447	Height	7:92116066	CT/C	AC007566.10	0.9178	-0.0722	0.0123	4.033e-09	51309	0.515	rs7793983	7:92485039	2.5e-17	25282103	368973
rs2266925	Height	7:2862891	T/C	GNA12	0.2603	0.0426	0.0073	4.643e-09	51309	1	rs2266925	7:2862891	1.6e-16	25282103	0
rs11049727	Height	12:28737797	A/T	CCDC91	0.3031	-0.0422	0.0072	4.988e-09	47739	0.991	rs10843211	12:28730650	3e-29	25282103	7147
rs702101	Height	5:171276393	A/G	FBXW11	0.6042	0.0418	0.0072	5.791e-09	45588.1	0.829	rs4868125	5:171281875	1.3e-28	25282103	5482
rs2532111	Height	17:62017421	A/G	SCN4A	0.3539	-0.0389	0.0067	6.993e-09	51309.2	1	rs2532111	17:62017421	3.8e-32	25282103	0
rs57545942	Height	20:34183479	T/C	FER1L4	0.1556	0.051	0.0088	7.805e-09	51309.1	0.96	rs6120993	20:34185161	2e-31	25282103	1682
rs2307857	Height	5:37038517	A/ATATG	NIPBL	0.5674	0.0371	0.0064	7.859e-09	51309	0.99	rs300063	5:37023898	5.9e-16	25282103	14619
rs7756651	Height	6:7692576	C/G	BMP6	0.5143	-0.0369	0.0064	8.026e-09	51309	1	rs7756651	6:7692576	9.2e-34	25282103	0
rs34214868	Height	15:70024491	A/AC	AC009677.1	0.9032	0.0629	0.0109	8.051e-09	51308.9	0.986	rs12898340	15:70024746	5.8e-17	25282103	255
rs750884927	Height	6:31523676	T/TC	NFKBIL1	0.2662	-0.045	0.0078	8.169e-09	48593.9	0.584	rs2523512	6:31506801	9.8e-15	25282103	16875
rs771273709	Height	7:2852290	A/C	GNA12	0.0637	-0.102	0.0177	8.495e-09	50060	0.139	rs798544	7:2763102	7e-15	18391951	89188
rs113898003	Height	6:130341235	T/C	L3MBTL3	0.7429	0.046	0.008	8.885e-09	45588	0.935	rs1415701	6:130345835	1.5e-34	25282103	4600
rs58754091	Height	2:56069674	A/G	EFEMP1	0.8279	-0.0485	0.0084	8.972e-09	51309	0.871	rs10180043	2:56068378	5.8e-10	25282103	1296
rs34186074	Height	2:46965010	T/C	SOCS5	0.6373	-0.041	0.0072	9.923e-09	44339.1	0.979	rs13025984	2:46938789	2e-18	25282103	26221
rs6934818	Height	6:35131773	C/G	TCP11	0.1438	-0.055	0.0096	1.172e-08	45588	0.997	rs6933979	6:35131559	1.3e-29	25282103	214
rs1545552	Height	2:33360338	A/G	LTBP1	0.2879	-0.04	0.007	1.195e-08	51309	1	rs1545552	2:33360338	2e-10	23563607	0
rs35383270	Height	8:130721793	A/AATAG	MTRF1LP2	0.2006	-0.0481	0.0084	1.218e-08	45588.1	0.984	rs7815955	8:130719567	1.6e-41	25282103	2226
rs2196792	Height	2:25259953	A/G	DNAJC27-AS1	0.2265	-0.0432	0.0076	1.409e-08	51308.8	0.748	rs17744519	2:25302237	1.6e-17	25282103	42284
rs2075060	Height	17:36925750	A/G	PIP4K2B	0.547	0.0363	0.0064	1.455e-08	51309	0.979	rs1043515	17:36922196	3e-10	20881960	3554
rs114661926	Height	1:184006549	C/G	COLGALT2	0.6857	-0.0415	0.0073	1.465e-08	45588.1	0.974	rs3814333	1:184007119	1.9e-53	25282103	570
rs2011077	Height	5:176521456	T/C	FGFR4	0.2336	0.0462	0.0082	1.526e-08	45588.1	0.972	rs1966265	5:176516631	3.8e-16	25282103	4825
rs35148461	Height	15:89413243	T/C	ACAN	0.7119	0.0422	0.0075	1.824e-08	45588.1	0.827	rs1879529	15:89414295	1.5e-30	25282103	1052
rs10841593	Height	12:20829520	A/G	PDE3A	0.5778	-0.0387	0.0069	1.904e-08	45588	0.905	rs10770704	12:20855761	4.1e-19	25282103	26241
rs6930571	Height	6:32383208	T/G	BTNL2	0.1659	0.0561	0.01	2.028e-08	42873	0.145	rs6457620	6:32663999	2e-16	20881960	280791
rs11605348	Height	11:47606483	A/G	NDUFS3	0.349	-0.0402	0.0072	2.28e-08	45588	0.974	rs4752845	11:47539697	2.2e-18	25282103	66786
rs8088319	Height	18:20669360	A/C	CABLES1	0.0619	-0.0742	0.0133	2.633e-08	51308.8	0.998	rs4493170	18:20663834	7.5e-10	25282103	5526
rs11659570	Height	18:46847109	T/C	DYM	0.4347	0.0357	0.0064	2.921e-08	51309	0.931	rs11663141	18:46944467	6e-39	25282103	97358
rs12980348	Height	19:2181607	T/G	DOT1L	0.6027	-0.0358	0.0065	3.12e-08	51309.1	1	rs12980348	19:2181607	1.8e-27	25282103	0
rs113900126	Height	17:29103739	A/G	SUZ12P1/CRLF3	0.3619	0.0367	0.0067	3.497e-08	51309	0.843	rs11080134	17:29161503	3e-12	25282103	57764
rs112601872	Height	4:146123051	T/G	OTUD4	0.6535	-0.0389	0.0071	3.746e-08	45587.9	0.996	rs12499638	4:146116879	1.2e-20	25282103	6172
rs12811171	Height	12:580772	T/C	B4GALNT3	0.3516	0.0367	0.0067	3.904e-08	51309	0.93	rs11612228	12:576984	3.7e-10	25282103	3788
rs6883388	Height	5:37550196	A/G	WDR70	0.6162	0.0359	0.0065	4.035e-08	51309	0.998	rs6881383	5:37545999	3.2e-12	25282103	4197
rs757744062	Height	6:31606666	CAAAA/C	BAG6	0.8204	-0.0522	0.0095	4.448e-08	41624.2	0.936	rs3130618	6:31632134	1.5e-12	25282103	25468
rs62372052	Height	5:42724294	A/G	GHR	0.8949	-0.0607	0.0111	4.492e-08	51309.1	0.458	rs11959466	5:42803824	8.3e-10	25282103	79530
rs28376121	Height	12:123908290	T/C	RILPL2	0.8022	-0.0445	0.0082	4.71e-08	52211.2	0.892	rs7980687	12:123822711	1e-26	25282103	85579
rs6444083	Height	3:185545690	C/G	IGF2BP2	0.6229	-0.038	0.007	5.18e-08	45588	0.983	rs720390	3:185548683	8.8e-58	25282103	2993
rs57654001	Height	4:17866866	T/C	LCORL	0.0594	-0.4394	0.0807	5.195e-08	4844	0.003	rs16896068	4:17944840	2e-13	18391952	77974
rs7574893	Height	2:233090338	T/G	DIS3L2	0.8889	-0.0611	0.0112	5.326e-08	45587.8	1	rs7574893	2:233090338	1.1e-13	25282103	0
rs978332	Height	13:51136739	T/C	DLEU1	0.7211	-0.0413	0.0076	5.501e-08	45588	1	rs978332	13:51136739	3.5e-25	25282103	0
rs34770086	Height	1:243666694	G/GCT	AKT3	0.2675	0.0417	0.0077	6.082e-08	45588	0.973	rs1417121	1:243669350	5.5e-08	25282103	2656
rs6724998	Height	2:56196423	T/C	RP11-481J13.1/MIR217HG	0.3834	-0.0353	0.0065	6.277e-08	51309.3	1	rs6724998	2:56196423	3.1e-22	25282103	0
rs71355378	Height	18:46818710	A/G	DYM	0.8434	-0.0665	0.0123	6.325e-08	44339	0.206	rs11663141	18:46944467	6e-39	25282103	97358
rs7040556	Height	9:139103955	A/G	QSOX2	0.312	-0.0411	0.0076	6.453e-08	42402.1	1	rs7040556	9:139103955	2.3e-24	25282103	0
rs4282339	Height	5:168256240	A/G	SLIT3	0.2029	-0.0452	0.0084	6.611e-08	45588	1	rs4282339	5:168256240	4e-08	25429064	0
rs36018387	Height	6:35386872	T/C	PPARD	0.1044	0.0592	0.011	6.876e-08	51308.9	0.768	rs11755266	6:35162141	1.2e-22	25282103	224731
rs7735891	Height	5:131597005	T/C	P4HA2/PDLIM4	0.4659	0.0366	0.0068	6.92e-08	45588	0.982	rs4594848	5:131586598	3.3e-34	25282103	10407
rs111508058	Height	20:6410888	CAGGGCTTGGCCCTGGAGT/C	CASC20	0.5534	0.0344	0.0064	7.023e-08	51309.1	0.982	rs6139982	20:6411560	1.1e-21	25282103	672
rs507671	Height	17:38533470	C/G	RNA5SP441	0.6015	0.0351	0.0065	7.561e-08	51309	0.942	rs10852940	17:38590706	1.4e-15	25282103	57236
rs11740345	Height	5:170888145	T/G	FGF18	0.2148	-0.0443	0.0083	8.468e-08	45587.9	0.779	rs4620037	5:170875097	9.9e-21	25282103	13048
rs35539500	Height	2:121613995	T/G	GLI2	0.8401	0.0497	0.0093	8.81e-08	45588.1	0.984	rs2166898	2:121612659	8.6e-11	25282103	1336
rs1173771	Height	5:32815028	A/G	NPR3	0.4064	0.0367	0.0069	9.203e-08	45588	1	rs1173771	5:32815028	2.8e-31	25282103	0
rs112700046	Height	15:85157393	G/GT	RP11-182J1.5/RP11-182J1.18/ZSCAN2	0.8121	0.0436	0.0082	9.404e-08	51309.1	0.737	rs16974951	15:85161272	1.4e-10	25282103	3879
rs11103372	Height	9:139083019	A/G	LHX3	0.1574	0.0521	0.0098	9.511e-08	48122.8	0.437	rs10858244	9:139082796	3.7e-18	25282103	223
rs12409899	Height	1:172227011	C/G	DNM3	0.7842	-0.0444	0.0083	9.665e-08	44339.1	0.996	rs12075079	1:172219995	7e-12	23563607	7016
rs17452630	Height	7:19786340	T/C	TMEM196	0.9663	-0.0947	0.0178	9.684e-08	51309.1	0.867	rs17452423	7:19764868	9.8e-11	25282103	21472
rs79918896	Height	6:81041278	A/G	BCKDHB	0.9661	-0.0964	0.0181	1.01e-07	51308.9	0.546	rs1341278	6:81038921	5.8e-18	25282103	2357
rs28929474	Height	14:94844947	T/C	SERPINA1	0.0189	0.1346	0.0253	1.02e-07	49888.9	1	rs28929474	14:94844947	3.6e-10	26831755	0
rs57265257	Height	4:57839280	A/T	NOA1	0.8109	-0.0433	0.0081	1.05e-07	51309.1	0.993	rs17087335	4:57838583	8.3e-17	25282103	697
rs76895963	Height	12:4384844	G/T	CCND2-AS1/CCND2	0.0213	0.1485	0.0279	1.06e-07	48110.9	1	rs76895963	12:4384844	5.5e-12	24464100	0
rs9379084	Height	6:7231843	A/G	RREB1	0.1228	-0.0569	0.0107	1.08e-07	45588.2	1	rs9379084	6:7231843	2.6e-11	25282103	0
rs9901941	Height	17:43256463	A/T	RP13-890H12.2	0.2757	-0.045	0.0085	1.2e-07	44338.7	0.614	rs11651809	17:43255681	1.7e-14	25282103	782
rs56350128	Height	6:34549997	T/C	C6orf106	0.0657	-0.0774	0.0146	1.22e-07	45587.8	0.286	rs4713854	6:35381099	2.6e-16	25282103	831102
rs7282733	Height	21:35708580	T/C	AP000320.7	0.5545	0.0339	0.0064	1.23e-07	51309	0.987	rs2834456	21:35710290	7e-12	25282103	1710
rs386363597	Height	13:51231380	A/AT	DLEU1	0.5942	0.0365	0.0069	1.25e-07	45587.8	0.984	rs797519	13:51231132	2.4e-12	25282103	248
rs6729965	Height	2:233218262	T/C	ECEL1P3	0.8304	0.0476	0.009	1.25e-07	45588.1	0.982	rs883013	2:233215403	1.7e-14	25282103	2859
rs7348804	Height	20:47523486	C/G	ARFGEF2	0.6163	-0.0375	0.0071	1.29e-07	44339	0.996	rs6019512	20:47526007	8.3e-17	25282103	2521
rs34001204	Height	2:219179655	CA/C	PNKD	0.4376	-0.0362	0.0069	1.3e-07	45588.1	0.956	rs4791	2:219138940	1.4e-12	25282103	40715
rs155587	Height	5:33301321	T/G	CTD-2066L21.3	0.0975	-0.0573	0.0109	1.3e-07	50060.1	0.995	rs268737	5:33300609	1.3e-12	25282103	712
rs56343587	Height	7:2911498	T/G	GNA12	0.7168	-0.0377	0.0072	1.35e-07	51308.9	0.733	rs6976564	7:2918097	4.5e-12	25282103	6599
rs238883	Height	6:29346226	A/G	OR5V1	0.6771	0.0371	0.007	1.37e-07	51308.9	1	rs238883	6:29346226	1.7e-16	25282103	0
rs34957094	Height	5:88275333	G/GT	MEF2C-AS1	0.6163	0.0345	0.0066	1.44e-07	51308.9	0.995	rs6861886	5:88277945	2.5e-19	25282103	2612
rs1984119	Height	9:98368761	T/C	RP11-332M4.1	0.7423	0.0397	0.0076	1.51e-07	47739	1	rs1984119	9:98368761	7.8e-27	25282103	0
rs75127467	Height	12:102340877	A/C	DRAM1	0.7023	-0.0381	0.0073	1.52e-07	51309.1	0.731	rs2373562	12:102349876	3.6e-10	25282103	8999
rs642950	Height	2:219334636	T/C	USP37	0.579	0.036	0.0069	1.58e-07	45587.9	0.976	rs537520	2:219381852	1.3e-20	25282103	47216
rs34952786	Height	1:172113327	T/TA	DNM3OS/DNM3	0.3411	0.0383	0.0073	1.6e-07	45588	0.856	rs17277008	1:172105162	4.1e-34	25282103	8165
rs2806570	Height	1:23527005	T/C	HTR1D	0.6818	0.0383	0.0073	1.6e-07	45588.1	1	rs2806570	1:23527005	1e-16	25282103	0
rs71909504	Height	20:34145708	CTAA/C	ERGIC3	0.078	0.0697	0.0133	1.65e-07	50060	0.422	rs6060450	20:34117408	1.8e-23	25282103	28300
rs9469813	Height	6:34569814	T/C	C6orf106	0.8715	0.0534	0.0102	1.7e-07	45587.9	1	rs9469813	6:34569814	2.7e-13	25282103	0
rs2229482	Height	1:22199245	T/C	HSPG2	0.6344	-0.0369	0.0071	1.78e-07	45588.1	0.0048	rs1014987	1:22498824	2.252e-08	25282103	299579
rs911549	Height	14:103984537	T/C	CKB	0.3628	-0.0348	0.0067	1.97e-07	49901.1	0.983	rs2246490	14:103984294	5.1e-11	25282103	243
rs33932857	Height	7:2775718	A/G	AMZ1/GNA12	0.3372	0.0348	0.0067	2.15e-07	51308.9	0.986	rs3846991	7:2781249	1e-14	25282103	5531
rs950169	Height	15:84706461	T/C	ADAMTSL3	0.2831	0.0365	0.007	2.27e-07	51309	1	rs950169	15:84706461	6.4e-23	25282103	0
rs25849	Height	16:2265071	C/G	PGP	0.7038	-0.0376	0.0073	2.35e-07	51308.9	0.383	rs26849	16:2263146	9.9e-14	25282103	1925
rs7466269	Height	9:133464084	A/G	FUBP3	0.6369	0.0363	0.007	2.49e-07	45588	1	rs7466269	9:133464084	1e-27	25282103	0
rs78276384	Height	5:170815521	T/C	NPM1	0.1511	-0.0493	0.0096	2.5e-07	45588.2	0.863	rs7707008	5:170801952	2.5e-12	25282103	13569
rs3731321	Height	7:92327765	T/C	CDK6	0.831	0.0495	0.0096	2.51e-07	45588	1	rs3731321	7:92327765	1.7e-19	25282103	0
rs4026608	Height	12:66394664	T/C	RP11-366L20.4	0.6187	0.0338	0.0066	2.56e-07	51308.8	1	rs4026608	12:66394664	9.8e-14	25282103	0
rs2231301	Height	14:23777099	A/G	BCL2L2/BCL2L2-PABPN1	0.224	-0.0425	0.0083	2.83e-07	45588	1	rs2231301	14:23777099	3.4e-09	25282103	0
rs7945	Height	2:25042622	A/G	ADCY3/CENPO	0.7727	-0.0389	0.0076	2.83e-07	51308.8	0.994	rs2278483	2:25040082	8e-33	25282103	2540
rs4965612	Height	15:100801442	A/G	ADAMTS17	0.3144	0.0381	0.0074	2.85e-07	44180	0.932	rs4965295	15:100801603	4.9e-26	25282103	161
rs72556249	Height	6:76363376	G/GT	SENP6	0.4931	0.0348	0.0068	3.23e-07	45588	0.105652	rs9360921	6:76265642	3e-13	20881960	97734
rs4665652	Height	2:24250023	A/G	MFSD2B	0.5332	0.0325	0.0064	3.29e-07	51308.9	1	rs4665652	2:24250023	1.9e-17	25282103	0
rs71351936	Height	20:47267246	T/C	PREX1	0.1594	0.0466	0.0091	3.33e-07	51308.9	0.203579	rs237743	20:47903019	1e-20	20881960	635773
rs7741091	Height	6:31352631	A/G	HLA-S	0.6803	0.0391	0.0077	3.37e-07	42873	1	rs7741091	6:31352631	2.9e-32	25282103	0
rs397771537	Height	6:109779326	G/GA	MICAL1	0.6452	0.0365	0.0072	3.5e-07	45587.9	0.835	rs1048203	6:109762236	2.7e-12	25282103	17090
rs114097136	Height	3:141114013	C/G	ZBTB38	0.9413	-0.0822	0.0161	3.55e-07	45587.9	0.082	rs6763931	3:141102833	1e-27	18391951	11180
rs57258486	Height	16:88847738	A/G	PIEZO1	0.2423	-0.0406	0.008	3.57e-07	44180	0.629	rs2968482	16:88844433	7.5e-09	25282103	3305
rs11175916	Height	12:66170639	A/G	RPSAP52	0.0307	0.1008	0.0198	3.59e-07	51308.9	1	rs11175916	12:66170639	9e-08	25282103	0
rs67817520	Height	17:61709128	T/C	MAP3K3	0.138	-0.0516	0.0101	3.61e-07	45588.1	0.829	rs12940055	17:61722142	1.4e-09	25282103	13014
rs6801381	Height	3:172126618	T/C	FNDC3B	0.4631	0.0338	0.0066	3.66e-07	47738.9	0.658	rs551228	3:172133060	8.9e-16	25282103	6442
rs11049888	Height	12:29022763	C/G	RP11-977P2.1	0.6789	0.0369	0.0073	3.67e-07	45588.1	1	rs11049888	12:29022763	4.1e-08	25282103	0
rs79478703	Height	2:25458853	A/G	DNMT3A	0.932	-0.067	0.0132	3.72e-07	51308.8	0.101	rs2289195	2:25463483	2.4e-37	25282103	9828
rs1291146	Height	20:35529001	T/C	SAMHD1	0.1395	-0.047	0.0093	3.99e-07	51308.8	1	rs1291146	20:35529001	1.3e-13	25282103	0
rs76101236	Height	10:104330296	T/TTTTG	SUFU	0.5713	0.0329	0.0065	4.04e-07	50060.1	0.997	rs4917973	10:104333700	1.2e-16	25282103	3404
rs9596226	Height	13:50609238	T/C	DLEU2	0.6891	-0.0357	0.007	4.04e-07	50060	0.696	rs2687950	13:50718468	9.2e-27	25282103	109230
rs17567417	Height	2:33430603	C/G	LTBP1	0.4719	0.0323	0.0064	4.18e-07	51308.9	1	rs17567417	2:33430603	3.1e-13	25282103	0
rs4804312	Height	19:8640107	T/C	AC130469.1/MYO1F	0.537	0.0349	0.0069	4.21e-07	45588.1	0.991	rs4072910	19:8644031	1.4e-18	25282103	3924
rs770655224	Height	6:31011906	G/GTG	MUC22	0.8871	0.0673	0.0133	4.24e-07	47345	0.433	rs12528584	6:31011845	2.1e-21	25282103	61
rs748689507	Height	8:120397914	G/GAAAGAA	SNORA32	0.2247	-0.0439	0.0087	4.24e-07	44339	0.828	rs7014927	8:120431049	2.1e-11	25282103	33135
rs35092545	Height	10:12943108	T/G	CCDC3	0.2934	-0.0379	0.0075	4.55e-07	45588.1	0.908	rs12779328	10:12943973	1.5e-17	25282103	865
rs72703409	Height	4:184225295	C/G	WWC2	0.0686	-0.0681	0.0135	4.63e-07	45587.9	0.998	rs4862155	4:184236868	3.1e-11	25282103	11573
rs117723720	Height	17:29228384	T/C	TEFM	0.0299	-0.1084	0.0215	4.66e-07	45588.2	0.046	rs3760318	17:29247715	2.3e-59	25282103	10970
rs146753195	Height	3:50632474	T/G	HEMK1	0.9763	-0.1137	0.0226	4.72e-07	51309.1	0.928	rs4256170	3:51192126	1e-11	25282103	559652
rs1264347	Height	6:30798697	T/C	LINC00243	0.1326	0.0552	0.011	4.85e-07	42873	0.287	rs6457374	6:31272261	8.3e-35	25282103	473564
rs4807462	Height	19:3408665	A/T	NFIC	0.6337	-0.0338	0.0067	4.86e-07	51309.1	0.676	rs7255927	19:3409056	7.5e-20	25282103	391
rs146469661	Height	6:34574215	T/C	C6orf106	0.0201	0.1263	0.0251	4.94e-07	45588.1	0.847	rs9658079	6:35327577	2.6e-10	25282103	753362
rs3020421	Height	6:152348122	A/G	ESR1	0.3339	0.0342	0.0068	5.01e-07	50060	0.988	rs3020432	6:152357927	8.8e-20	25282103	9805
rs12967135	Height	18:57849023	A/G	RP11-795H16.2	0.2378	0.0366	0.0073	5.06e-07	53459.9	1	rs12967135	18:57849023	2.9e-12	25282103	0
rs3828239	Height	2:56128300	A/T	EFEMP1	0.6974	-0.0347	0.0069	5.06e-07	51309	0.997	rs1430195	2:56130640	4.5e-10	25282103	2340
rs6901225	Height	6:26670491	A/G	ZNF322	0.8782	0.0535	0.0107	5.16e-07	45587.8	0.83	rs10456048	6:26691642	2e-14	25282103	21151
rs6812794	Height	4:18111537	A/T	LCORL	0.8827	0.0544	0.0109	5.65e-07	45588.1	0.087	rs7692995	4:17936634	5.2e-100	25282103	174903
rs35208145	Height	6:81460036	G/GTAAC	RP11-486E2.1	0.8951	-0.0545	0.0109	5.71e-07	51309.1	0.871	rs11751271	6:81453623	3.5e-20	25282103	6413
rs11270967	Height	8:57205441	A/ATTGTATTATCTTTTGTTTAAACCTTAGCCT	SDR16C5	0.9636	0.1173	0.0235	5.99e-07	49588.8	0.205	rs13260778	8:57204375	6.4e-37	25282103	1066
rs938614	Height	15:89354886	A/T	ACAN	0.4746	0.0317	0.0064	6.54e-07	51308.9	1	rs938614	15:89354886	1.1e-18	25282103	0
rs3160	Height	16:2259191	T/C	MLST8	0.5386	-0.0327	0.0066	6.56e-07	51309	0.76	rs27381	16:2239402	1.3e-16	25282103	19789
rs806352	Height	13:50863919	T/G	DLEU1	0.4524	0.0337	0.0068	6.73e-07	45588.1	1	rs806352	13:50863919	3.7e-12	25282103	0
rs11547311	Height	16:2222286	T/C	TRAF7	0.0701	-0.0696	0.0141	7.36e-07	51309	0.0902189	rs258281	16:2191734	2e-09	21194676	30552
rs1265764	Height	6:32313659	A/G	C6orf10/XXbac-BPG154L12.5	0.0414	0.1177	0.0238	7.39e-07	40125	0.329	rs9268219	6:32284108	2.8e-08	25282103	29551
rs11040429	Height	11:49585779	A/G	RP11-707M1.1	0.4945	-0.0381	0.0077	7.67e-07	44339	0.609	rs12806430	11:49510856	2.3e-08	25282103	74923
rs17504333	Height	6:158915285	A/C	TULP4	0.937	0.0707	0.0143	7.79e-07	45587.9	0.988	rs12206717	6:158910698	3.3e-15	25282103	4587
rs4551651	Height	10:70024529	A/G	KRT19P4	0.78	0.0429	0.0087	7.8e-07	44339.1	0.821	rs10762198	10:70023053	6.5e-09	25282103	1476
rs475883	Height	13:51173732	C/G	DLEU1	0.0983	0.0543	0.011	7.82e-07	50059.9	0.996	rs797521	13:51172237	2.3e-14	25282103	1495
rs201517448	Height	7:2881717	G/GGGAAGGAAA	GNA12	0.0517	-0.1023	0.0207	8.08e-07	45588	0.044	rs798497	7:2795957	2.2e-71	25282103	85760
rs149787889	Height	3:50112056	A/G	RBM6	0.0222	0.1138	0.0231	8.17e-07	51309.1	0.233	rs13088462	3:51071713	7.9e-18	25282103	959657
rs13003510	Height	2:88941490	A/G	AC062029.1	0.2934	0.0349	0.0071	8.38e-07	50060	0.961	rs1606803	2:88933316	1.3e-22	25282103	8174
rs141591215	Height	3:185296020	A/G	SENP2	0.9437	-0.0809	0.0165	8.82e-07	45587.8	0.209	rs4383556	3:185384473	1.6e-16	25282103	88453
rs460811	Height	9:89081586	A/G	RNU2-36P	0.4858	-0.0313	0.0064	8.85e-07	51309	1	rs460811	9:89081586	1.7e-12	25282103	0
rs295301	Height	3:141338641	A/G	RASA2	0.3444	0.0359	0.0073	8.97e-07	45588	1	rs295301	3:141338641	1.1e-24	25282103	0
rs35874463	Height	15:67457698	A/G	SMAD3	0.9477	-0.0778	0.0158	8.99e-07	51308.9	0.134	rs731874	15:67446831	9.2e-10	25282103	10867
rs16895707	Height	4:17781209	T/C	FAM184B	0.2125	-0.0408	0.0083	9.13e-07	45588.1	1	rs16895707	4:17781209	2.3e-28	25282103	0
rs4911442	Height	20:33355046	A/G	NCOA6	0.8729	0.048	0.0098	9.56e-07	51309	1	rs4911442	20:33355046	2.4e-12	25282103	0
rs7118665	Height	11:48078427	A/C	PTPRJ	0.311	0.0338	0.0069	9.79e-07	51309	0.997	rs10838800	11:48094879	1.3e-17	25282103	16452
rs35152111	Height	17:45616523	A/ACT	NPEPPS	0.1708	0.0425	0.0087	9.8e-07	51309.1	0.033	rs8073371	17:46096276	2.8e-16	25282103	479753
rs11463901	Height	5:171180432	CA/C	AC011410.1	0.3046	0.0363	0.0074	1.03e-06	45588	0.883	rs33852	5:171189571	2e-21	25282103	9139
rs1498911	Height	1:88985632	A/C	PKN2-AS1	0.5856	0.0334	0.0069	1.09e-06	45588	0.182	rs6699417	1:89123443	5e-09	20881960	137811
rs78836409	Height	20:32903004	A/G	AHCY	0.053	0.0838	0.0172	1.11e-06	49889	0.375	rs6087571	20:32912091	1.4e-28	25282103	9087
rs2959926	Height	15:72600063	T/C	RP11-106M3.5/CELF6/RP11-106M3.3/RP11-106M3.2	0.9737	-0.0999	0.0205	1.15e-06	51309	1	rs9672916	15:72600427	1.3e-10	25282103	364
rs201258916	Height	2:25393810	T/TAAA	POMC	0.8372	-0.0471	0.0097	1.15e-06	45588	0.827	rs874401	2:25402280	3.2e-25	25282103	8470
rs4067991	Height	3:141188045	T/C	KRT18P35	0.8149	0.0443	0.0091	1.18e-06	45588	0.221	rs1978600	3:141149287	1.2e-08	25282103	38758
rs147568678	Height	10:93061851	T/C	PCGF5	0.7674	-0.0371	0.0076	1.19e-06	51308.9	0.374	rs2631676	10:93037409	4.6e-13	25282103	24442
rs3810794	Height	16:2512523	A/G	C16orf59	0.2902	0.0359	0.0074	1.19e-06	51309	1	rs3810794	16:2512523	9.8e-09	25282103	0
rs9442571	Height	1:9349611	A/T	SPSB1	0.1312	0.0467	0.0096	1.19e-06	51308.9	0.411	rs6662509	1:9317604	3e-10	23563607	32007
rs4800464	Height	18:20873586	A/G	TMEM241	0.2626	-0.0351	0.0073	1.28e-06	51308.9	1	rs4800464	18:20873586	3.8e-17	25282103	0
rs9281492	Height	6:31440968	A/AT	HCP5	0.7482	0.041	0.0085	1.28e-06	42873	0.908	rs3828886	6:31440552	3.1e-16	25282103	416
rs72793778	Height	2:33358683	C/G	LTBP1	0.7714	-0.0375	0.0078	1.29e-06	51308.9	0.118	rs6714546	2:33361425	2.4e-24	25282103	2742
rs35344761	Height	9:78510823	A/C	PCSK5	0.126	-0.0519	0.0107	1.31e-06	45587.9	0.75	rs11144688	9:78542286	5.7e-24	25282103	31463
rs113168705	Height	5:176508190	T/TA	ZNF346	0.7032	-0.038	0.0079	1.32e-06	45588	0.029	rs422421	5:176517326	1.7e-20	25282103	0
rs56124265	Height	17:28535939	T/C	SLC6A4	0.0469	0.0805	0.0167	1.33e-06	50251.3	0.206	rs2232281	17:29283603	1.3e-10	25282103	747664
rs756057033	Height	6:32658980	CT/C	MTCO3P1	0.4883	0.0344	0.0071	1.36e-06	42873	0.993	rs9275224	6:32659878	1.2e-21	25282103	898
rs62209625	Height	20:32398090	A/G	ZNF341-AS1	0.8246	0.0431	0.0089	1.37e-06	45588	0.082	rs7274811	20:32333181	6e-22	20881960	30356
rs12700906	Height	7:28842970	T/C	CREB5	0.5957	0.0334	0.0069	1.39e-06	45587.9	0.764	rs4719953	7:28813782	2.5e-08	25282103	29188
rs552711851	Height	6:142344490	A/AT	NMBR	0.2108	-0.0381	0.0079	1.4e-06	51309	0.999	rs12213080	6:142347903	5.3e-10	25282103	3413
rs3778076	Height	6:34513266	A/C	SPDEF	0.0593	0.0666	0.0138	1.4e-06	51308.9	0.415	rs11758420	6:34503279	2.7e-17	25282103	9987
rs28610092	Height	16:2155819	A/C	PKD1	0.8258	0.044	0.0091	1.43e-06	45588	0.857	rs258281	16:2191734	2e-09	21194676	30552
rs12730973	Height	1:19709918	A/G	CAPZB	0.4533	-0.0307	0.0064	1.48e-06	51309.1	0.91	rs1472565	1:19755030	2.3e-08	25282103	45112
rs12419342	Height	11:47468545	T/C	RAPSN	0.7073	-0.0362	0.0075	1.53e-06	45588.1	1	rs12419342	11:47468545	1.9e-11	25282103	0
rs12497693	Height	3:72400695	T/C	RYBP	0.4193	0.0311	0.0065	1.57e-06	51309.1	1	rs12497693	3:72400695	3.7e-09	25282103	0
rs2457982	Height	6:166313684	A/G	PDE10A	0.2886	0.0347	0.0072	1.59e-06	50372	0.432	rs7381738	6:166313074	5.1e-08	25282103	610
rs60657979	Height	9:139337681	G/GAC	SEC16A	0.5518	-0.0337	0.007	1.62e-06	42401.9	0.984	rs4378078	9:139375962	8.7e-12	25282103	38281
rs145335218	Height	15:74230782	G/GTGGC	LOXL1	0.3254	-0.0354	0.0074	1.64e-06	45588	0.864	rs4886782	15:74228810	1.1e-21	25282103	1972
rs11870697	Height	17:43277758	T/C	CTD-2020K17.1	0.2745	-0.0376	0.0078	1.66e-06	45588	0.663	rs7219397	17:43266519	1.9e-11	25282103	11239
rs2562784	Height	15:84286492	A/G	SH3GL3	0.7709	-0.0364	0.0076	1.67e-06	51308.9	1	rs2562784	15:84286492	6e-08	18391950	0
rs291970	Height	10:121123633	T/C	GRK5	0.2328	0.036	0.0075	1.68e-06	51309	1	rs291970	10:121123633	5.5e-16	25282103	0
rs2854920	Height	4:1715349	T/C	RP11-572O17.1	0.3453	0.0319	0.0067	1.74e-06	51309	0.992	rs2854916	4:1721348	1.7e-17	25282103	5999
rs10843148	Height	12:28441064	A/G	CCDC91	0.8309	-0.0405	0.0085	1.77e-06	51308.9	0.929	rs1405812	12:28628976	1.8e-09	25282103	187912
rs111703265	Height	6:82035731	A/C	FAM46A	0.0255	0.1077	0.0225	1.77e-06	51309.3	0.102	rs1341278	6:81038921	5.8e-18	25282103	2357
rs7706886	Height	5:32722319	A/G	NPR3	0.2761	0.0346	0.0072	1.78e-06	51309.2	0.993	rs10057069	5:32716589	2.1e-13	25282103	5730
rs868551	Height	1:26475521	A/G	FAM110D	0.8231	-0.0397	0.0083	1.88e-06	51309.2	1	rs868551	1:26475521	6.4e-11	25282103	0
rs6908031	Height	6:81843363	T/C	FAM46A	0.657	-0.0347	0.0073	1.91e-06	45588	1	rs6908031	6:81843363	5.3e-21	25282103	0
rs17511102	Height	2:37960613	A/T	CDC42EP3	0.9121	-0.0568	0.0119	1.93e-06	51309	1	rs17511102	2:37960613	9.1e-21	25282103	0
rs9401873	Height	6:126623120	T/C	CENPW	0.6522	-0.032	0.0067	1.93e-06	51309.2	1	rs9401873	6:126623120	6.6e-11	25282103	0
rs139253972	Height	16:53477732	T/TGGG	RBL2	0.312	0.0329	0.0069	1.96e-06	51308.9	0.996	rs16952242	16:53474250	2.8e-10	25282103	3482
rs12922325	Height	16:2506023	A/G	CCNF	0.3264	-0.0336	0.0071	2e-06	51308.9	0.795	rs1136062	16:2502641	3.3e-09	25282103	3382
rs772928051	Height	20:33541423	CTTTT/C	GSS	0.9218	-0.0654	0.0138	2.08e-06	44339	0.792	rs17092215	20:33595913	1.5e-09	25282103	54490
rs648831	Height	6:80956208	T/C	BCKDHB	0.5176	0.0301	0.0064	2.22e-06	51309	1	rs648831	6:80956208	2.6e-26	25282103	0
rs822548	Height	7:148648835	T/C	RNY5	0.8039	0.0391	0.0083	2.22e-06	50060	0.791	rs822531	7:148629759	1.1e-18	25282103	19076
rs4338381	Height	1:103572927	A/G	COL11A1	0.6391	-0.0334	0.0071	2.27e-06	45588	1	rs4338381	1:103572927	1.6e-10	21194676	0
rs2812251	Height	13:51313408	A/G	DLEU7	0.9065	0.0558	0.0118	2.27e-06	45588	0.029	rs3116602	13:51111355	7e-09	18391952	202053
rs34826810	Height	4:146177913	CTT/C	RPS23P4	0.1606	-0.05	0.0106	2.27e-06	45588	0.104	rs7689420	4:145568352	4e-21	23563607	1488
rs2925196	Height	15:101618157	A/G	RP11-505E24.2/LRRK1	0.5991	0.0386	0.0082	2.28e-06	44179.9	0.169	rs7170986	15:101632867	1.1e-08	25282103	14710
rs71373880	Height	17:59513831	T/G	TBX4	0.1618	0.0416	0.0088	2.3e-06	51309.1	0.792	rs3744448	17:59533868	4e-11	25282103	20037
rs548613915	Height	6:29584053	A/AGGAGAATC	GABBR1	0.1766	-0.0413	0.0087	2.3e-06	50060.2	0.982	rs29230	6:29576393	1.4e-12	25282103	7660
rs7542242	Height	1:22477493	T/C	WNT4	0.3273	-0.034	0.0072	2.34e-06	45588	1	rs7542242	1:22477493	3.8e-08	25282103	0
rs1968470	Height	18:20828972	A/G	CABLES1/TMEM241	0.6373	0.0316	0.0067	2.46e-06	51309	1	rs1968470	18:20828972	6.9e-16	25282103	0
rs386354820	Height	2:10182818	A/AG	KLF11	0.4429	0.0324	0.0069	2.46e-06	45587.9	0.927	rs3885668	2:10178479	6.9e-14	25282103	4339
rs11075744	Height	16:69909115	A/G	WWP2	0.5556	-0.0322	0.0068	2.47e-06	45588	1	rs11075744	16:69909115	5.8e-13	25282103	0
rs10131337	Height	14:37144516	T/C	PAX9	0.2416	0.0354	0.0075	2.48e-06	51309.1	1	rs10131337	14:37144516	5.6e-13	25282103	0
rs11301026	Height	2:232884267	CT/C	DIS3L2	0.0266	-0.1349	0.0287	2.5e-06	42560.9	0.306	rs3100601	2:232871232	2.6e-30	25282103	13035
rs12351226	Height	9:98405230	T/C	RP11-180I4.2	0.1654	0.0431	0.0091	2.52e-06	45588.1	0.834	rs9695781	9:98407526	6.5e-19	25282103	2296
rs6424934	Height	1:184188537	A/G	Y_RNA	0.3965	-0.0326	0.0069	2.57e-06	45587.9	1	rs6424934	1:184188537	2.7e-11	25282103	0
rs111255178	Height	6:32420943	T/C	HLA-DRB9	0.1435	-0.0558	0.0119	2.59e-06	42873.1	0.04	rs2857693	6:31588384	3.4e-29	25282103	832559
rs12032808	Height	1:92422246	T/C	BRDT	0.8435	0.0412	0.0088	2.61e-06	51309.1	0.109	rs10874746	1:93323971	7e-11	20881960	901725
rs112829745	Height	4:18046962	T/C	LCORL	0.0158	-0.1374	0.0292	2.62e-06	45588	0.052	rs7678436	4:17797966	2e-40	25429064	248996
rs150199504	Height	11:2814960	G/C	KCNQ1	0.0083	-0.208	0.0444	2.73e-06	44339	0.242	rs2075870	11:2790019	9.8e-11	21194676	24941
rs12912546	Height	15:100694857	A/C	ADAMTS17	0.6517	-0.0337	0.0072	2.83e-06	44180	1	rs12912546	15:100694857	8.2e-09	25282103	0
rs4899520	Height	14:74987572	A/G	LTBP2	0.6262	0.0307	0.0066	2.86e-06	51309.1	0.937	rs862034	14:74990746	2.6e-23	25282103	3174
rs34687891	Height	3:136796221	A/G	IL20RB	0.0775	-0.0613	0.0131	2.89e-06	45588.1	0.198	rs9880211	3:136107549	1.3e-20	25282103	688672
rs488621	Height	2:169707552	A/G	NOSTRIN/SPC25	0.5333	-0.0318	0.0068	2.9e-06	45588	1	rs488621	2:169707552	3.1e-12	25282103	0
rs2164809	Height	2:25357070	T/C	EFR3B	0.1364	0.047	0.01	2.92e-06	44339.2	0.958	rs6734859	2:25379908	2.9e-12	25282103	22838
rs747202389	Height	20:33807117	T/TTTC	MMP24-AS1	0.8057	-0.0499	0.0107	2.98e-06	44339	0.377	rs2425024	20:33844938	8e-33	25282103	37821
rs542939	Height	17:27889986	T/C	ABHD15/ABHD15-AS1	0.3462	-0.0313	0.0067	2.99e-06	51309	1	rs542939	17:27889986	1.1e-12	25282103	0
rs35522825	Height	3:136038198	T/C	PCCB	0.1411	-0.0458	0.0098	3.05e-06	45588	0.97	rs13066401	3:136345819	3.3e-09	25282103	307621
rs34994646	Height	5:54956831	A/AACT	SLC38A9	0.1878	0.0383	0.0082	3.08e-06	50059.8	0.992	rs10056287	5:54954478	2e-16	25282103	2353
rs75200484	Height	20:47727897	A/G	STAU1	0.0334	0.09	0.0193	3.12e-06	51309	0.112	rs237743	20:47903019	1e-20	20881960	635773
rs17005238	Height	2:121575289	T/C	GLI2	0.0776	-0.065	0.0139	3.12e-06	45588.1	1	rs17005238	2:121575289	5.4e-08	25282103	0
rs9389983	Height	6:142633744	T/C	ADGRG6	0.49	0.0321	0.0069	3.2e-06	45587.9	1	rs9389983	6:142633744	1.4e-23	25282103	0
rs35417004	Height	3:171961459	T/C	FNDC3B	0.0978	0.0538	0.0116	3.37e-06	45588	0.895	rs4894531	3:171970697	1.6e-10	25282103	9238
rs166138	Height	5:176472339	A/G	ZNF346	0.2836	-0.035	0.0075	3.42e-06	45588	1	rs166138	5:176472339	1.1e-17	25282103	0
rs1896796	Height	15:84274980	A/G	SH3GL3	0.5837	-0.0299	0.0064	3.5e-06	51308.9	1	rs1896796	15:84274980	3.7e-29	25282103	0
rs6739187	Height	2:25513652	A/G	DNMT3A	0.4458	-0.0321	0.0069	3.62e-06	44339.1	0.069	rs2289195	2:25463483	2.4e-37	25282103	9828
rs5742915	Height	15:74336633	T/C	PML	0.5428	-0.0294	0.0063	3.65e-06	51309	1	rs5742915	15:74336633	1.2e-34	25282103	0
rs35384050	Height	3:53008769	T/G	SFMBT1/RP11-894J14.5	0.1016	0.0489	0.0106	3.66e-06	51309.1	0.994	rs13091844	3:53010271	4.6e-16	25282103	1502
rs200560216	Height	9:95434421	G/GT	IPPK	0.4544	-0.035	0.0076	3.66e-06	44339	0.505	rs9969804	9:95429120	8e-17	20881960	5301
rs200356054	Height	20:33363497	A/AAAG	NCOA6	0.5983	-0.0319	0.0069	3.68e-06	46518.9	0.001	rs6060369	20:33907161	1e-16	18391950	543664
rs34527938	Height	11:12673337	A/G	TEAD1	0.4276	0.0303	0.0066	3.76e-06	50060	0.87	rs7931934	11:12679245	2.7e-15	25282103	5908
rs238180	Height	20:47883115	A/T	ZNFX1	0.2281	-0.0374	0.0081	3.79e-06	45587.9	0.978	rs238209	20:47865509	4.1e-12	25282103	17606
rs11769806	Height	7:23480132	A/T	IGF2BP3	0.758	0.0368	0.008	3.83e-06	45588.1	0.906	rs12534093	7:23502974	2e-14	20881960	22842
rs16891359	Height	6:26149000	T/C	HIST1H1E	0.9405	0.0734	0.0159	3.85e-06	45588	1	rs16891359	6:26149000	4.7e-20	25282103	0
rs6503964	Height	17:46082957	T/G	RP11-6N17.10	0.5568	-0.0303	0.0066	3.88e-06	50060.1	0.215	rs8073371	17:46096276	2.8e-16	25282103	479753
rs10932738	Height	2:218878318	T/C	TNS1	0.247	0.0378	0.0082	3.97e-06	45588	0.011	rs992157	2:219154781	6e-13	25282103	276463
rs112099669	Height	17:30330201	CGGT/C	RP11-640N20.1	0.1138	0.054	0.0117	4.06e-06	44338.8	0.806	rs575275	17:30308548	1.6e-15	25282103	21653
rs11158634	Height	14:24776457	C/G	CIDEB/LTB4R2/NOP9	0.7949	-0.0363	0.0079	4.11e-06	51309	0.385	rs1950500	14:24830850	2.7e-22	25282103	54393
rs397730682	Height	6:44799076	A/AAAAC	SUPT3H	0.8199	0.0383	0.0083	4.19e-06	51308.9	0.988	rs3823252	6:44810418	2e-12	25282103	11342
rs73405709	Height	6:35076325	A/G	TCP11	0.9768	-0.1052	0.0229	4.22e-06	45588.2	0.993	rs12110520	6:35048505	3.2e-11	25282103	27820
rs147647111	Height	20:32176933	A/G	CBFA2T2	0.9681	0.0948	0.0206	4.31e-06	45588.1	0.073	rs1074683	20:32304653	2.4e-42	25282103	127720
rs12192672	Height	6:7229619	A/G	RREB1	0.296	0.032	0.007	4.36e-06	51308.9	0.889	rs2714315	6:7229346	3.5e-09	25282103	273
rs759045171	Height	16:782644	CT/C	HAGHL/NARFL	0.1953	0.0398	0.0087	4.41e-06	45588.1	0.871	rs2071951	16:783004	7.6e-16	25282103	360
rs2517582	Height	6:30808762	T/C	XXbac-BPG27H4.8	0.4084	-0.0319	0.0069	4.42e-06	48594	0.107	rs6457374	6:31272261	8.3e-35	25282103	473564
rs11177683	Height	12:69855910	A/G	RP11-956E11.1	0.2687	0.0329	0.0072	4.66e-06	51308.9	0.847	rs7979636	12:69851374	1.3e-11	25282103	4536
rs62282006	Height	3:141204391	T/C	RASA2	0.2961	-0.035	0.0077	4.85e-06	44339	0.935	rs10513140	3:141218057	1.4e-34	25282103	13666
rs6907678	Height	6:35418954	T/C	FANCE	0.4024	-0.0297	0.0065	4.85e-06	51309	1	rs6907678	6:35418954	5.8e-16	25282103	0
rs4677156	Height	3:72417857	A/T	RYBP	0.2281	-0.0353	0.0077	4.86e-06	51309.1	1	rs4677156	3:72417857	1.1e-19	25282103	0
rs79267062	Height	6:26176010	T/C	HIST1H2BE	0.9621	0.0891	0.0195	4.9e-06	45588	0.074	rs10946808	6:26233387	6e-10	18391951	57377
rs6497154	Height	15:94552989	T/C	LINC01581/LINC01579	0.4107	-0.0297	0.0065	4.94e-06	51308.9	0.528	rs7181724	15:94551607	1e-10	25282103	1382
rs34585033	Height	9:98280323	A/AG	PTCH1	0.3372	0.0316	0.0069	4.94e-06	50060.1	0.767	rs4448343	9:98266370	4.6e-30	25282103	13953
rs142012776	Height	6:27883738	CTTGCAATTGT/C	OR2B2	0.9333	0.0591	0.013	5.07e-06	51309.1	0.702	rs17693877	6:27707046	2.9e-08	25282103	176692
rs34701002	Height	4:145590958	A/G	HHIP	0.0765	0.0848	0.0186	5.1e-06	43635.9	0.021	rs4240326	4:145839264	2.7e-43	25282103	248306
rs13203813	Height	6:116707299	T/C	DSE	0.2937	0.032	0.007	5.1e-06	51308.9	1	rs13203813	6:116707299	1.1e-10	25282103	0
rs35773782	Height	3:56742849	G/GA	ARHGEF3	0.3601	-0.0302	0.0066	5.11e-06	51308.9	0.792	rs2317248	3:56739579	1.2e-13	25282103	3270
rs35852935	Height	4:17991522	A/C	LCORL	0.9603	0.0834	0.0183	5.12e-06	45587.9	0.249	rs13144767	4:17974219	8.2e-59	25282103	17303
rs10459183	Height	12:94353538	A/C	RP11-1060G2.2	0.2933	0.0337	0.0074	5.36e-06	45587.9	1	rs10459183	12:94353538	2.9e-08	25282103	0
rs198853	Height	6:26104096	T/C	HIST1H4C	0.6835	-0.0316	0.0069	5.42e-06	50060	1	rs198853	6:26104096	1.9e-16	25282103	0
rs4911486	Height	20:33901449	T/C	UQCC1	0.1078	-0.0488	0.0108	5.53e-06	51309.1	0.941	rs17421899	20:33935438	4.5e-13	25282103	33989
rs529922831	Height	5:37013146	A/AC	NIPBL	0.8891	0.0498	0.011	5.61e-06	50060.1	0.176	rs301901	5:37046626	4.5e-19	25282103	33480
rs942641	Height	6:33687007	A/G	IP6K3	0.4899	0.0297	0.0065	5.68e-06	48282	0.813	rs2966	6:33689520	6e-11	25282103	2513
rs28455838	Height	16:681966	T/C	WFIKKN1	0.5897	-0.0316	0.007	5.85e-06	45588	0.988	rs4984903	16:680695	5.4e-11	25282103	1271
rs7033661	Height	9:109635618	A/G	ZNF462	0.6461	-0.0306	0.0067	5.89e-06	50060	1	rs7033661	9:109635618	2.9e-17	25282103	0
rs10951191	Height	7:28122977	A/C	JAZF1	0.743	-0.036	0.0079	5.96e-06	45588.1	1	rs10951191	7:28122977	2.8e-16	25282103	0
rs80347400	Height	17:46012502	A/G	SP2-AS1	0.8573	0.0445	0.0098	6.11e-06	45587.9	0.61	rs1986693	17:46026156	3.2e-10	25282103	13654
rs7464710	Height	8:120624386	C/G	ENPP2	0.7373	0.0353	0.0078	6.34e-06	45588.1	1	rs7464710	8:120624386	4.1e-10	25282103	0
rs199792401	Height	4:18023431	G/GGGCGAGCCCTC	LCORL	0.0319	0.0874	0.0194	6.45e-06	51309.1	0.089	rs925098	4:17919811	3e-14	22021425	103620
rs61947194	Height	13:30258155	A/G	UBL3	0.2203	0.0351	0.0078	6.47e-06	51308.9	0.912	rs11618507	13:30172751	1.8e-10	25282103	85404
rs7564732	Height	2:24034178	T/C	ATAD2B	0.1917	-0.0365	0.0081	6.48e-06	51309	1	rs7564732	2:24034178	6.5e-10	25282103	0
rs61735519	Height	22:45749966	C/G	SMC1B	0.058	0.0629	0.0139	6.48e-06	50060.1	0.149	rs11090631	22:45846371	1.5e-08	25282103	96405
rs3916500	Height	6:29906776	A/T	HLA-A	0.94	0.0619	0.0137	6.53e-06	51309	0.986	rs16896081	6:29811709	2.6e-12	25282103	95067
rs6923449	Height	6:35527714	T/C	RP3-340B19.2	0.6488	-0.0304	0.0067	6.55e-06	51309	0.862	rs6911621	6:35529025	7e-14	25282103	1311
rs536435747	Height	10:5031628	A/AC	AKR1C2	0.8862	0.047	0.0104	6.56e-06	50060	0.962	rs7908994	10:5008383	1e-14	25282103	23245
rs10499310	Height	6:158901535	A/G	TULP4	0.7647	-0.0341	0.0076	6.66e-06	51309	0.371	rs1832871	6:158722034	1.8e-15	25282103	179501
rs116216151	Height	4:145719249	T/G	HSPD1P5	0.9535	0.0811	0.018	6.7e-06	45588.1	0.228	rs2575580	4:145605025	7.6e-47	25282103	114224
rs12810587	Height	12:122675576	T/C	LRRC43	0.3241	0.0308	0.0068	6.74e-06	51309	1	rs12810587	12:122675576	4.2e-08	25282103	0
rs112518795	Height	19:12184266	T/C	ZNF844	0.0792	0.0531	0.0118	6.95e-06	51308.9	0.959	rs7259684	19:12186611	1.7e-09	25282103	2345
rs5875308	Height	6:31274817	CA/C	XXbac-BPG248L24.10	0.2653	-0.0365	0.0081	7.01e-06	42873.1	0.479	rs3873386	6:31273745	1.4e-13	25282103	1072
rs34736578	Height	14:92461963	CT/C	TRIP11	0.5404	0.0289	0.0064	7.03e-06	51309	0.949	rs7145052	14:92461192	2.1e-19	25282103	771
rs33973851	Height	2:38006242	A/AAGAC	AC006369.3	0.4934	0.0316	0.007	7.03e-06	51308.8	0.94	rs12615742	2:37995727	2.7e-13	25282103	10515
rs6891302	Height	5:33182070	T/C	CTD-2066L21.3	0.4517	-0.0287	0.0064	7.11e-06	51309	0.996	rs4407639	5:33183801	1.6e-11	25282103	1731
rs34631041	Height	3:112851907	T/C	RP11-572M11.4	0.492	0.0305	0.0068	7.25e-06	45588.1	0.985	rs9870733	3:112849254	3e-08	25282103	2653
rs115913330	Height	6:25976926	T/C	TRIM38	0.0366	0.0885	0.0197	7.28e-06	51308.9	0.379	rs2223591	6:26271241	1.3e-08	25282103	294315
rs28728297	Height	15:84546412	A/T	ADAMTSL3	0.1964	0.0362	0.0081	7.43e-06	51308.9	0.962	rs1871731	15:84538032	5.5e-14	25282103	8380
rs151176509	Height	2:55997160	T/TTTTC	PNPT1	0.0403	0.0746	0.0166	7.45e-06	51308.9	0.01	rs3791679	2:56096892	1.3e-96	25282103	0
rs62357315	Height	5:67482087	A/G	RP11-404L6.2	0.2609	-0.035	0.0078	7.55e-06	45587.9	0.002	rs10059761	5:67156083	4.1e-09	25282103	326004
rs192193151	Height	4:18569315	T/G	RP11-608B3.1	0.0086	-0.1799	0.0402	7.77e-06	43109.9	0.013	rs16896068	4:17944840	2e-13	18391952	77974
rs189446080	Height	4:145796356	A/G	RP13-539F13.3	0.0207	-0.1347	0.0301	7.79e-06	45587.9	0.05	rs7689420	4:145568352	4e-21	23563607	1488
rs56106509	Height	10:12955354	C/G	CCDC3	0.2863	0.0314	0.007	7.86e-06	51309	0.973	rs11813956	10:12953137	4.2e-09	25282103	2217
rs3822201	Height	4:8604500	T/C	GPR78/CPZ	0.4529	-0.0311	0.007	7.97e-06	45588	0.843	rs2302580	4:8608634	1.2e-15	25282103	4134
rs12518003	Height	5:171361448	A/G	FBXW11	0.3508	-0.0319	0.0071	8.03e-06	45588	0.982	rs4868133	5:171401779	3.6e-13	25282103	40331
rs77770442	Height	6:34530694	T/C	SPDEF	0.0188	-0.1171	0.0262	8.1e-06	44530	0.855	rs6899744	6:35286295	2.2e-22	25282103	755601
rs2510398	Height	11:68421416	A/G	GAL	0.8516	0.0401	0.009	8.11e-06	51308.9	1	rs2510398	11:68421416	1.1e-11	25282103	0
rs7146988	Height	14:60811204	A/G	CTD-2568P8.1	0.8912	-0.0455	0.0102	8.2e-06	51309	0.162	rs2093210	14:60957279	7.5e-36	25282103	146075
rs374726866	Height	20:47938287	CTCTTT/C	KCNB1/RP4-791K14.2	0.1405	0.0443	0.0099	8.29e-06	44339	0.531	rs237711	20:47926856	3e-25	25282103	11431
rs113649891	Height	6:81833262	A/ACT	FAM46A	0.2762	-0.0321	0.0072	8.29e-06	50060.2	0.988	rs7742649	6:81830572	2.4e-21	25282103	2690
rs16977018	Height	17:69931722	T/G	RP11-465C12.1	0.7363	-0.0321	0.0072	8.55e-06	51309	1	rs16977018	17:69931722	3.1e-08	25282103	0
rs79790072	Height	15:100747683	T/C	ADAMTS17	0.0554	0.0669	0.015	8.61e-06	49901.1	0.119	rs4533267	15:100786271	3e-08	18391951	38588
rs2224538	Height	20:38552078	T/C	HSPE1P1	0.6388	0.0313	0.007	8.63e-06	45588	1	rs2224538	20:38552078	4.9e-09	25282103	0
rs7334566	Height	13:50997956	C/G	DLEU1	0.5965	0.0287	0.0065	8.73e-06	51309.1	1	rs7334566	13:50997956	2.6e-22	25282103	0
rs67145845	Height	20:20073982	A/G	CFAP61	0.2717	-0.0343	0.0077	8.84e-06	45588.1	0.8	rs7261425	20:20068635	1.8e-10	25282103	5347
rs62128375	Height	19:2119318	T/G	AP3D1	0.1383	0.045	0.0101	8.92e-06	51309.1	0.247	rs2240130	19:2201898	1.9e-08	25282103	82580
rs9954569	Height	18:46709454	A/G	DYM	0.3293	-0.0301	0.0068	8.98e-06	51309	1	rs9954569	18:46709454	3e-15	25282103	0
rs72417075	Height	12:123034716	A/ACATATTTATGTAACTAATTTT	KNTC1	0.6805	-0.0335	0.0076	9.22e-06	45587.8	0.852	rs7979863	12:123063467	1e-09	25282103	28751
rs9267091	Height	6:31413809	A/G	LINC01149/HCP5	0.228	0.0351	0.0079	9.23e-06	48593.9	0.511	rs2922994	6:31335901	2.7e-09	25282103	77908
rs2378412	Height	20:34476302	C/G	PHF20	0.896	0.0479	0.0108	9.45e-06	51309	1	rs2378412	20:34476302	4.5e-11	25282103	0
rs2972939	Height	5:37742406	A/G	WDR70	0.8789	0.0439	0.0099	9.47e-06	50060.1	0.135	rs301901	5:37046626	4.5e-19	25282103	33480
rs764974376	Height	2:33489022	A/AAAG	LTBP1	0.0593	-0.0631	0.0143	9.55e-06	50059.9	0.804	rs1812485	2:33489975	6.8e-09	25282103	953
rs60359748	Height	12:28235596	A/AT	CCDC91	0.6882	0.0325	0.0073	9.61e-06	45587.9	0.98	rs12367619	12:28239059	2.7e-14	25282103	3463
rs78501780	Height	11:48262873	T/G	OR4X2	0.0511	0.0869	0.0196	9.63e-06	51309	0.299	rs12289516	11:48234680	8.7e-09	25282103	28193
rs70964645	Height	4:106216800	T/TA	RN7SL89P	0.6192	0.0314	0.0071	9.68e-06	44339	0.99	rs13103161	4:106216459	1.3e-17	25282103	341
rs6928965	Height	6:6894948	A/G	RP3-429O6.1	0.1253	-0.0434	0.0098	9.68e-06	51308.7	1	rs6928965	6:6894948	5.1e-13	25282103	0
rs1523785	Height	2:36737784	A/G	CRIM1	0.3231	0.0302	0.0068	9.69e-06	51309	0.096	rs711245	2:36768875	3.6e-14	25282103	31091
rs12314162	Height	12:124826676	T/C	NCOR2	0.166	0.0379	0.0086	9.73e-06	51308.9	0.991	rs2229840	12:124826462	4.5e-13	25282103	214
rs2148215	Height	20:54847488	A/G	RP11-380D15.2	0.2539	0.0343	0.0078	9.89e-06	45588	0.767447	rs1326023	20:54842378	9.8e-14	25282103	5110
a Weighted average of EAF across all contributing cohorts in Stage1 meta-analysis

## Sheet: Weight
Table S12. Previously identified variants for anthropometric traits with P < 1 × 10-5 in our sex-combined analysis. Genome-wide signifiant variants (pv<5x10-8) are shown in bold.
						Stage 1				Previously Identified SNPs (PIS)
SNP	Trait	Chr:position (bp)	Effect/other allele	Nearest Gene	Frequency (effect allele) a	Beta	SE	P-value	N	r2	PIS rsID	PIS Chr:position (bp)	PIS P-Value	PMID	Distance between newly and PIS (bp)
rs1558902	Weight	16:53803574	A/T	FTO	0.4057	0.0712	0.0063	2.42e-29	53378	0.944	rs8050136	16:53816275	5e-36	19079260	12701
rs12967135	Weight	18:57849023	A/G	RP11-795H16.2	0.2377	0.0699	0.0073	1.27e-21	53377.9	0.757	rs12970134	18:57884750	5e-13	19079260	35727
rs6735049	Weight	2:630569	T/C	TMEM18	0.1705	-0.0668	0.0088	2.52e-14	49993.1	0.922	rs7561317	2:644953	2e-18	19079260	14384
rs113191842	Weight	16:53817318	A/G	FTO	0.1103	0.0763	0.0117	6.64e-11	51241.9	0.174	rs8050136	16:53816275	5e-36	19079260	12701
rs630372	Weight	1:177885762	A/G	SEC16B	0.2218	0.0452	0.0077	5.1e-09	51241.8	0.715	rs10913469	1:177913519	1e-08	19079260	27757
rs8062405	Weight	16:28837906	A/G	ATXN2L	0.6074	-0.0365	0.0065	2.4e-08	51242	0.989	rs7498665	16:28883241	1e-09	19079260	45335
rs11030102	Weight	11:27681596	C/G	BDNF/BDNF-AS	0.7515	-0.0414	0.0074	2.6e-08	51242.1	0.674	rs925946	11:27667202	4e-09	19079260	14394
rs6793368	Weight	3:185840443	T/C	DGKG	0.8218	0.0459	0.0085	6.75e-08	51242.2	0.765	rs7647305	3:185834290	4e-09	19079260	6153
rs13029479	Weight	2:655222	A/G	TMEM18	0.1173	-0.0569	0.0109	1.82e-07	45542	0.215	rs7561317	2:644953	2e-18	19079260	14384
rs72989246	Weight	18:57721198	T/C	RNU6-567P	0.1188	0.0546	0.0105	1.98e-07	51242.1	0.168	rs12970134	18:57884750	5e-13	19079260	35727
rs1916799	Weight	3:61232975	A/G	FHIT	0.1501	-0.0477	0.0093	2.59e-07	47678.1	0.251	rs2365389	3:61236462	1.346e-10	25673413	3487
rs7187961	Weight	16:53826034	T/C	FTO	0.2129	-0.0428	0.0083	2.66e-07	51242.1	0.162	rs8050136	16:53816275	5e-36	19079260	12701
rs10782199	Weight	6:120113040	A/G	MIR3144	0.3863	0.0336	0.0066	2.86e-07	51242	0.146	rs9374842	6:120185665	7.198e-09	25673413	72625
rs80116344	Weight	18:57948400	A/G	RP11-396N11.1	0.0591	0.0726	0.0146	6.53e-07	51241.9	0.125	rs12970134	18:57884750	5e-13	19079260	35727
rs7531118	Weight	1:72837239	T/C	RPL31P12	0.4609	-0.032	0.0065	7.16e-07	51241.9	0.693	rs2568958	1:72765116	2e-08	19079260	72123
rs143814719	Weight	18:57967270	CAGA/C	RP11-396N11.1	0.7272	-0.0351	0.0072	1.1e-06	51242	0.127	rs12970134	18:57884750	5e-13	19079260	35727
rs295301	Weight	3:141338641	A/G	RASA2	0.3452	0.0324	0.0069	2.34e-06	51242	0.119	rs16851483	3:141275436	1.85e-10	25673413	63205
rs72956777	Weight	6:119531580	A/C	MAN1A1	0.8663	-0.0474	0.0101	2.38e-06	45542	0.027	rs9374842	6:120185665	7.198e-09	25673413	72625
rs3800227	Weight	6:108994161	A/G	FOXO3	0.2686	-0.0331	0.0072	4.56e-06	51242	0.778	rs9400239	6:108977663	1.61e-08	25673413	16498
rs34148541	Weight	5:75199192	G/GT	RP11-524L6.3	0.7262	0.033	0.0073	5.82e-06	51242.2	0.143	rs2307111	5:75003678	1.871e-16	25673413	195514
rs397728918	Weight	18:20912027	A/AT	TMEM241	0.3331	-0.0305	0.0068	7.86e-06	51242	0.243	rs1805081	18:21140432	1.587e-08	25673413	228405
rs61194872	Weight	18:57915448	T/C	RP11-396N11.1	0.0668	0.0602	0.0135	8.02e-06	51241.9	0.101	rs12970134	18:57884750	5e-13	19079260	35727
rs907300	Weight	2:349133	T/G	AC079779.6	0.4776	0.0302	0.0068	8.22e-06	45542.1	0.0099	rs7561317	2:644953	2e-18	19079260	14384
a Weighted average of EAF across all contributing cohorts in Stage1 meta-analysis

## Sheet: TFM
Table S12. Previously identified variants for anthropometric traits with P < 1 × 10-5 in our sex-combined analysis. Genome-wide signifiant variants (pv<5x10-8) are shown in bold.
						Stage 1				Previously Identified SNPs (PIS)
SNP	Trait	Chr:position (bp)	Effect/other allele	Nearest Gene	Frequency (effect allele) a	Beta	SE	P-value	N	r2	PIS rsID	PIS Chr:position (bp)	PIS P-Value	PMID	Distance between newly and PIS (bp)
rs9972653	TFM	16:53814363	T/G	FTO	0.3942	0.0909	0.0119	2.228e-14	16106	0.977	rs8050136	16:53816275	2.7e-23	21706003	1912
a Weighted average of EAF across all contributing cohorts in Stage1 meta-analysis

## Sheet: Waist
Table S12. Previously identified variants for anthropometric traits with P < 1 × 10-5 in our sex-combined analysis. Genome-wide signifiant variants (pv<5x10-8) are shown in bold.
						Stage 1				Previously Identified SNPs (PIS)
SNP	Trait	Chr:position (bp)	Effect/other allele	Nearest Gene	Frequency (effect allele) a	Beta	SE	P-value	N	r2	PIS rsID	PIS Chr:position (bp)	PIS P-Value	PMID	Distance between newly and PIS (bp)
rs1558902	Waist	16:53803574	A/T	FTO	0.4051	0.0711	0.0066	7.49e-27	48128	1	rs1558902	16:53803574	3.7e-101	25673412	0
rs34686587	Waist	2:621602	G/GT	AC093326.3	0.1863	-0.0623	0.0086	5.727e-13	45996	0.963	rs939584	2:621558	2.5e-13	25673412	44
rs12967135	Waist	18:57849023	A/G	RP11-795H16.2	0.2377	0.051	0.0077	3.042e-11	48128	1	rs12967135	18:57849023	4e-34	25673412	0
rs4782285	Waist	16:19809745	A/T	IQCK	0.1343	-0.0642	0.0101	1.818e-10	46874.2	0.546	rs12446632	16:19935389	5.214e-13	25673412	125644
rs7132908	Waist	12:50263148	A/G	FAIM2	0.3797	0.0407	0.0068	1.837e-09	48128.1	1	rs7132908	12:50263148	4.5e-08	25673412	0
rs10767654	Waist	11:27640223	T/G	LINC00678/BDNF-AS	0.2154	-0.045	0.0082	3.468e-08	45996.2	0.992	rs1488830	11:27636885	1.7e-15	25673412	3338
rs62036624	Waist	16:28839930	T/G	ATXN2L	0.3887	0.0384	0.007	4.068e-08	44742.1	0.986	rs12444171	16:28845251	1.1e-12	25673412	5321
rs35478252	Waist	4:45177546	A/AC	RP11-362I1.1	0.4291	0.0371	0.0068	4.183e-08	45995.9	0.993	rs13130484	4:45175691	9.3e-22	25673412	1855
rs59992789	Waist	18:58013565	T/C	MC4R	0.771	-0.043	0.0079	5.072e-08	48128.1	0.66	rs4605267	18:58009879	1.5e-10	25673412	3686
rs532504	Waist	1:177878933	A/G	SEC16B	0.1993	0.0444	0.0086	2.16e-07	44741.8	0.991	rs589500	1:177876946	2.9e-24	25673412	1987
rs113191842	Waist	16:53817318	A/G	FTO	0.1099	0.0611	0.0123	6.79e-07	45995.9	0.173	rs9939609	16:53820527	2.6e-94	25673412	3209
rs17309874	Waist	11:27667236	A/G	BDNF-AS	0.2463	0.0386	0.0079	8.82e-07	45996	1	rs17309874	11:27667236	2.2e-16	25673412	0
rs11376559	Waist	16:15131654	CA/C	PDXDC1	0.2889	-0.0367	0.0075	1.13e-06	44742	0.975	rs7200543	16:15129970	7.8e-08	25673412	1684
rs9813495	Waist	3:85826381	A/G	CADM2	0.8115	-0.0463	0.0096	1.42e-06	39028.9	0.132	rs2325036	3:85819412	2.063e-11	25673412	6969
rs34148541	Waist	5:75199192	G/GT	RP11-524L6.3	0.7254	0.036	0.0076	2.43e-06	45995.9	0.131	rs2112347	5:75015242	2.404e-13	25673412	183950
rs72772745	Waist	16:20065680	T/C	GPR139	0.8898	0.0542	0.0118	4.02e-06	40283	0.283	rs12446632	16:19935389	5.214e-13	25673412	125644
rs13029479	Waist	2:655222	A/G	TMEM18	0.1176	-0.053	0.0115	4.28e-06	40283	1	rs13029479	2:655222	2.7e-15	25673412	0
rs115256206	Waist	2:652217	A/G	TMEM18	0.0296	-0.1006	0.022	4.76e-06	40282.9	0.1662	rs6755502	2:635721	2.028e-30	25673412	16496
rs2077177	Waist	12:54418857	T/C	HOXC4/RP11-834C11.14/RP11-834C11.12/HOXC6	0.5968	-0.0316	0.0069	4.97e-06	45995.9	0.833	rs736825	12:54417576	9.6e-13	25673412	1281
rs72284255	Waist	2:611143	G/GGTGCT	AC093326.3	0.4922	0.0306	0.0067	5.09e-06	45995.9	0.179	rs6755502	2:635721	2.028e-30	25673412	16496
rs769283491	Waist	19:45413234	G/GGT	CTB-129P6.7	0.1314	-0.0538	0.0118	5.27e-06	39028.9	0.431	rs2075650	19:45395619	8.857e-10	25673412	17615
rs80116344	Waist	18:57948400	A/G	RP11-396N11.1	0.0592	0.0683	0.0153	8.15e-06	45996	0.318	rs1943226	18:58035204	8.9e-10	25673412	86804
rs2726032	Waist	16:28338043	T/C	SBK1	0.5861	-0.031	0.007	9.76e-06	45996.1	0.809	rs12446550	16:28543381	1.4e-19	25673412	205338
a Weighted average of EAF across all contributing cohorts in Stage1 meta-analysis

## Sheet: Hip
Table S12. Previously identified variants for anthropometric traits with P < 1 × 10-5 in our sex-combined analysis. Genome-wide signifiant variants (pv<5x10-8) are shown in bold.
						Stage 1				Previously Identified SNPs (PIS)
SNP	Trait	Chr:position (bp)	Effect/other allele	Nearest Gene	Frequency (effect allele) a	Beta	SE	P-value	N	r2	PIS rsID	PIS Chr:position (bp)	PIS P-Value	PMID	Distance between newly and PIS (bp)
rs1558902	Hip	16:53803574	A/T	FTO	0.4034	0.0718	0.0079	8.223e-20	34557	1	rs1558902	16:53803574	3.5e-85	25673412	0
rs12967135	Hip	18:57849023	A/G	RP11-795H16.2	0.2394	0.0592	0.0091	7.135e-11	34557	1	rs12967135	18:57849023	2.3e-32	25673412	0
rs1320330	Hip	2:622225	T/G	AC093326.3	0.1777	-0.0669	0.0105	2.055e-10	32423.1	1	rs1320330	2:622225	1.1e-15	25673412	0
rs113191842	Hip	16:53817318	A/G	FTO	0.1101	0.087	0.0146	2.567e-09	32423	0.176	rs3751812	16:53818460	1e-78	25673412	1142
rs12146733	Hip	12:50270364	C/G	FAIM2	0.3552	0.0482	0.0086	2.332e-08	31169.1	0.899	rs17201502	12:50285562	2e-09	25673412	15198
rs177430	Hip	18:21086125	T/C	C18orf8	0.5313	0.0453	0.0082	3.531e-08	31169.1	0.996	rs1429935	18:21086216	2.1e-08	25673412	91
rs532504	Hip	1:177878933	A/G	SEC16B	0.1985	0.0601	0.0115	1.57e-07	25469	0.991	rs589500	1:177876946	6e-24	25673412	1987
rs59992789	Hip	18:58013565	T/C	MC4R	0.7692	-0.0474	0.0093	3.28e-07	34557.1	0.66	rs4605267	18:58009879	3.5e-12	25673412	3686
rs397778224	Hip	16:19923688	T/TC	AC134300.1	0.8324	0.0544	0.0108	4.5e-07	32423	0.7217	rs12446632	16:19935389	1.132e-11	25673412	11701
rs9813495	Hip	3:85826381	A/G	CADM2	0.8151	-0.0611	0.0121	4.54e-07	25469	0.8996	rs13098327	3:85820181	1.229e-09	25673412	6200
rs10742179	Hip	11:27650524	A/G	LINC00678/BDNF-AS	0.2683	-0.0416	0.009	3.64e-06	32423	1	rs10742179	11:27650524	1.1e-10	25673412	0
rs9348758	Hip	6:27255238	T/G	POM121L2	0.9181	0.081	0.0176	4.03e-06	25468.9	0.858	rs12210905	6:27151309	9.5e-09	25673412	103929
rs10706266	Hip	17:405757	A/AT	RP5-1029F21.3	0.2712	-0.0429	0.0093	4.14e-06	31169	0.394	rs2034088	17:423051	4.19e-10	25673412	17294
rs1987471	Hip	16:28825866	T/G	RP11-1348G14.1/RP11-1348G14.4	0.5981	-0.0377	0.0082	4.39e-06	32422.9	0.997	rs2008514	16:28825605	4.3e-21	25673412	261
a Weighted average of EAF across all contributing cohorts in Stage1 meta-analysis

## Sheet: WHR
Table S12. Previously identified variants for anthropometric traits with P < 1 × 10-5 in our sex-combined analysis. Genome-wide signifiant variants (pv<5x10-8) are shown in bold.
						Stage 1				Previously Identified SNPs (PIS)
SNP	Trait	Chr:position (bp)	Effect/other allele	Nearest Gene	Frequency (effect allele) a	Beta	SE	P-value	N	r2	PIS rsID	PIS Chr:position (bp)	PIS P-Value	PMID	Distance between newly and PIS (bp)
rs79994966	WHR	16:53823727	T/C	FTO	0.6256	-0.0522	0.0081	1.264e-10	34643	0.925	rs7185735	16:53822651	3.6e-35	25673412	1076
rs577721086	WHR	6:127440047	T/C	RSPO3	0.9384	-0.1019	0.0201	3.77e-07	26787	0.984	rs72959041	6:127454893	7.294e-23	25673412	14846
rs2800736	WHR	6:127419811	A/G	RSPO3	0.5209	0.0423	0.0089	2.08e-06	26787	0.999	rs1936789	6:127419737	7.3e-25	25673412	74
rs6717858	WHR	2:165539661	T/C	COBLL1	0.585	0.0417	0.009	3.61e-06	26787	1	rs6717858	2:165539661	2.2e-22	25673412	0
rs12666961	WHR	7:25895685	T/C	CTD-2227E11.1	0.8069	-0.0458	0.0102	7.91e-06	32507.1	0.9325	rs10245353	7:25858614	1.574e-10	25673412	37071
rs2820446	WHR	1:219748818	C/G	RP11-95P13.2	0.718	0.0438	0.0099	9.63e-06	26787	1	rs2820446	1:219748818	6.8e-24	25673412	0
a Weighted average of EAF across all contributing cohorts in Stage1 meta-analysis

## Sheet: WaistBMIadj
Table S12. Previously identified variants for anthropometric traits with P < 1 × 10-5 in our sex-combined analysis. Genome-wide signifiant variants (pv<5x10-8) are shown in bold.
						Stage 1				Previously Identified SNPs (PIS)
SNP	Trait	Chr:position (bp)	Effect/other allele	Nearest Gene	Frequency (effect allele) a	Beta	SE	P-value	N	r2	PIS rsID	PIS Chr:position (bp)	PIS P-Value	PMID	Distance between newly and PIS (bp)
rs67968906	WaistBMIadj	6:34207474	T/TAA	HMGA1	0.0811	0.0969	0.0139	3.065e-12	38070.1	0.987	rs1776897	6:34195011	5.584e-20	25673412	12463
rs8024628	WaistBMIadj	15:84586463	A/G	ADAMTSL3	0.4813	-0.0374	0.0064	4.387e-09	47596	0.996	rs8029016	15:84586464	9.5e-28	25673412	1
rs2585061	WaistBMIadj	15:84347751	A/G	ADAMTSL3	0.2074	-0.0442	0.0078	1.49e-08	47596.1	0.987	rs2585049	15:84352873	1.5e-11	25673412	5122
rs3791675	WaistBMIadj	2:56111309	T/C	EFEMP1	0.2447	-0.0438	0.0078	2.013e-08	41935.8	1	rs3791675	2:56111309	2.9e-21	25673412	0
rs2077177	WaistBMIadj	12:54418857	T/C	HOXC4/RP11-834C11.14/RP11-834C11.12/HOXC6	0.5999	-0.0366	0.0067	4.024e-08	45469.1	0.833	rs736825	12:54417576	9.6e-13	25673412	1281
rs4920605	WaistBMIadj	1:17315425	A/G	RP1-37C10.3/ATP13A2	0.5604	0.0356	0.0065	4.04e-08	45469.2	0.791	rs2284746	1:17306675	3.1e-08	25673412	8750
rs6570508	WaistBMIadj	6:142713842	A/G	ADGRG6	0.3138	-0.0387	0.0074	1.5e-07	39809	1	rs6570508	6:142713842	9.5e-11	25673412	0
rs113934718	WaistBMIadj	17:29214880	A/C	ATAD5	0.271	-0.0398	0.0078	3.26e-07	39809.1	0.582	rs3760318	17:29247715	9.046e-10	25673412	32835
rs79007519	WaistBMIadj	1:118868795	T/TCAAAACAAAAAA	RNA5SP56	0.7765	0.0395	0.0079	4.87e-07	45469	0.925	rs17038182	1:118868405	6.3e-10	25673412	390
rs11205303	WaistBMIadj	1:149906413	T/C	MTMR11	0.593	-0.034	0.0068	6.26e-07	45468.9	1	rs11205303	1:149906413	1.3e-13	25673412	0
rs8083210	WaistBMIadj	18:20707744	C/G	CABLES1	0.8049	0.0407	0.0082	7.54e-07	45469	0.863	rs4239436	18:20731930	1.01e-22	25673412	24186
rs72920755	WaistBMIadj	2:55993809	A/G	PNPT1	0.0657	-0.0653	0.0134	1.05e-06	45468.9	0.266	rs6730839	2:56048107	2.3e-09	25673412	54298
rs398103442	WaistBMIadj	1:184081707	A/AAAAG	TSEN15	0.4986	-0.0328	0.0069	1.98e-06	39809	0.502	rs2274432	1:184020945	1.748e-12	25673412	60762
rs2430357	WaistBMIadj	14:92359358	T/C	FBLN5	0.1158	0.0531	0.0112	2.18e-06	38562	0.052	rs2160077	14:92428410	2.622e-08	25673412	69052
rs1708299	WaistBMIadj	7:28189946	A/G	JAZF1	0.2961	0.0347	0.0075	3.67e-06	39809	1	rs1708299	7:28189946	8.6e-15	25673412	0
rs157510	WaistBMIadj	5:55808966	A/C	C5orf67	0.8266	-0.0391	0.0085	4.13e-06	45469	0.6116	rs459193	5:55806751	7.7e-11	25673412	2215
rs73232975	WaistBMIadj	3:141055929	T/C	PXYLP1/RP11-438D8.2/ZBTB38	0.0076	-0.3147	0.0692	5.43e-06	24381.1	0.0047	rs1344674	3:141125186	4.333e-13	25673412	69257
rs10872311	WaistBMIadj	6:127438642	A/C	RSPO3	0.2508	0.0356	0.008	7.57e-06	39809	0.927	rs9491694	6:127437100	4.6e-18	25673412	1542
rs112967514	WaistBMIadj	4:18025728	T/TCTCA	LCORL	0.1714	-0.0407	0.0091	7.88e-06	44222.1	0.8646	rs7684221	4:17957354	4.152e-08	25673412	68374
rs11699612	WaistBMIadj	20:6465633	T/C	CASC20	0.209	0.0355	0.008	9.01e-06	45468.9	0.2554	rs1884897	20:6612832	6.562e-20	25673412	147199
rs71373880	WaistBMIadj	17:59513831	T/G	TBX4	0.1643	0.0336	0.009	0.000182	45469	0.214	rs882367	17:59494574	1.086e-13	25673412	19257
a Weighted average of EAF across all contributing cohorts in Stage1 meta-analysis

## Sheet: HipBMIadj
Table S12. Previously identified variants for anthropometric traits with P < 1 × 10-5 in our sex-combined analysis. Genome-wide signifiant variants (pv<5x10-8) are shown in bold.
						Stage 1				Previously Identified SNPs (PIS)
SNP	Trait	Chr:position (bp)	Effect/other allele	Nearest Gene	Frequency (effect allele) a	Beta	SE	P-value	N	r2	PIS rsID	PIS Chr:position (bp)	PIS P-Value	PMID	Distance between newly and PIS (bp)
rs75385537	HipBMIadj	4:145706070	T/C	HHIP	0.9017	0.095	0.0154	7.219e-10	26614.1	0.634	rs2575580	4:145605025	2.6e-12	25673412	101045
rs2131354	HipBMIadj	4:145599908	A/G	HHIP	0.5421	0.0516	0.0086	1.761e-09	28741	0.886	rs1492819	4:145619413	1.9e-17	25673412	19505
rs2562781	HipBMIadj	15:84312568	A/G	ADAMTSL3	0.7864	0.0589	0.0098	1.888e-09	32262.1	1	rs2562781	15:84312568	2.5e-21	25673412	0
rs4920605	HipBMIadj	1:17315425	A/G	RP1-37C10.3/ATP13A2	0.5703	0.0487	0.0081	2.022e-09	32262.2	0.791	rs2284746	1:17306675	3e-12	25673412	8750
rs8024628	HipBMIadj	15:84586463	A/G	ADAMTSL3	0.4818	-0.0453	0.0078	7.753e-09	34389.1	0.996	rs8029016	15:84586464	7.9e-26	25673412	1
rs748273	HipBMIadj	1:219650950	A/G	RP11-95P13.1	0.2864	0.0545	0.0098	2.69e-08	26614	0.988	rs1531096	1:219656701	2e-27	25673412	5751
rs3116614	HipBMIadj	13:51150730	A/C	DLEU1	0.7941	0.0553	0.0102	6.754e-08	31015.1	0.954	rs2408045	13:51142065	3.9e-12	25673412	8665
rs67787836	HipBMIadj	19:7184821	CAT/C	INSR	0.5047	0.0469	0.0089	1.45e-07	26613.9	0.3408	rs891088	19:7184762	1.041e-10	25673412	59
rs12661188	HipBMIadj	6:130378833	T/C	L3MBTL3	0.3089	0.0507	0.0097	1.6e-07	26614	0.6658	rs6569648	6:130349119	2.4e-12	25673412	29714
rs143384	HipBMIadj	20:34025756	A/G	GDF5	0.5714	-0.0422	0.0082	3.18e-07	32262.2	1	rs143384	20:34025756	1.123e-31	25673412	0
rs2523583	HipBMIadj	6:31327895	A/G	XXbac-BPG248L24.12	0.7315	-0.0528	0.0105	5.2e-07	26614	0.885	rs2247056	6:31265490	4.9e-08	25673412	62405
rs11205303	HipBMIadj	1:149906413	T/C	MTMR11	0.5933	-0.0485	0.0097	5.52e-07	26613.9	1	rs11205303	1:149906413	5.781e-25	25673412	0
rs4306833	HipBMIadj	3:141034217	A/C	PXYLP1/RP11-438D8.2	0.5618	-0.0463	0.0093	6.18e-07	26613.8	0.847	rs4683600	3:141046859	1.3e-09	25673412	12642
rs4800452	HipBMIadj	18:20727611	T/C	CABLES1	0.8038	0.0501	0.0101	7.42e-07	32261.8	1	rs4800452	18:20727611	5.1e-15	25673412	0
rs2744965	HipBMIadj	6:34589632	T/C	C6orf106	0.1452	0.0573	0.0117	8.96e-07	31014.9	0.976	rs16894959	6:34825662	3.204e-13	25673412	236030
rs140246206	HipBMIadj	4:146161392	T/C	RPS23P4	0.9747	0.1442	0.0301	1.66e-06	26614	0.1225	rs1812175	4:145574844	1.573e-34	25673412	586548
rs1896796	HipBMIadj	15:84274980	A/G	SH3GL3	0.583	-0.0384	0.0082	2.56e-06	32262	1	rs1896796	15:84274980	8.8e-14	25673412	0
rs42039	HipBMIadj	7:92244422	T/C	CDK6	0.2481	0.0485	0.0103	2.63e-06	26613.9	1	rs42039	7:92244422	1.3e-13	25673412	0
rs2066650	HipBMIadj	13:50787556	A/G	DLEU1	0.3202	0.0403	0.0086	2.85e-06	32262	0.996	rs2118963	13:50791372	1.9e-08	25673412	3816
rs11670972	HipBMIadj	19:7185591	T/C	INSR	0.1766	0.0493	0.0106	3.05e-06	32262	0.542	rs891088	19:7184762	1.041e-10	25673412	59
rs1272131	HipBMIadj	14:60886150	T/C	C14orf39	0.5988	-0.0382	0.0082	3.55e-06	32262.1	0.965	rs10483727	14:61072875	3.2e-08	25673412	186725
rs117185330	HipBMIadj	19:7192863	T/G	INSR	0.9685	-0.1166	0.0262	8.6e-06	32262	0.092	rs891088	19:7184762	1.041e-10	25673412	59
a Weighted average of EAF across all contributing cohorts in Stage1 meta-analysis

## Sheet: WHRBMIadj
Table S12. Previously identified variants for anthropometric traits with P < 1 × 10-5 in our sex-combined analysis. Genome-wide signifiant variants (pv<5x10-8) are shown in bold.
						Stage 1				Previously Identified SNPs (PIS)
SNP	Trait	Chr:position (bp)	Effect/other allele	Nearest Gene	Frequency (effect allele) a	Beta	SE	P-value	N	r2	PIS rsID	PIS Chr:position (bp)	PIS P-Value	PMID	Distance between newly and PIS (bp)
rs72959041	WHRBMIadj	6:127454893	A/G	RSPO3	0.0602	0.1312	0.0182	5.056e-13	32211	1	rs72959041	6:127454893	7e-23	25673412	0
rs1538748	WHRBMIadj	1:219623621	T/C	RP11-95P13.1	0.6302	0.0439	0.0084	1.56e-07	32211	1	rs1538748	1:219623621	8.3e-25	25673412	0
rs58727484	WHRBMIadj	1:219748784	T/G	RP11-95P13.2	0.1398	-0.0624	0.0126	7.84e-07	28673.9	0.408	rs2494196	1:219762581	5.5e-28	25673412	13797
rs12666961	WHRBMIadj	7:25895685	T/C	CTD-2227E11.1	0.8066	-0.0506	0.0103	8.65e-07	32211	1	rs12666961	7:25895685	2.4e-10	25673412	0
rs397789768	WHRBMIadj	6:6759061	CA/C	RP3-470L22.1	0.384	-0.0426	0.0088	1.33e-06	32211	0.212785	rs1294410	6:6738752	8e-20	25673412	20309
rs1128249	WHRBMIadj	2:165528624	T/G	COBLL1	0.4052	-0.0431	0.0091	2.01e-06	26548.1	1	rs1128249	2:165528624	1e-24	25673412	0
rs6867983	WHRBMIadj	5:55854153	T/C	C5orf67	0.1368	0.0536	0.0118	5.75e-06	32211	0.576945	rs3936510	5:55860866	6e-12	25673412	6713
rs397714631	WHRBMIadj	8:72469241	A/AG	RP11-1102P16.1	0.7362	-0.0418	0.0092	5.96e-06	32211.1	0.977	rs4738141	8:72469742	1.2e-09	25673412	501
rs10047100	WHRBMIadj	1:119620357	T/C	WARS2	0.754	0.0425	0.0094	6.1e-06	32211	1	rs10047100	1:119620357	8.1e-14	25673412	0
rs61806235	WHRBMIadj	1:119516405	A/G	TBX15	0.8812	-0.0575	0.0128	6.89e-06	32211	0.672	rs17023073	1:119569751	2.4e-11	25673412	53346
rs56762262	WHRBMIadj	7:25991411	T/G	MIR148A	0.0524	0.0882	0.0197	7.57e-06	31328	0.173654	rs10245353	7:25858614	2e-16	25673412	132797
a Weighted average of EAF across all contributing cohorts in Stage1 meta-analysis
b COJO analysis result
