# Supplementary material for: Whole-Genome Sequencing Coupled to Imputation Discovers Genetic Signals for Anthropometric Traits
Source: Am J Hum Genet. 2017 May 25;100(6):865–84. doi: 10.1016/j.ajhg.2017.04.014 (PMC5473732; doi:10.1016/j.ajhg.2017.04.014)
Supplement: Table S14. Reported Associations of Our Top SNPs with Anthropometric Traits within 1 MB [file mmc13.xlsx]

## Sheet: Sheet1
Table S14. Reported associations of our top SNPs with anthropometric traits within 1MB.
							Stage 1 + Stage 2			Previously Identified SNPs (PIS)							Conditional analysis Stage 1
SNP	Trait	Chr:position (bp)	Table	Nearest Gene	Effect/other allele	Frequency (effect allele) a	Beta (SE)	P-value	N	r2	PIS rsID	PIS Chr:position (bp)	Disease/Trait	PIS P-Value	PMID	Distance between newly and PIS (bp)	Unconditioned m/a p-value	Conditioned m/a p-value
rs9442571	HipBMIadj	1:9349611	3	SPSB1	A/T	0.1294	0.0184(0.0031)	4.95e-09	166717	0.38846	rs9434723	1:9292282	Height	9.1e-13	25282103	57329	0.01761	0.06784
rs9442571	HipBMIadj	1:9349611	3	SPSB1	A/T	0.1294	0.0184(0.0031)	4.95e-09	166717	0.408946	rs6662509	1:9317604	Height	3e-10	23563607	32007	0.01761	0.102
rs4360494	Height	1:38455891	2	SF3A3	G/C	0.4474	0.0238 (0.0033)	8.98e-13	180385	0.0029206	rs7544462	1:37962756	Height	1.1e-09	25282103	493135	5.129e-05	5.933e-05
rs2154319	Weight	1:41745770	3	RP11-399E6.1	C/T	0.2177	0.0255(0.004)	2.8e-10	185812	0.365416	rs6686842	1:41530871	Height	2e-08	18391952	214899	0.01022	0.1677
rs2154319	Weight	1:41745770	3	RP11-399E6.1	C/T	0.2177	0.0255(0.004)	2.8e-10	185812	0.364616	rs6600365	1:41556253	Height	9.9e-21	25282103	189517	0.007267	0.117
rs2154319	Weight	1:41745770	3	RP11-399E6.1	C/T	0.2177	0.0255(0.004)	2.8e-10	185812	0.36563	rs11209718	1:41688938	Height	3e-09	23563607	56832	0.01022	0.1822
rs2154319	Weight	1:41745770	3	RP11-399E6.1	C/T	0.2177	0.0255(0.004)	2.8e-10	185812	1	rs2154319	1:41745770	Height	2e-12	20881960	0	--	--
rs4338381	HipBMIadj	1:103572927	3	COL11A1	G/A	0.3688	0.0163(0.0022)	8.96e-14	161069	0.702337	rs7517682	1:103519589	Height	3.6e-14	25282103	53338	0.08694	0.02175
rs4338381	HipBMIadj	1:103572927	3	COL11A1	G/A	0.3688	0.0163(0.0022)	8.96e-14	161069	1	rs4338381	1:103572927	Height	1.6e-10	21194676	0	--	--
rs112013272	HipBMIadj	1:118868795	3	RNA5SP56	TCAAAACAAAAAA/T	0.2457	-0.0149(0.0025)	1.36e-09	161069	3.5355e-05	rs1321666	1:118492052	Height	2.8e-08	25282103	376743	0.0007389	0.0007084
rs112013272	HipBMIadj	1:118868795	3	RNA5SP56	TCAAAACAAAAAA/T	0.2457	-0.0149(0.0025)	1.36e-09	161069	0.696584	rs7513464	1:118849762	Height	2e-32	25429064	19033	0.0007389	0.2691
rs112013272	HipBMIadj	1:118868795	3	RNA5SP56	TCAAAACAAAAAA/T	0.2457	-0.0149(0.0025)	1.36e-09	161069	0.856985	rs12731372	1:118852975	WHRBMIadj	5e-07	25673412	15820	0.0007389	0.588
rs112013272	HipBMIadj	1:118868795	3	RNA5SP56	TCAAAACAAAAAA/T	0.2457	-0.0149(0.0025)	1.36e-09	161069	0.919209	rs9428104	1:118855587	Height	1.1e-37	25282103	13208	0.003575	0.5422
rs112013272	HipBMIadj	1:118868795	3	RNA5SP56	TCAAAACAAAAAA/T	0.2457	-0.0149(0.0025)	1.36e-09	161069	0.894499	rs7536458	1:118864602	WaistBMIadj	1.238e-15	25673412	4193	0.0007389	0.9774
rs112013272	HipBMIadj	1:118868795	3	RNA5SP56	TCAAAACAAAAAA/T	0.2457	-0.0149(0.0025)	1.36e-09	161069	0.893856	rs7534091	1:118864616	Height	2e-16	23563607	4179	0.0007389	0.8889
rs112013272	HipBMIadj	1:118868795	3	RNA5SP56	TCAAAACAAAAAA/T	0.2457	-0.0149(0.0025)	1.36e-09	161069	1.48526e-06	rs10923712	1:119505434	WaistBMIadj	1.074e-24	25673412	636639	0.0007389	0.0007898
rs112013272	HipBMIadj	1:118868795	3	RNA5SP56	TCAAAACAAAAAA/T	0.2457	-0.0149(0.0025)	1.36e-09	161069	0.000716991	rs1106529	1:119531497	WHRBMIadj	2e-19	25673412	662702	0.0007389	0.0006527
rs112013272	HipBMIadj	1:118868795	3	RNA5SP56	TCAAAACAAAAAA/T	0.2457	-0.0149(0.0025)	1.36e-09	161069	6.1735e-06	rs984222	1:119503843	WHR	9e-25	20935629	635048	0.0007389	0.0007824
rs112013272	HipBMIadj	1:118868795	3	RNA5SP56	TCAAAACAAAAAA/T	0.2457	-0.0149(0.0025)	1.36e-09	161069	0.000708223	rs12143789	1:119497154	WHRBMIadj	4e-09	25673412	628359	0.0007389	0.000891
rs112013272	HipBMIadj	1:118868795	3	RNA5SP56	TCAAAACAAAAAA/T	0.2457	-0.0149(0.0025)	1.36e-09	161069	0.00149636	rs2645294	1:119574587	WHRBMIadj	2e-20	25673412	705792	0.0007389	0.0006252
rs112013272	HipBMIadj	1:118868795	3	RNA5SP56	TCAAAACAAAAAA/T	0.2457	-0.0149(0.0025)	1.36e-09	161069	0.9247	rs17038182	1:118868405	Height	5e-07	19396169	390	0.0007389	0.6068
rs112013272	HipBMIadj	1:118868795	3	RNA5SP56	TCAAAACAAAAAA/T	0.2457	-0.0149(0.0025)	1.36e-09	161069	0.828041	rs12735613	1:118883973	Height	4e-11	18391952	15178	0.0007389	0.6126
rs112013272	HipBMIadj	1:118868795	3	RNA5SP56	TCAAAACAAAAAA/T	0.2457	-0.0149(0.0025)	1.36e-09	161069	0.00396093	rs1409156	1:119491784	Height	1.1e-09	25282103	622989	0.003575	0.00424
rs112013272	HipBMIadj	1:118868795	3	RNA5SP56	TCAAAACAAAAAA/T	0.2457	-0.0149(0.0025)	1.36e-09	161069	0.919209	rs9428104	1:118855587	Height	1.1e-37	25282103	13208	0.003575	0.5422
rs112013272	HipBMIadj	1:118868795	3	RNA5SP56	TCAAAACAAAAAA/T	0.2457	-0.0149(0.0025)	1.36e-09	161069	0.828041	rs12735613	1:118883973	Height	4e-11	18391952	15178	0.0007389	0.6126
rs183677281	Height	1:218537632	2	TGFB2	C/T	0.0268	0.0708 (0.011)	1.24e-10	179436	0.0401562	rs10495098	1:218516310	Height	3.6e-11	25282103	21322	4.885e-05	0.0002193
rs183677281	Height	1:218537632	2	TGFB2	C/T	0.0268	0.0708 (0.011)	1.24e-10	179436	0.00327452	rs12048049	1:218597297	WaistBMIadj	2.446e-12	25673412	59665	4.885e-05	1.941e-05
rs183677281	Height	1:218537632	2	TGFB2	C/T	0.0268	0.0708 (0.011)	1.24e-10	179436	0.00246413	rs1890995	1:218604678	Height	6e-13	25429064	67046	4.885e-05	2.275e-05
rs183677281	Height	1:218537632	2	TGFB2	C/T	0.0268	0.0708 (0.011)	1.24e-10	179436	0.00331665	rs6684205	1:218609702	Height	2e-12	20881960	72070	4.885e-05	1.975e-05
rs183677281	Height	1:218537632	2	TGFB2	C/T	0.0268	0.0708 (0.011)	1.24e-10	179436	0.00322084	rs991967	1:218615451	Height	4.1e-32	25282103	77819	4.885e-05	1.998e-05
rs183677281	Height	1:218537632	2	TGFB2	C/T	0.0268	0.0708 (0.011)	1.24e-10	179436	0.00118485	rs12411277	1:218975475	Height	7.8e-14	25282103	437843	4.885e-05	7.022e-05
rs183677281	Height	1:218537632	2	TGFB2	C/T	0.0268	0.0708 (0.011)	1.24e-10	179436	0.00245385	rs900	1:218614905	Height	6e-10	21194676	77273	4.885e-05	2.34e-05
rs183677281	Height	1:218537632	2	TGFB2	C/T	0.0268	0.0708 (0.011)	1.24e-10	179436	0.00137344	rs7552186	1:218995273	Height	3e-08	23563607	457641	4.885e-05	7.09e-05
rs62107261	BMI	2:422144	2	AC105393.2	C/T	0.0471	-0.0754 (0.0069)	1.273e-27	255873	0.000966571	rs13021737	2:632348	BMI	1.113e-50	25673413	210204	1.078e-05	4.511e-06
rs62107261	BMI	2:422144	2	AC105393.2	C/T	0.0471	-0.0754 (0.0069)	1.273e-27	255873	0.0004437	rs2867113	2:651365	BMI	7.859e-53	25673413	229221	6.81e-06	3.218e-06
rs62107261	BMI	2:422144	2	AC105393.2	C/T	0.0471	-0.0754 (0.0069)	1.273e-27	255873	0.000672851	rs12714414	2:651407	BMI	8.901e-52	25673413	229263	1.078e-05	5.232e-06
rs62107261	BMI	2:422144	2	AC105393.2	C/T	0.0471	-0.0754 (0.0069)	1.273e-27	255873	0.000491977	rs2683992	2:600575	BMI	3.764e-41	25673413	178431	1.078e-05	4.484e-06
rs62107261	BMI	2:422144	2	AC105393.2	C/T	0.0471	-0.0754 (0.0069)	1.273e-27	255873	0.000156375	rs10188118	2:653623	BMI	4.133e-22	25673413	231479	1.078e-05	1.963e-05
rs62107261	BMI	2:422144	2	AC105393.2	C/T	0.0471	-0.0754 (0.0069)	1.273e-27	255873	0.0153515	rs13029479	2:655222	BMI	6.81e-22	25673413	233078	1.078e-05	0.0001291
rs62107261	BMI	2:422144	2	AC105393.2	C/T	0.0471	-0.0754 (0.0069)	1.273e-27	255873	0.00974976	rs2903495	2:613290	BMI	8.609e-16	25673413	191146	1.078e-05	2.033e-06
rs62107261	BMI	2:422144	2	AC105393.2	C/T	0.0471	-0.0754 (0.0069)	1.273e-27	255873	0.00508093	rs12996547	2:602036	BMI	3.127e-14	25673413	179892	1.078e-05	1.802e-05
rs62107261	BMI	2:422144	2	AC105393.2	C/T	0.0471	-0.0754 (0.0069)	1.273e-27	255873	0.00902586	rs11685767	2:617394	BMI	3.073e-12	25673413	195250	6.81e-06	1.276e-06
rs62107261	BMI	2:422144	2	AC105393.2	C/T	0.0471	-0.0754 (0.0069)	1.273e-27	255873	0.000772738	rs6711012	2:624034	Obesity	3e-40	23563607	201890	1.078e-05	4.639e-06
rs62107261	BMI	2:422144	2	AC105393.2	C/T	0.0471	-0.0754 (0.0069)	1.273e-27	255873	0.00100747	rs12463617	2:629244	BMI	3e-17	23669352	207100	1.078e-05	4.82e-06
rs62107261	BMI	2:422144	2	AC105393.2	C/T	0.0471	-0.0754 (0.0069)	1.273e-27	255873	0.000856345	rs11127485	2:632028	Obesity	2e-07	20421936	209884	1.078e-05	4.733e-06
rs62107261	BMI	2:422144	2	AC105393.2	C/T	0.0471	-0.0754 (0.0069)	1.273e-27	255873	0.000893883	rs10189761	2:646364	Obesity	6e-24	23563607	224220	1.078e-05	5.062e-06
rs62107261	BMI	2:422144	2	AC105393.2	C/T	0.0471	-0.0754 (0.0069)	1.273e-27	255873	0.000903654	rs7561317	2:644953	BMI	4e-17	19079260	222809	1.078e-05	5.004e-06
rs62107261	BMI	2:422144	2	AC105393.2	C/T	0.0471	-0.0754 (0.0069)	1.273e-27	255873	0.000799591	rs6755502	2:635721	Body fat percentage	1.4e-10	26833246	213577	6.81e-06	3.112e-06
rs62107261	BMI	2:422144	2	AC105393.2	C/T	0.0471	-0.0754 (0.0069)	1.273e-27	255873	0.000799591	rs6755502	2:635721	Waist	2.028e-30	25673412	213577	6.81e-06	3.112e-06
rs62107261	BMI	2:422144	2	AC105393.2	C/T	0.0471	-0.0754 (0.0069)	1.273e-27	255873	0.000799591	rs6755502	2:635721	Hip	2.358e-30	25673412	213577	6.81e-06	3.112e-06
rs2082881	TRFM	2:25038268	3	CENPO	G/A	0.244	0.0834(0.0145)	9.91e-09	13321	0.0918236	rs11895026	2:25036858	Height	1e-13	23563607	1410	0.0001392	0.007331
rs2082881	TRFM	2:25038268	3	CENPO	G/A	0.244	0.0834(0.0145)	9.91e-09	13321	0.0915298	rs2278483	2:25040082	Height	8e-33	25282103	1814	0.0001392	0.006622
rs2082881	TRFM	2:25038268	3	CENPO	G/A	0.244	0.0834(0.0145)	9.91e-09	13321	0.0384272	rs7586879	2:25116977	BMI	4e-08	23583978	78709	0.0001392	0.004681
rs2082881	TRFM	2:25038268	3	CENPO	G/A	0.244	0.0834(0.0145)	9.91e-09	13321	0.179779	rs6545814	2:25131316	BMI	1e-10	24861553	93048	0.0001392	0.1854
rs2082881	TRFM	2:25038268	3	CENPO	G/A	0.244	0.0834(0.0145)	9.91e-09	13321	0.130699	rs11676272	2:25141538	BMI	1e-10	25953783	103270	0.0001392	0.1063
rs2082881	TRFM	2:25038268	3	CENPO	G/A	0.244	0.0834(0.0145)	9.91e-09	13321	0.129202	rs10182181	2:25150296	BMI	8.777e-24	25673413	112028	0.0001392	0.1112
rs2082881	TRFM	2:25038268	3	CENPO	G/A	0.244	0.0834(0.0145)	9.91e-09	13321	0.124831	rs713586	2:25158008	BMI	6e-22	20935630	119740	0.0001392	0.09237
rs2082881	TRFM	2:25038268	3	CENPO	G/A	0.244	0.0834(0.0145)	9.91e-09	13321	0.159172	rs4665736	2:25187599	Height	1e-08	25429064	149331	0.0001392	0.1342
rs2082881	TRFM	2:25038268	3	CENPO	G/A	0.244	0.0834(0.0145)	9.91e-09	13321	0.0347081	rs13428823	2:25373298	Height	6e-12	23563607	335030	0.0001392	0.001274
rs2082881	TRFM	2:25038268	3	CENPO	G/A	0.244	0.0834(0.0145)	9.91e-09	13321	0.0155385	rs2289195	2:25463483	Height	2.4e-37	25282103	425215	0.0001392	0.0003869
rs2082881	TRFM	2:25038268	3	CENPO	G/A	0.244	0.0834(0.0145)	9.91e-09	13321	0.000207145	rs11694842	2:25482970	Height	4e-11	25429064	444702	0.0001392	0.0001499
rs2082881	TRFM	2:25038268	3	CENPO	G/A	0.244	0.0834(0.0145)	9.91e-09	13321	0.0161265	rs10460566	2:25483121	Height	3.5e-09	25282103	444853	0.0001392	0.0003311
rs2082881	TRFM	2:25038268	3	CENPO	G/A	0.244	0.0834(0.0145)	9.91e-09	13321	0.00019816	rs12991495	2:25486770	WaistBMIadj	6.183e-14	25673412	448502	0.0001392	0.0001286
rs2082881	TRFM	2:25038268	3	CENPO	G/A	0.244	0.0834(0.0145)	9.91e-09	13321	0.024407	rs7561273	2:24247514	Height	8.2e-18	25282103	790754	0.0001392	0.000334
rs2082881	TRFM	2:25038268	3	CENPO	G/A	0.244	0.0834(0.0145)	9.91e-09	13321	0.134959	rs6733301	2:25276284	Height	8e-07	18391951	238016	0.0001392	0.0004851
rs4077678	TFM	2:25122840	3	ADCY3	G/C	0.4375	0.084(0.0111)	3.03e-14	18114	0.157784	rs11895026	2:25036858	Height	1e-13	23563607	85982	1.45e-11	3.164e-08
rs4077678	TFM	2:25122840	3	ADCY3	G/C	0.4375	0.084(0.0111)	3.03e-14	18114	0.156256	rs2278483	2:25040082	Height	8e-33	25282103	82758	1.45e-11	2.259e-08
rs4077678	TFM	2:25122840	3	ADCY3	G/C	0.4375	0.084(0.0111)	3.03e-14	18114	0.651003	rs7586879	2:25116977	BMI	4e-08	23583978	5863	1.45e-11	7.331e-05
rs4077678	TFM	2:25122840	3	ADCY3	G/C	0.4375	0.084(0.0111)	3.03e-14	18114	0.982229	rs6545814	2:25131316	BMI	1e-10	24861553	8476	1.45e-11	0.425
rs4077678	TFM	2:25122840	3	ADCY3	G/C	0.4375	0.084(0.0111)	3.03e-14	18114	0.81062	rs11676272	2:25141538	BMI	1e-10	25953783	18698	1.45e-11	0.04136
rs4077678	TFM	2:25122840	3	ADCY3	G/C	0.4375	0.084(0.0111)	3.03e-14	18114	0.798979	rs10182181	2:25150296	BMI	8.777e-24	25673413	27456	1.45e-11	0.06213
rs4077678	TFM	2:25122840	3	ADCY3	G/C	0.4375	0.084(0.0111)	3.03e-14	18114	0.776664	rs713586	2:25158008	BMI	6e-22	20935630	35168	1.45e-11	0.02409
rs4077678	TFM	2:25122840	3	ADCY3	G/C	0.4375	0.084(0.0111)	3.03e-14	18114	0.641096	rs4665736	2:25187599	Height	1e-08	25429064	64759	1.45e-11	0.003214
rs4077678	TFM	2:25122840	3	ADCY3	G/C	0.4375	0.084(0.0111)	3.03e-14	18114	0.185019	rs13428823	2:25373298	Height	6e-12	23563607	250458	1.45e-11	7.074e-09
rs4077678	TFM	2:25122840	3	ADCY3	G/C	0.4375	0.084(0.0111)	3.03e-14	18114	0.07014	rs2289195	2:25463483	Height	2.4e-37	25282103	340643	1.45e-11	1.819e-10
rs4077678	TFM	2:25122840	3	ADCY3	G/C	0.4375	0.084(0.0111)	3.03e-14	18114	0.00925472	rs11694842	2:25482970	Height	4e-11	25429064	360130	1.45e-11	8.975e-12
rs4077678	TFM	2:25122840	3	ADCY3	G/C	0.4375	0.084(0.0111)	3.03e-14	18114	0.0477337	rs10460566	2:25483121	Height	3.5e-09	25282103	360281	1.45e-11	3.14e-10
rs4077678	TFM	2:25122840	3	ADCY3	G/C	0.4375	0.084(0.0111)	3.03e-14	18114	0.00152225	rs12991495	2:25486770	WaistBMIadj	6.183e-14	25673412	363930	1.45e-11	9.259e-12
rs4077678	TFM	2:25122840	3	ADCY3	G/C	0.4375	0.084(0.0111)	3.03e-14	18114	0.00446403	rs7561273	2:24247514	Height	8.2e-18	25282103	875326	1.45e-11	2.778e-11
rs4077678	TFM	2:25122840	3	ADCY3	G/C	0.4375	0.084(0.0111)	3.03e-14	18114	0.118688	rs6733301	2:25276284	Height	8e-07	18391951	153444	1.45e-11	1.111e-10
rs3791675	Weight	2:56111309	3	EFEMP1	T/C	0.2367	-0.0304(0.0039)	2.95e-15	187830	0.829487	rs4146922	2:56067182	Height	1e-25	25429064	44127	0.00177	0.01887
rs3791675	Weight	2:56111309	3	EFEMP1	T/C	0.2367	-0.0304(0.0039)	2.95e-15	187830	0.167326	rs1367226	2:56089540	Height	4.7e-30	25282103	21769	0.00177	0.0006396
rs3791675	Weight	2:56111309	3	EFEMP1	T/C	0.2367	-0.0304(0.0039)	2.95e-15	187830	1	rs3791675	2:56111309	Height	2e-12	18391952	0	--	--
rs3791675	Weight	2:56111309	3	EFEMP1	T/C	0.2367	-0.0304(0.0039)	2.95e-15	187830	1	rs3791675	2:56111309	WCadjBMI	3e-19	25673412	0	--	--
rs3791675	Weight	2:56111309	3	EFEMP1	T/C	0.2367	-0.0304(0.0039)	2.95e-15	187830	0.0122932	rs3791673	2:56113538	Height	1.9e-10	25282103	2229	0.00177	0.001111
rs4852777	HipBMIadj	2:71534161	3	ZNF638	G/C	0.4053	0.0152(0.0021)	1.37e-12	159822	0.0418453	rs12612930	2:71525785	Height	2e-10	23456168	8376	0.0002405	0.0002692
rs4852777	HipBMIadj	2:71534161	3	ZNF638	G/C	0.4053	0.0152(0.0021)	1.37e-12	159822	0.0411969	rs3771381	2:71560665	Height	8e-19	25429064	26504	0.0002405	0.0002658
rs4852777	HipBMIadj	2:71534161	3	ZNF638	G/C	0.4053	0.0152(0.0021)	1.37e-12	159822	1	rs4852777	2:71534161	Height	8.4e-13	21194676	0	--	--
rs4852777	HipBMIadj	2:71534161	3	ZNF638	G/C	0.4053	0.0152(0.0021)	1.37e-12	159822	0.905248	rs7568069	2:71584485	Height	1.4e-13	25282103	50324	0.0002405	0.02789
rs13059073	Height	3:55491810	2	WNT5A	C/T	0.4552	0.0217 (0.0033)	3.23e-11	186106	0.086908	rs2034172	3:55411763	Height	2.5e-08	25282103	80047	0.001094	0.001756
rs1916799	Waist	3:61232975	3	FHIT	A/G	0.1479	-0.033(0.0048)	4.47e-12	177213	0.250795	rs2365389	3:61236462	BMI	1.629e-10	25673413	3487	0.004567	0.4004
rs1916799	Waist	3:61232975	3	FHIT	A/G	0.1479	-0.033(0.0048)	4.47e-12	177213	0.00118954	rs6794009	3:61513495	Height	2.8e-08	25282103	280520	0.004567	0.004832
rs12497693	HipBMIadj	3:72400695	3	RYBP	T/C	0.4252	0.0125(0.0021)	4.1e-09	161069	0.574016	rs9832740	3:72393141	Height	5e-13	23563607	7554	0.1244	0.1647
rs12497693	HipBMIadj	3:72400695	3	RYBP	T/C	0.4252	0.0125(0.0021)	4.1e-09	161069	0.138963	rs9863706	3:72437413	Height	4e-13	20881960	36718	0.1244	0.4774
rs12497693	HipBMIadj	3:72400695	3	RYBP	T/C	0.4252	0.0125(0.0021)	4.1e-09	161069	0.140484	rs12330322	3:72455355	Height	3.3e-22	25282103	54660	0.1244	0.4508
rs12497693	HipBMIadj	3:72400695	3	RYBP	T/C	0.4252	0.0125(0.0021)	4.1e-09	161069	0.140484	rs12330322	3:72455355	WaistBMIadj	3.151e-08	25673412	54660	0.1244	0.4508
rs12497693	HipBMIadj	3:72400695	3	RYBP	T/C	0.4252	0.0125(0.0021)	4.1e-09	161069	1	rs12497693	3:72400695	Height	3.7e-09	21194676	0	--	--
rs12497693	HipBMIadj	3:72400695	3	RYBP	T/C	0.4252	0.0125(0.0021)	4.1e-09	161069	0.165983	rs13072744	3:72509637	Height	5e-10	25429064	108942	0.1244	0.2618
rs62265602	Height	3:129603906	3	TMCC1	T/C	0.0564	0.0473(0.0072)	5.2e-11	180385	0.202061	rs10804591	3:129334233	HipBMIadj	7.42e-18	25673412	269673	0.0002739	0.001495
rs62265602	Height	3:129603906	3	TMCC1	T/C	0.0564	0.0473(0.0072)	5.2e-11	180385	0.202061	rs10804591	3:129334233	WHRBMIadj	4e-08	25673412	269673	0.0002739	0.001495
rs62265602	Height	3:129603906	3	TMCC1	T/C	0.0564	0.0473(0.0072)	5.2e-11	180385	0.630715	rs16864090	3:129631006	HipBMIadj	3e-11	25673412	27100	0.0002739	0.04096
rs62265602	Height	3:129603906	3	TMCC1	T/C	0.0564	0.0473(0.0072)	5.2e-11	180385	0.202061	rs10804591	3:129334233	WHR	1.203e-10	25673412	269673	0.0002739	0.001495
rs62265602	Height	3:129603906	3	TMCC1	T/C	0.0564	0.0473(0.0072)	5.2e-11	180385	0.516576	rs2301573	3:129305919	Hip	2.097e-08	25673412	297987	0.0002739	0.01397
rs62265602	Height	3:129603906	3	TMCC1	T/C	0.0564	0.0473(0.0072)	5.2e-11	180385	0.00869135	rs6439167	3:129050756	Height	9e-15	20881960	553150	0.0002739	0.0007305
rs62265602	Height	3:129603906	3	TMCC1	T/C	0.0564	0.0473(0.0072)	5.2e-11	180385	0.00871388	rs6439168	3:129050943	Height	5.2e-26	25282103	552963	0.0002739	0.0007253
rs28721484	Weight	3:141053279	3	PXYLP1/RP11-438D8.2/ZBTB38	T/C	0.2039	0.0386(0.0047)	3.91e-16	184563	0.164062	rs6440003	3:141094209	Height	2e-24	18391952	40930	5.122e-08	0.01134
rs28721484	Weight	3:141053279	3	PXYLP1/RP11-438D8.2/ZBTB38	T/C	0.2039	0.0386(0.0047)	3.91e-16	184563	0.163207	rs6763931	3:141102833	Height	1e-27	18391951	49554	5.122e-08	0.01359
rs28721484	Weight	3:141053279	3	PXYLP1/RP11-438D8.2/ZBTB38	T/C	0.2039	0.0386(0.0047)	3.91e-16	184563	0.162382	rs724016	3:141105570	Height	3.2e-158	25282103	0	5.122e-08	0.01527
rs28721484	Weight	3:141053279	3	PXYLP1/RP11-438D8.2/ZBTB38	T/C	0.2039	0.0386(0.0047)	3.91e-16	184563	0.162382	rs724016	3:141105570	HipBMIadj	7.534e-43	25673412	0	5.122e-08	0.01527
rs28721484	Weight	3:141053279	3	PXYLP1/RP11-438D8.2/ZBTB38	T/C	0.2039	0.0386(0.0047)	3.91e-16	184563	0.161693	rs7632381	3:141106063	Hip	5.338e-24	25673412	52784	5.122e-08	0.01425
rs28721484	Weight	3:141053279	3	PXYLP1/RP11-438D8.2/ZBTB38	T/C	0.2039	0.0386(0.0047)	3.91e-16	184563	0.161237	rs1344674	3:141125186	WaistBMIadj	4.333e-13	25673412	71907	5.122e-08	0.01306
rs28721484	Weight	3:141053279	3	PXYLP1/RP11-438D8.2/ZBTB38	T/C	0.2039	0.0386(0.0047)	3.91e-16	184563	0.162481	rs1991431	3:141133450	Height	4e-47	23563607	80171	5.122e-08	0.01496
rs28721484	Weight	3:141053279	3	PXYLP1/RP11-438D8.2/ZBTB38	T/C	0.2039	0.0386(0.0047)	3.91e-16	184563	0.00113107	rs9825379	3:141137035	Height	6e-09	20189936	83756	5.122e-08	1.335e-08
rs28721484	Weight	3:141053279	3	PXYLP1/RP11-438D8.2/ZBTB38	T/C	0.2039	0.0386(0.0047)	3.91e-16	184563	0.00482343	rs10513137	3:141143430	Height	8e-08	19893584	90151	5.122e-08	6.354e-09
rs28721484	Weight	3:141053279	3	PXYLP1/RP11-438D8.2/ZBTB38	T/C	0.2039	0.0386(0.0047)	3.91e-16	184563	0.00138044	rs11714558	3:141163045	Height	1.5e-12	25282103	109766	5.122e-08	4.778e-08
rs28721484	Weight	3:141053279	3	PXYLP1/RP11-438D8.2/ZBTB38	T/C	0.2039	0.0386(0.0047)	3.91e-16	184563	0.0073718	rs16851483	3:141275436	BMI	3.548e-10	25673413	222157	5.122e-08	1.786e-08
rs724016	Weight	3:141105570	3	ZBTB38	G/A	0.4418	0.0443(0.0033)	2.09e-40	185360	1	rs724016	3:141105570	Height	3.2e-158	25282103	0	--	--
rs724016	Weight	3:141105570	3	ZBTB38	G/A	0.4418	0.0443(0.0033)	2.09e-40	185360	1	rs724016	3:141105570	HipBMIadj	7.534e-43	25673412	0	--	--
rs724016	Weight	3:141105570	3	ZBTB38	G/A	0.4418	0.0443(0.0033)	2.09e-40	185360	0.0298034	rs16851483	3:141275436	BMI	3.548e-10	25673413	169866	8.062e-12	6.802e-13
rs62282006	Weight	3:141204391	3	RASA2	T/C	0.2877	-0.03(0.0037)	1.03e-15	178863	0.932497	rs10513140	3:141218057	Height	1.4e-34	21194676	13666	8.653e-06	0.1226
rs62282006	Weight	3:141204391	3	RASA2	T/C	0.2877	-0.03(0.0037)	1.03e-15	178863	0.932497	rs10513140	3:141218057	HipBMIadj	2.6e-11	25673412	13666	8.653e-06	0.1226
rs62282006	Weight	3:141204391	3	RASA2	T/C	0.2877	-0.03(0.0037)	1.03e-15	178863	0.932497	rs10513140	3:141218057	Hip	6.7e-10	25673412	13666	8.653e-06	0.1226
rs62282006	Weight	3:141204391	3	RASA2	T/C	0.2877	-0.03(0.0037)	1.03e-15	178863	0.178253	rs6440003	3:141094209	Height	2e-24	18391952	110182	8.653e-06	0.06845
rs62282006	Weight	3:141204391	3	RASA2	T/C	0.2877	-0.03(0.0037)	1.03e-15	178863	0.180725	rs1344674	3:141125186	WaistBMIadj	4.333e-13	25673412	79205	8.653e-06	0.08025
rs62282006	Weight	3:141204391	3	RASA2	T/C	0.2877	-0.03(0.0037)	1.03e-15	178863	0.0267867	rs16851483	3:141275436	BMI	3.548e-10	25673413	71045	8.653e-06	3.317e-05
rs57158761	Height	3:185371172	2	IGF2BP2	G/A	0.4372	-0.0205 (0.0033)	8.35e-10	180385	0.10894	rs16860216	3:185488882	Height	5.2e-26	25282103	117710	2.015e-06	3.004e-06
rs57158761	Height	3:185371172	2	IGF2BP2	G/A	0.4372	-0.0205 (0.0033)	8.35e-10	180385	0.00164241	rs2300921	3:185651001	Height	2.1e-13	25282103	279829	2.015e-06	3.57e-06
rs57158761	Height	3:185371172	2	IGF2BP2	G/A	0.4372	-0.0205 (0.0033)	8.35e-10	180385	0.0126601	rs1516725	3:185824004	BMI	1.886e-22	25673413	452832	2.015e-06	3.474e-06
rs57158761	Height	3:185371172	2	IGF2BP2	G/A	0.4372	-0.0205 (0.0033)	8.35e-10	180385	0.0126601	rs1516725	3:185824004	Hip	1.034e-08	25673412	452832	2.015e-06	3.474e-06
rs57158761	Height	3:185371172	2	IGF2BP2	G/A	0.4372	-0.0205 (0.0033)	8.35e-10	180385	0.0126601	rs1516725	3:185824004	Obesity	3e-09	23563607	452832	2.015e-06	3.474e-06
rs57158761	Height	3:185371172	2	IGF2BP2	G/A	0.4372	-0.0205 (0.0033)	8.35e-10	180385	0.0126601	rs1516725	3:185824004	Waist	1.732e-09	25673412	452832	2.015e-06	3.474e-06
rs57158761	Height	3:185371172	2	IGF2BP2	G/A	0.4372	-0.0205 (0.0033)	8.35e-10	180385	0.00571082	rs7647305	3:185834290	BMI	7e-11	19079260	463118	2.015e-06	3.983e-06
rs57158761	Height	3:185371172	2	IGF2BP2	G/A	0.4372	-0.0205 (0.0033)	8.35e-10	180385	0.00971284	rs9816226	3:185834499	BMI	2e-18	20935630	463327	2.015e-06	3.991e-06
rs73175572	Height	3:185490184	2	IGF2BP2	G/A	0.115	0.0666 (0.0053)	8.27e-37	180385	0.135117	rs2098771	3:185563274	HipBMIadj	3.578e-08	25673412	73090	1.826e-10	1.456e-08
rs73175572	Height	3:185490184	2	IGF2BP2	G/A	0.115	0.0666 (0.0053)	8.27e-37	180385	0.199077	rs720390	3:185548683	Height	8.8e-58	25282103	58499	1.826e-10	1.677e-07
rs73175572	Height	3:185490184	2	IGF2BP2	G/A	0.115	0.0666 (0.0053)	8.27e-37	180385	0.00790064	rs2300921	3:185651001	Height	2.1e-13	25282103	160817	1.826e-10	2.22e-11
rs73175572	Height	3:185490184	2	IGF2BP2	G/A	0.115	0.0666 (0.0053)	8.27e-37	180385	0.0407678	rs16860216	3:185488882	Height	5.2e-26	25282103	1302	1.826e-10	2.446e-10
rs73175572	Height	3:185490184	2	IGF2BP2	G/A	0.115	0.0666 (0.0053)	8.27e-37	180385	0.00238357	rs7647305	3:185834290	BMI	7e-11	19079260	344106	1.826e-10	4.264e-10
rs73175572	Height	3:185490184	2	IGF2BP2	G/A	0.115	0.0666 (0.0053)	8.27e-37	180385	0.000106379	rs4234589	3:185818882	BMI	2.603e-24	25673413	328698	1.826e-10	3.862e-10
rs73175572	Height	3:185490184	2	IGF2BP2	G/A	0.115	0.0666 (0.0053)	8.27e-37	180385	0.00109027	rs1516728	3:185829891	BMI	7.023e-20	25673413	339707	1.826e-10	3.642e-10
rs73175572	Height	3:185490184	2	IGF2BP2	G/A	0.115	0.0666 (0.0053)	8.27e-37	180385	0.000307123	rs4234588	3:185786406	BMI	6.262e-18	25673413	296222	1.826e-10	2.072e-10
rs73175572	Height	3:185490184	2	IGF2BP2	G/A	0.115	0.0666 (0.0053)	8.27e-37	180385	0.00011624	rs1516725	3:185824004	BMI	1.886e-22	25673413	333820	1.826e-10	3.821e-10
rs73175572	Height	3:185490184	2	IGF2BP2	G/A	0.115	0.0666 (0.0053)	8.27e-37	180385	0.00015534	rs10513801	3:185822353	BMI	1.938e-23	25673413	332169	1.826e-10	3.858e-10
rs73175572	Height	3:185490184	2	IGF2BP2	G/A	0.115	0.0666 (0.0053)	8.27e-37	180385	0.00113487	rs7635103	3:185833759	BMI	4.896e-19	25673413	343575	1.826e-10	3.614e-10
rs73175572	Height	3:185490184	2	IGF2BP2	G/A	0.115	0.0666 (0.0053)	8.27e-37	180385	0.000807677	rs16860471	3:185847441	BMI	1.238e-15	25673413	357257	1.826e-10	2.748e-10
rs73175572	Height	3:185490184	2	IGF2BP2	G/A	0.115	0.0666 (0.0053)	8.27e-37	180385	0.00149165	rs9816226	3:185834499	BMI	2e-18	20935630	344315	1.826e-10	4.134e-10
rs73175572	Height	3:185490184	2	IGF2BP2	G/A	0.115	0.0666 (0.0053)	8.27e-37	180385	9.79156e-05	rs12638263	3:185795855	BMI	2.767e-16	25673413	305671	1.826e-10	3.543e-10
rs73175572	Height	3:185490184	2	IGF2BP2	G/A	0.115	0.0666 (0.0053)	8.27e-37	180385	0.000162329	rs6809651	3:185814642	BMI	9.133e-24	25673413	324458	1.826e-10	3.849e-10
rs73175572	Height	3:185490184	2	IGF2BP2	G/A	0.115	0.0666 (0.0053)	8.27e-37	180385	6.85807e-06	rs4234587	3:185785548	BMI	2.501e-10	25673413	295364	1.826e-10	2.058e-10
rs73175572	Height	3:185490184	2	IGF2BP2	G/A	0.115	0.0666 (0.0053)	8.27e-37	180385	8.42878e-06	rs9831938	3:185785996	BMI	5.254e-14	25673413	295812	1.826e-10	2.891e-10
rs73175572	Height	3:185490184	2	IGF2BP2	G/A	0.115	0.0666 (0.0053)	8.27e-37	180385	7.07815e-05	rs9824882	3:185783143	BMI	8.883e-14	25673413	292959	1.826e-10	2.725e-10
rs73175572	Height	3:185490184	2	IGF2BP2	G/A	0.115	0.0666 (0.0053)	8.27e-37	180385	0.00151615	rs9863591	3:185841624	BMI	1.198e-16	25673413	351440	1.826e-10	3.106e-10
rs73175572	Height	3:185490184	2	IGF2BP2	G/A	0.115	0.0666 (0.0053)	8.27e-37	180385	0.000458155	rs4494964	3:185776491	BMI	1.782e-15	25673413	286307	1.826e-10	1.975e-10
rs16888802	Height	4:13537668	2	LINC01097	G/T	0.1761	0.0282 (0.0043)	5.49e-11	185924	0.00171527	rs763318	4:12963574	Height	4.4e-17	25282103	574094	1.254e-06	2.033e-06
rs16888802	Height	4:13537668	2	LINC01097	G/T	0.1761	0.0282 (0.0043)	5.49e-11	185924	0.000519548	rs4834927	4:13194091	Height	1.2e-12	25282103	343577	1.254e-06	1.204e-06
rs78581007	HipBMIadj	4:17875735	3	LCORL	T/TCTC	0.2603	0.0202(0.0024)	1.48e-17	166717	0.0551135	rs7678436	4:17797966	Height	2e-40	25429064	77769	0.004695	0.05234
rs78581007	HipBMIadj	4:17875735	3	LCORL	T/TCTC	0.2603	0.0202(0.0024)	1.48e-17	166717	0.00182649	rs16895802	4:17815889	Height	2e-40	25429064	59846	0.003866	0.00455
rs78581007	HipBMIadj	4:17875735	3	LCORL	T/TCTC	0.2603	0.0202(0.0024)	1.48e-17	166717	0.0528289	rs13131350	4:17877487	Height	1e-53	25429064	1752	0.003866	0.03139
rs78581007	HipBMIadj	4:17875735	3	LCORL	T/TCTC	0.2603	0.0202(0.0024)	1.48e-17	166717	0.977334	rs925098	4:17919811	Height	3e-14	22021425	44076	0.003866	0.6467
rs78581007	HipBMIadj	4:17875735	3	LCORL	T/TCTC	0.2603	0.0202(0.0024)	1.48e-17	166717	0.0623462	rs7692995	4:17936634	Height	5.2e-100	25282103	60899	0.003866	0.06172
rs78581007	HipBMIadj	4:17875735	3	LCORL	T/TCTC	0.2603	0.0202(0.0024)	1.48e-17	166717	0.0614323	rs16896068	4:17944840	Height	2e-13	18391952	69105	0.003866	0.05746
rs78581007	HipBMIadj	4:17875735	3	LCORL	T/TCTC	0.2603	0.0202(0.0024)	1.48e-17	166717	0.985044	rs2724475	4:17946432	Height	2e-09	20881960	70697	0.004695	0.777
rs78581007	HipBMIadj	4:17875735	3	LCORL	T/TCTC	0.2603	0.0202(0.0024)	1.48e-17	166717	0.0614893	rs7684221	4:17957354	WaistBMIadj	4.152e-08	25673412	81619	0.004695	0.06691
rs78581007	HipBMIadj	4:17875735	3	LCORL	T/TCTC	0.2603	0.0202(0.0024)	1.48e-17	166717	0.983621	rs724577	4:17993410	Height	1e-15	21998595	117675	0.003866	0.867
rs78581007	HipBMIadj	4:17875735	3	LCORL	T/TCTC	0.2603	0.0202(0.0024)	1.48e-17	166717	0.484887	rs961014	4:18010384	Height	3.9e-27	25282103	134649	5.264e-06	0.003866
rs78581007	HipBMIadj	4:17875735	3	LCORL	T/TCTC	0.2603	0.0202(0.0024)	1.48e-17	166717	0.0614153	rs6830062	4:18017730	Height	1e-10	18391951	141995	0.003866	0.06584
rs78581007	HipBMIadj	4:17875735	3	LCORL	T/TCTC	0.2603	0.0202(0.0024)	1.48e-17	166717	0.0616202	rs6449353	4:18033488	Height	7e-46	20881960	157753	0.003866	0.06908
rs112967514	Weight	4:18025728	3	LCORL	T/TCTCA	0.1671	-0.0292(0.0046)	2.82e-10	184563	0.869503	rs2125654	4:18025368	Height	3.1e-70	21194676	360	0.0002824	0.185
rs112967514	Weight	4:18025728	3	LCORL	T/TCTCA	0.1671	-0.0292(0.0046)	2.82e-10	184563	0.869503	rs2125654	4:18025368	HipBMIadj	2.1e-08	25673412	360	0.0002824	0.185
rs112967514	Weight	4:18025728	3	LCORL	T/TCTCA	0.1671	-0.0292(0.0046)	2.82e-10	184563	0.864596	rs7684221	4:17957354	WaistBMIadj	4.152e-08	25673412	68374	0.0002824	0.2127
rs13106087	Weight	4:145566864	3	HHIP-AS1	T/C	0.1694	-0.033(0.0045)	1.33e-13	180112	0.988068	rs7689420	4:145568352	Height	4e-21	23563607	1488	0.02817	0.8925
rs13106087	Weight	4:145566864	3	HHIP-AS1	T/C	0.1694	-0.033(0.0045)	1.33e-13	180112	0.986083	rs1812175	4:145574844	Height	2.1e-86	25282103	7980	0.02817	0.9131
rs13106087	Weight	4:145566864	3	HHIP-AS1	T/C	0.1694	-0.033(0.0045)	1.33e-13	180112	0.986083	rs1812175	4:145574844	HipBMIadj	1.573e-34	25673412	7980	0.02817	0.9131
rs13106087	Weight	4:145566864	3	HHIP-AS1	T/C	0.1694	-0.033(0.0045)	1.33e-13	180112	0.986083	rs1812175	4:145574844	WaistBMIadj	3.953e-13	25673412	7980	0.02817	0.9131
rs13106087	Weight	4:145566864	3	HHIP-AS1	T/C	0.1694	-0.033(0.0045)	1.33e-13	180112	0.00868587	rs17777628	4:145592686	Height	8e-12	25282103	25822	0.02817	0.01359
rs13106087	Weight	4:145566864	3	HHIP-AS1	T/C	0.1694	-0.033(0.0045)	1.33e-13	180112	0.197769	rs6854783	4:145643079	Height	2e-09	18391952	76215	0.03722	0.2473
rs13106087	Weight	4:145566864	3	HHIP-AS1	T/C	0.1694	-0.033(0.0045)	1.33e-13	180112	0.163797	rs1492820	4:145650021	Height	1e-11	18391950	83157	0.02817	0.3806
rs13106087	Weight	4:145566864	3	HHIP-AS1	T/C	0.1694	-0.033(0.0045)	1.33e-13	180112	0.00886644	rs11727676	4:145659064	BMI	2.55e-08	25673413	92200	0.02817	0.02345
rs13106087	Weight	4:145566864	3	HHIP-AS1	T/C	0.1694	-0.033(0.0045)	1.33e-13	180112	0.0921165	rs951252	4:145825151	Hip	6.59e-16	25673412	258287	0.02817	0.1659
rs13106087	Weight	4:145566864	3	HHIP-AS1	T/C	0.1694	-0.033(0.0045)	1.33e-13	180112	0.0937433	rs4240326	4:145839264	Height	2.7e-43	25282103	272400	0.02817	0.1624
rs13106087	Weight	4:145566864	3	HHIP-AS1	T/C	0.1694	-0.033(0.0045)	1.33e-13	180112	0.0583845	rs6823268	4:145982563	Height	2e-12	25429064	415699	0.02817	0.09978
rs2131354	Weight	4:145599908	3	HHIP	G/A	0.4714	-0.0264(0.0033)	2.76e-15	182248	0.104936	rs11727676	4:145659064	BMI	2.55e-08	25673413	59156	0.001639	0.001344
rs2131354	Weight	4:145599908	3	HHIP	G/A	0.4714	-0.0264(0.0033)	2.76e-15	182248	0.888448	rs1492819	4:145619413	Height	9.1e-59	21194676	19505	0.001639	0.5446
rs2131354	Weight	4:145599908	3	HHIP	G/A	0.4714	-0.0264(0.0033)	2.76e-15	182248	0.888448	rs1492819	4:145619413	HipBMIadj	1.9e-17	25673412	19505	0.001639	0.5446
rs2131354	Weight	4:145599908	3	HHIP	G/A	0.4714	-0.0264(0.0033)	2.76e-15	182248	0.373457	rs951252	4:145825151	Hip	6.59e-16	25673412	225243	0.001639	0.09268
rs2131354	Weight	4:145599908	3	HHIP	G/A	0.4714	-0.0264(0.0033)	2.76e-15	182248	0.182962	rs1812175	4:145574844	Height	2.1e-86	25282103	25064	0.001639	0.01737
rs2131354	Weight	4:145599908	3	HHIP	G/A	0.4714	-0.0264(0.0033)	2.76e-15	182248	0.182962	rs1812175	4:145574844	HipBMIadj	1.573e-34	25673412	25064	0.001639	0.01737
rs2131354	Weight	4:145599908	3	HHIP	G/A	0.4714	-0.0264(0.0033)	2.76e-15	182248	0.182962	rs1812175	4:145574844	WaistBMIadj	3.953e-13	25673412	25064	0.001639	0.01737
rs10044000	HipBMIadj	5:134343661	3	CATSPER3	T/C	0.3908	0.0157(0.0022)	6.45e-13	166717	0.225396	rs537930	5:134348703	Height	9e-09	25429064	5042	1.884e-05	0.0004453
rs10044000	HipBMIadj	5:134343661	3	CATSPER3	T/C	0.3908	0.0157(0.0022)	6.45e-13	166717	0.165944	rs31198	5:134372685	Height	8e-06	18391951	29024	1.884e-05	0.0006566
rs10044000	HipBMIadj	5:134343661	3	CATSPER3	T/C	0.3908	0.0157(0.0022)	6.45e-13	166717	0.210413	rs526896	5:134356705	Height	2.6e-27	25282103	13044	1.884e-05	0.0002275
rs10044000	HipBMIadj	5:134343661	3	CATSPER3	T/C	0.3908	0.0157(0.0022)	6.45e-13	166717	1	rs10044000	5:134343661	Height	4.5e-15	21194676	0	--	--
rs10044000	HipBMIadj	5:134343661	3	CATSPER3	T/C	0.3908	0.0157(0.0022)	6.45e-13	166717	0.00255154	rs9327705	5:134510303	Height	1.8e-08	25282103	166642	1.884e-05	3.304e-05
rs12192672	HipBMIadj	6:7229619	3	RREB1	A/G	0.297	0.0132(0.0023)	7.84e-09	166646	0.000124507	rs1294409	6:6738355	Hip	2.959e-08	25673412	491264	0.0002143	0.0002687
rs12192672	HipBMIadj	6:7229619	3	RREB1	A/G	0.297	0.0132(0.0023)	7.84e-09	166646	8.73188e-05	rs1294410	6:6738752	HipBMIadj	1.655e-15	25673412	490867	0.0002143	0.000266
rs12192672	HipBMIadj	6:7229619	3	RREB1	A/G	0.297	0.0132(0.0023)	7.84e-09	166646	2.6788e-05	rs1294421	6:6743149	WHR	2e-10	23563607	486470	0.0002143	0.0002502
rs12192672	HipBMIadj	6:7229619	3	RREB1	A/G	0.297	0.0132(0.0023)	7.84e-09	166646	3.79603e-05	rs4246079	6:6889818	Height	4.5e-14	25282103	339801	0.0002143	0.0002383
rs12192672	HipBMIadj	6:7229619	3	RREB1	A/G	0.297	0.0132(0.0023)	7.84e-09	166646	0.521363	rs17603945	6:7213016	Height	1.1e-15	25282103	16603	0.0002143	0.1802
rs12192672	HipBMIadj	6:7229619	3	RREB1	A/G	0.297	0.0132(0.0023)	7.84e-09	166646	0.00882548	rs6931262	6:7217517	WHR	3e-08	23966867	12102	0.0002143	0.0006935
rs12192672	HipBMIadj	6:7229619	3	RREB1	A/G	0.297	0.0132(0.0023)	7.84e-09	166646	0.000650397	rs1885486	6:7695973	Height	5e-17	23563607	466354	0.0002143	0.0002287
rs12192672	HipBMIadj	6:7229619	3	RREB1	A/G	0.297	0.0132(0.0023)	7.84e-09	166646	0.000460921	rs9392918	6:7708631	Height	2.4e-43	25282103	479012	0.0002143	0.000224
rs12192672	HipBMIadj	6:7229619	3	RREB1	A/G	0.297	0.0132(0.0023)	7.84e-09	166646	0.000309398	rs12198986	6:7720059	Height	2e-11	18391951	490440	0.0002143	0.0002248
rs12192672	HipBMIadj	6:7229619	3	RREB1	A/G	0.297	0.0132(0.0023)	7.84e-09	166646	4.75622e-05	rs13216391	6:7789943	HipBMIadj	2.648e-09	25673412	560324	0.0002143	0.0002002
rs12192672	HipBMIadj	6:7229619	3	RREB1	A/G	0.297	0.0132(0.0023)	7.84e-09	166646	0.000499884	rs3812163	6:7725760	Height	1e-07	25429064	496141	0.0002143	0.0002391
rs41271299	Height	6:19839415	2	ID4	T/C	0.0553	0.1231 (0.0069)	1.9e-71	227153	0.155156	rs1047014	6:19841493	Height	7.5e-20	25282103	2078	7.647e-14	1.051e-07
rs41271299	Height	6:19839415	2	ID4	T/C	0.0553	0.1231 (0.0069)	1.9e-71	227153	8.47737e-05	rs9356744	6:20685486	BMI	5e-13	24861553	846071	7.647e-14	1.007e-13
rs41271299	Height	6:19839415	2	ID4	T/C	0.0553	0.1231 (0.0069)	1.9e-71	227153	0.000205464	rs2206734	6:20694884	BMI	1e-11	22344221	855469	7.647e-14	7.124e-14
rs7766641	Weight	6:26184102	3	HIST1H2BE	A/G	0.2601	-0.0442(0.0038)	1.35e-30	179343	0.0599726	rs1865760	6:25916979	Height	2e-13	25429064	267123	6.902e-05	0.0001449
rs7766641	Weight	6:26184102	3	HIST1H2BE	A/G	0.2601	-0.0442(0.0038)	1.35e-30	179343	0.246743	rs4141885	6:26157481	Height	7.6e-22	25282103	26621	6.902e-05	0.001228
rs7766641	Weight	6:26184102	3	HIST1H2BE	A/G	0.2601	-0.0442(0.0038)	1.35e-30	179343	0.93363	rs806794	6:26200677	Height	4.6e-74	25282103	16575	6.902e-05	0.6468
rs7766641	Weight	6:26184102	3	HIST1H2BE	A/G	0.2601	-0.0442(0.0038)	1.35e-30	179343	0.93363	rs806794	6:26200677	HipBMIadj	2.006e-31	25673412	16575	6.902e-05	0.6468
rs7766641	Weight	6:26184102	3	HIST1H2BE	A/G	0.2601	-0.0442(0.0038)	1.35e-30	179343	0.93363	rs806794	6:26200677	Hip	2.802e-16	25673412	16575	6.902e-05	0.6468
rs7766641	Weight	6:26184102	3	HIST1H2BE	A/G	0.2601	-0.0442(0.0038)	1.35e-30	179343	0.93363	rs806794	6:26200677	Waist	2.122e-09	25673412	16575	6.902e-05	0.6468
rs7766641	Weight	6:26184102	3	HIST1H2BE	A/G	0.2601	-0.0442(0.0038)	1.35e-30	179343	0.899182	rs10946808	6:26233387	Height	6e-10	18391951	49285	6.902e-05	0.1878
rs7766641	Weight	6:26184102	3	HIST1H2BE	A/G	0.2601	-0.0442(0.0038)	1.35e-30	179343	0.246399	rs7773004	6:26267755	WaistBMIadj	1.925e-15	25673412	83653	6.902e-05	0.003777
rs766406	Weight	6:26319588	3	HIST1H3PS1	G/T	0.3665	0.0215(0.0035)	6.43e-10	180112	1	rs766406	6:26319588	Height	5.8e-38	21194676	0	--	--
rs766406	Weight	6:26319588	3	HIST1H3PS1	G/T	0.3665	0.0215(0.0035)	6.43e-10	180112	1	rs766406	6:26319588	WaistBMIadj	2.3e-09	25673412	0	--	--
rs766406	Weight	6:26319588	3	HIST1H3PS1	G/T	0.3665	0.0215(0.0035)	6.43e-10	180112	1	rs766406	6:26319588	HipBMIadj	3.5e-12	25673412	0	--	--
rs1624064	Weight	6:26378681	3	BTN3A2	C/T	0.4241	-0.0236(0.0034)	3.98e-12	180112	0.00360282	rs4141885	6:26157481	Height	7.6e-22	25282103	221200	0.0009141	0.0008041
rs1624064	Weight	6:26378681	3	BTN3A2	C/T	0.4241	-0.0236(0.0034)	3.98e-12	180112	0.100329	rs12210905	6:27151309	HipBMIadj	9.538e-09	25673412	772628	0.0009141	0.003602
rs1624064	Weight	6:26378681	3	BTN3A2	C/T	0.4241	-0.0236(0.0034)	3.98e-12	180112	0.00458502	rs7773004	6:26267755	WaistBMIadj	1.925e-15	25673412	110926	0.0009141	0.0004296
rs1624064	Weight	6:26378681	3	BTN3A2	C/T	0.4241	-0.0236(0.0034)	3.98e-12	180112	0.0104737	rs10946808	6:26233387	Height	6e-10	18391951	145294	0.0009141	0.002829
rs1624064	Weight	6:26378681	3	BTN3A2	C/T	0.4241	-0.0236(0.0034)	3.98e-12	180112	0.0225198	rs806794	6:26200677	Height	4.6e-74	25282103	178004	0.0009141	0.005097
rs1624064	Weight	6:26378681	3	BTN3A2	C/T	0.4241	-0.0236(0.0034)	3.98e-12	180112	0.0225198	rs806794	6:26200677	HipBMIadj	2.006e-31	25673412	178004	0.0009141	0.005097
rs1624064	Weight	6:26378681	3	BTN3A2	C/T	0.4241	-0.0236(0.0034)	3.98e-12	180112	0.0225198	rs806794	6:26200677	Waist	2.122e-09	25673412	178004	0.0009141	0.005097
rs1624064	Weight	6:26378681	3	BTN3A2	C/T	0.4241	-0.0236(0.0034)	3.98e-12	180112	0.0225198	rs806794	6:26200677	Hip	2.802e-16	25673412	178004	0.0009141	0.005097
rs1624064	Weight	6:26378681	3	BTN3A2	C/T	0.4241	-0.0236(0.0034)	3.98e-12	180112	1	rs1624064	6:26378681	Height	4.3e-07	25282103	0	--	--
rs6901225	Weight	6:26670491	3	ZNF322	G/A	0.1199	-0.0377(0.0052)	4.2e-13	180112	0.835231	rs10456048	6:26691642	Height	2e-14	21194676	21151	0.2134	0.06849
rs6901225	Weight	6:26670491	3	ZNF322	G/A	0.1199	-0.0377(0.0052)	4.2e-13	180112	0.130402	rs806794	6:26200677	Height	4.6e-74	25282103	16575	0.6835	0.06849
rs6901225	Weight	6:26670491	3	ZNF322	G/A	0.1199	-0.0377(0.0052)	4.2e-13	180112	0.130402	rs806794	6:26200677	HipBMIadj	2.006e-31	25673412	16575	0.6835	0.06849
rs6901225	Weight	6:26670491	3	ZNF322	G/A	0.1199	-0.0377(0.0052)	4.2e-13	180112	0.130402	rs806794	6:26200677	Hip	2.802e-16	25673412	16575	0.6835	0.06849
rs6901225	Weight	6:26670491	3	ZNF322	G/A	0.1199	-0.0377(0.0052)	4.2e-13	180112	0.130402	rs806794	6:26200677	Waist	2.122e-09	25673412	16575	0.6835	0.06849
rs6901225	Weight	6:26670491	3	ZNF322	G/A	0.1199	-0.0377(0.0052)	4.2e-13	180112	0.0418501	rs7773004	6:26267755	WaistBMIadj	1.925e-15	25673412	402736	0.2407	0.06849
rs6901225	Weight	6:26670491	3	ZNF322	G/A	0.1199	-0.0377(0.0052)	4.2e-13	180112	0.666062	rs12210905	6:27151309	HipBMIadj	9.538e-09	25673412	480818	0.6201	0.06849
rs1264622	Height	6:30256936	1	HLA-L/HCG17/HCG18	T/C	0.1989	0.0302 (0.0041)	3.05e-13	185169	0.0275999	rs879882	6:31139452	Height	2e-07	20881960	882516	1.529e-05	1.827e-06
rs1264622	Height	6:30256936	1	HLA-L/HCG17/HCG18	T/C	0.1989	0.0302 (0.0041)	3.05e-13	185169	0.0129651	rs1265097	6:31106459	Height	1.7e-32	25282103	849523	1.529e-05	0.0001505
rs2523583	HipBMIadj	6:31327895	3	XXbac-BPG248L24.12	G/A	0.2963	0.0199(0.0023)	8.06e-18	161069	0.00258095	rs2251830	6:31016978	Height	5e-22	25429064	310917	0.000449	0.0003203
rs2523583	HipBMIadj	6:31327895	3	XXbac-BPG248L24.12	G/A	0.2963	0.0199(0.0023)	8.06e-18	161069	0.0352213	rs1265097	6:31106459	Height	1.7e-32	25282103	221436	0.000449	0.0005998
rs2523583	HipBMIadj	6:31327895	3	XXbac-BPG248L24.12	G/A	0.2963	0.0199(0.0023)	8.06e-18	161069	0.889958	rs2247056	6:31265490	Height	4e-12	23563607	62405	0.000449	0.004793
rs2523583	HipBMIadj	6:31327895	3	XXbac-BPG248L24.12	G/A	0.2963	0.0199(0.0023)	8.06e-18	161069	0.889342	rs6457374	6:31272261	Height	8.3e-35	25282103	55634	0.000449	0.007249
rs2523583	HipBMIadj	6:31327895	3	XXbac-BPG248L24.12	G/A	0.2963	0.0199(0.0023)	8.06e-18	161069	0.1406	rs7741091	6:31352631	HipBMIadj	1.687e-08	25673412	24736	0.000449	0.0001659
rs2523583	HipBMIadj	6:31327895	3	XXbac-BPG248L24.12	G/A	0.2963	0.0199(0.0023)	8.06e-18	161069	0.37879	rs2256183	6:31380529	Height	8e-29	20881960	52634	0.000449	0.001095
rs2523583	HipBMIadj	6:31327895	3	XXbac-BPG248L24.12	G/A	0.2963	0.0199(0.0023)	8.06e-18	161069	0.123498	rs2844479	6:31572956	Height	3e-10	23563607	245061	0.000449	0.0007183
rs2523583	HipBMIadj	6:31327895	3	XXbac-BPG248L24.12	G/A	0.2963	0.0199(0.0023)	8.06e-18	161069	0.123498	rs2844479	6:31572956	Weight	2e-08	19079260	245061	0.000449	0.0007183
rs2523583	HipBMIadj	6:31327895	3	XXbac-BPG248L24.12	G/A	0.2963	0.0199(0.0023)	8.06e-18	161069	0.14229	rs2857693	6:31588384	Height	3.4e-29	25282103	260489	0.000449	0.001698
rs750884927	HipBMIadj	6:31523676	3	NFKBIL1	T/TC	0.2283	-0.0161(0.0026)	3.65e-10	166717	0.587759	rs2523512	6:31506801	Height	9.8e-15	21194676	16875	0.01721	0.2681
rs750884927	HipBMIadj	6:31523676	3	NFKBIL1	T/TC	0.2283	-0.0161(0.0026)	3.65e-10	166717	0.0150264	rs7759742	6:32381736	WHRBMIadj	2e-11	25673412	858060	0.01721	0.009931
rs750884927	HipBMIadj	6:31523676	3	NFKBIL1	T/TC	0.2283	-0.0161(0.0026)	3.65e-10	166717	0.0569386	rs7741091	6:31352631	HipBMIadj	1.687e-08	25673412	171045	0.01721	0.01269
rs750884927	HipBMIadj	6:31523676	3	NFKBIL1	T/TC	0.2283	-0.0161(0.0026)	3.65e-10	166717	0.0575111	rs6457374	6:31272261	Height	8.3e-35	25282103	251415	0.01721	0.07236
rs6930571	Height	6:32383208	2	BTNL2	T/G	0.1789	0.0379 (0.0044)	6.01e-18	177335	0.201601	rs7759742	6:32381736	WHRBMIadj	2e-11	25673412	1472	8.735e-06	7.888e-05
rs6930571	Height	6:32383208	2	BTNL2	T/G	0.1789	0.0379 (0.0044)	6.01e-18	177335	0.144781	rs6457620	6:32663999	Height	2e-16	20881960	280791	8.735e-06	0.0006469
rs6930571	Height	6:32383208	2	BTNL2	T/G	0.1789	0.0379 (0.0044)	6.01e-18	177335	0.0578731	rs185819	6:32050067	Height	3e-08	18391951	333141	8.735e-06	0.0007604
rs6930571	Height	6:32383208	2	BTNL2	T/G	0.1789	0.0379 (0.0044)	6.01e-18	177335	0.0454381	rs2857693	6:31588384	Height	3.4e-29	25282103	794824	8.735e-06	0.0002333
rs6930571	Height	6:32383208	2	BTNL2	T/G	0.1789	0.0379 (0.0044)	6.01e-18	177335	0.0403375	rs2844479	6:31572956	Height	3e-10	23563607	810252	8.735e-06	8.81e-05
rs6930571	Height	6:32383208	2	BTNL2	T/G	0.1789	0.0379 (0.0044)	6.01e-18	177335	0.00412008	rs3129254	6:33108287	Height	1.7e-11	25282103	725079	8.735e-06	1.7e-05
rs11757517	Weight	6:34514207	3	SPDEF	T/C	0.0561	0.0469(0.0072)	8.57e-11	185617	0.00033342	rs7742369	6:34165721	Height	1e-13	20189936	348486	4.486e-06	3.761e-06
rs11757517	Weight	6:34514207	3	SPDEF	T/C	0.0561	0.0469(0.0072)	8.57e-11	185617	5.21414e-05	rs12214804	6:34188866	Height	1.6e-52	25282103	325341	1.589e-05	1.832e-05
rs11757517	Weight	6:34514207	3	SPDEF	T/C	0.0561	0.0469(0.0072)	8.57e-11	185617	0.000579014	rs1759645	6:34194866	Height	5e-15	23563607	319341	4.486e-06	2.916e-06
rs11757517	Weight	6:34514207	3	SPDEF	T/C	0.0561	0.0469(0.0072)	8.57e-11	185617	0.000579014	rs1759645	6:34194866	HipBMIadj	9.196e-09	25673412	319341	4.486e-06	2.916e-06
rs11757517	Weight	6:34514207	3	SPDEF	T/C	0.0561	0.0469(0.0072)	8.57e-11	185617	8.59757e-05	rs1776897	6:34195011	Height	1e-08	18391951	319196	4.486e-06	5.307e-06
rs11757517	Weight	6:34514207	3	SPDEF	T/C	0.0561	0.0469(0.0072)	8.57e-11	185617	8.59757e-05	rs1776897	6:34195011	WHRBMIadj	6.8e-09	25673412	319196	4.486e-06	5.307e-06
rs11757517	Weight	6:34514207	3	SPDEF	T/C	0.0561	0.0469(0.0072)	8.57e-11	185617	8.59757e-05	rs1776897	6:34195011	WaistBMIadj	5.584e-20	25673412	319196	4.486e-06	5.307e-06
rs11757517	Weight	6:34514207	3	SPDEF	T/C	0.0561	0.0469(0.0072)	8.57e-11	185617	0.000158951	rs2780226	6:34199092	Height	8e-28	20881960	315115	4.486e-06	5.273e-06
rs11757517	Weight	6:34514207	3	SPDEF	T/C	0.0561	0.0469(0.0072)	8.57e-11	185617	0.000113902	rs1150781	6:34214322	Height	2e-39	21194676	299885	4.486e-06	6.764e-06
rs11757517	Weight	6:34514207	3	SPDEF	T/C	0.0561	0.0469(0.0072)	8.57e-11	185617	0.000168303	rs6918981	6:34238514	Height	2e-30	25429064	275693	4.486e-06	3.001e-06
rs11757517	Weight	6:34514207	3	SPDEF	T/C	0.0561	0.0469(0.0072)	8.57e-11	185617	0.000496846	rs206936	6:34302869	BMI	3e-08	20935630	211338	4.486e-06	4.959e-06
rs11757517	Weight	6:34514207	3	SPDEF	T/C	0.0561	0.0469(0.0072)	8.57e-11	185617	0.0718172	rs205262	6:34563164	BMI	1.753e-10	25673413	48957	4.486e-06	0.0001043
rs11757517	Weight	6:34514207	3	SPDEF	T/C	0.0561	0.0469(0.0072)	8.57e-11	185617	0.129997	rs2744971	6:34581636	Height	8e-13	23563607	67429	4.486e-06	0.00894
rs11757517	Weight	6:34514207	3	SPDEF	T/C	0.0561	0.0469(0.0072)	8.57e-11	185617	0.148284	rs3800461	6:34616322	Height	9.1e-33	25282103	102115	4.486e-06	0.0009777
rs11757517	Weight	6:34514207	3	SPDEF	T/C	0.0561	0.0469(0.0072)	8.57e-11	185617	0.128311	rs2814993	6:34618893	Height	4e-12	18391952	104686	4.486e-06	0.007986
rs11757517	Weight	6:34514207	3	SPDEF	T/C	0.0561	0.0469(0.0072)	8.57e-11	185617	0.128731	rs6938239	6:34683635	Height	6e-12	20881960	169428	4.486e-06	0.007004
rs11757517	Weight	6:34514207	3	SPDEF	T/C	0.0561	0.0469(0.0072)	8.57e-11	185617	0.122541	rs16894959	6:34825662	HipBMIadj	3.204e-13	25673412	311455	4.486e-06	0.0071
rs11757517	Weight	6:34514207	3	SPDEF	T/C	0.0561	0.0469(0.0072)	8.57e-11	185617	0.122541	rs16894959	6:34825662	Waist	3.443e-08	25673412	311455	4.486e-06	0.0071
rs11757517	Weight	6:34514207	3	SPDEF	T/C	0.0561	0.0469(0.0072)	8.57e-11	185617	0.00782521	rs13210323	6:35005084	Height	8e-12	23563607	490877	1.589e-05	3.595e-05
rs11757517	Weight	6:34514207	3	SPDEF	T/C	0.0561	0.0469(0.0072)	8.57e-11	185617	0.00782521	rs13210323	6:35005084	WaistBMIadj	1.448e-08	25673412	490877	1.589e-05	3.595e-05
rs112540634	Weight	6:34623905	3	C6orf106	T/C	0.1369	0.0588(0.0048)	2.4e-34	185812	0.9607	rs2744956	6:34618937	Height	9e-42	21194676	4968	2.846e-09	0.1917
rs112540634	Weight	6:34623905	3	C6orf106	T/C	0.1369	0.0588(0.0048)	2.4e-34	185812	0.0165061	rs206936	6:34302869	BMI	3e-08	20935630	321036	2.846e-09	1.378e-08
rs112540634	Weight	6:34623905	3	C6orf106	T/C	0.1369	0.0588(0.0048)	2.4e-34	185812	0.0572592	rs13210323	6:35005084	Height	8e-12	23563607	490877	6.105e-09	3.432e-08
rs112540634	Weight	6:34623905	3	C6orf106	T/C	0.1369	0.0588(0.0048)	2.4e-34	185812	0.0572592	rs13210323	6:35005084	WaistBMIadj	1.448e-08	25673412	490877	6.105e-09	3.432e-08
rs112540634	Weight	6:34623905	3	C6orf106	T/C	0.1369	0.0588(0.0048)	2.4e-34	185812	0.019555	rs1759645	6:34194866	HipBMIadj	9.196e-09	25673412	319341	2.846e-09	2.413e-08
rs112540634	Weight	6:34623905	3	C6orf106	T/C	0.1369	0.0588(0.0048)	2.4e-34	185812	0.019555	rs1759645	6:34194866	Height	5e-15	23563607	429039	2.846e-09	2.413e-08
rs112540634	Weight	6:34623905	3	C6orf106	T/C	0.1369	0.0588(0.0048)	2.4e-34	185812	0.422117	rs205262	6:34563164	BMI	1.753e-10	25673413	60741	2.846e-09	5.741e-07
rs112540634	Weight	6:34623905	3	C6orf106	T/C	0.1369	0.0588(0.0048)	2.4e-34	185812	0.951647	rs16894959	6:34825662	HipBMIadj	3.204e-13	25673412	311455	2.846e-09	0.366
rs112540634	Weight	6:34623905	3	C6orf106	T/C	0.1369	0.0588(0.0048)	2.4e-34	185812	0.951647	rs16894959	6:34825662	Waist	3.443e-08	25673412	311455	2.846e-09	0.366
rs112540634	Weight	6:34623905	3	C6orf106	T/C	0.1369	0.0588(0.0048)	2.4e-34	185812	0.00249128	rs1776897	6:34195011	Height	1e-08	18391951	428894	2.846e-09	7.06e-09
rs112540634	Weight	6:34623905	3	C6orf106	T/C	0.1369	0.0588(0.0048)	2.4e-34	185812	0.00249128	rs1776897	6:34195011	WHRBMIadj	6.8e-09	25673412	428894	2.846e-09	7.06e-09
rs112540634	Weight	6:34623905	3	C6orf106	T/C	0.1369	0.0588(0.0048)	2.4e-34	185812	0.00249128	rs1776897	6:34195011	WaistBMIadj	5.584e-20	25673412	428894	2.846e-09	7.06e-09
rs79918896	WaistBMIadj	6:81041278	3	BCKDHB	G/A	0.0323	0.0316(0.0054)	6.96e-09	174393	0.0250882	rs2322633	6:80845989	Height	3e-09	23563607	195289	0.101	0.2358
rs79918896	WaistBMIadj	6:81041278	3	BCKDHB	G/A	0.0323	0.0316(0.0054)	6.96e-09	174393	0.0250481	rs648831	6:80956208	Height	2.6e-26	25282103	85070	0.101	0.2668
rs79918896	WaistBMIadj	6:81041278	3	BCKDHB	G/A	0.0323	0.0316(0.0054)	6.96e-09	174393	0.537303	rs1341278	6:81038921	Height	5.8e-18	25282103	2357	0.101	0.508
rs79918896	WaistBMIadj	6:81041278	3	BCKDHB	G/A	0.0323	0.0316(0.0054)	6.96e-09	174393	0.00657601	rs310405	6:81800362	Height	1e-10	23563607	759084	0.101	0.1394
rs79918896	WaistBMIadj	6:81041278	3	BCKDHB	G/A	0.0323	0.0316(0.0054)	6.96e-09	174393	0.0077037	rs310421	6:81792063	Height	3.3e-27	25282103	750785	0.101	0.1404
rs79918896	WaistBMIadj	6:81041278	3	BCKDHB	G/A	0.0323	0.0316(0.0054)	6.96e-09	174393	0.0215001	rs9443804	6:81315597	Height	3.9e-15	25282103	274319	0.101	0.2229
rs9443804	WaistBMIadj	6:81315597	3	RP11-486E2.1	G/A	0.446	0.0125(0.0019)	9.23e-11	174393	0.00448034	rs310421	6:81792063	Height	3.3e-27	25282103	476466	7.449e-05	0.0001357
rs9443804	WaistBMIadj	6:81315597	3	RP11-486E2.1	G/A	0.446	0.0125(0.0019)	9.23e-11	174393	0.00889488	rs648831	6:80956208	Height	2.6e-26	25282103	359389	7.449e-05	2.634e-05
rs9443804	WaistBMIadj	6:81315597	3	RP11-486E2.1	G/A	0.446	0.0125(0.0019)	9.23e-11	174393	0.00805282	rs1341278	6:81038921	Height	5.8e-18	25282103	276676	7.449e-05	0.0001145
rs9443804	WaistBMIadj	6:81315597	3	RP11-486E2.1	G/A	0.446	0.0125(0.0019)	9.23e-11	174393	1	rs9443804	6:81315597	Height	3.9e-15	25282103	0	--	--
rs9443804	WaistBMIadj	6:81315597	3	RP11-486E2.1	G/A	0.446	0.0125(0.0019)	9.23e-11	174393	0.00446271	rs310405	6:81800362	Height	1e-10	23563607	484765	7.449e-05	0.0001356
rs35208145	WaistBMIadj	6:81460036	3	RP11-486E2.1	GTAAC/G	0.1166	0.0182(0.003)	1.88e-09	174393	0.003676	rs310421	6:81792063	Height	3.3e-27	25282103	332027	0.0002091	0.0004806
rs35208145	WaistBMIadj	6:81460036	3	RP11-486E2.1	GTAAC/G	0.1166	0.0182(0.003)	1.88e-09	174393	0.109308	rs9443804	6:81315597	Height	3.9e-15	25282103	144439	0.0002091	0.0119
rs35208145	WaistBMIadj	6:81460036	3	RP11-486E2.1	GTAAC/G	0.1166	0.0182(0.003)	1.88e-09	174393	0.00360386	rs310405	6:81800362	Height	1e-10	23563607	340326	0.0002091	0.0004714
rs35208145	WaistBMIadj	6:81460036	3	RP11-486E2.1	GTAAC/G	0.1166	0.0182(0.003)	1.88e-09	174393	4.37625e-05	rs3828760	6:82456984	Height	2.9e-12	25282103	996948	0.0002091	0.0002155
rs35208145	WaistBMIadj	6:81460036	3	RP11-486E2.1	GTAAC/G	0.1166	0.0182(0.003)	1.88e-09	174393	0.0467554	rs648831	6:80956208	Height	2.6e-26	25282103	503828	0.0002091	0.002299
rs35208145	WaistBMIadj	6:81460036	3	RP11-486E2.1	GTAAC/G	0.1166	0.0182(0.003)	1.88e-09	174393	0.86841	rs11751271	6:81453623	Height	3.5e-20	21194676	6413	0.0002091	0.9043
rs35208145	WaistBMIadj	6:81460036	3	RP11-486E2.1	GTAAC/G	0.1166	0.0182(0.003)	1.88e-09	174393	0.0545114	rs1341278	6:81038921	Height	5.8e-18	25282103	421115	0.0002091	0.0006799
rs577721086	WaistBMIadj	6:127440047	3	RSPO3	C/T	0.0513	0.056(0.0043)	2.54e-39	217100	0.983961	rs72959041	6:127454893	WHRBMIadj	7e-23	25673412	14846	5.474e-05	0.1846
rs577721086	WaistBMIadj	6:127440047	3	RSPO3	C/T	0.0513	0.056(0.0043)	2.54e-39	217100	0.0533356	rs2745353	6:127452935	WaistBMIadj	7.884e-19	25673412	12888	5.474e-05	0.00033
rs577721086	WaistBMIadj	6:127440047	3	RSPO3	C/T	0.0513	0.056(0.0043)	2.54e-39	217100	0.178793	rs2745359	6:127381956	WaistBMIadj	1.3e-10	25673412	58091	5.474e-05	0.0004239
rs577721086	WaistBMIadj	6:127440047	3	RSPO3	C/T	0.0513	0.056(0.0043)	2.54e-39	217100	0.050071	rs2489623	6:127455821	Waist	3.406e-08	25673412	15774	5.474e-05	0.0003633
rs577721086	WaistBMIadj	6:127440047	3	RSPO3	C/T	0.0513	0.056(0.0043)	2.54e-39	217100	0.0472295	rs7745274	6:127509157	WHR	9e-10	23563607	69110	1.83e-06	7.037e-06
rs577721086	WaistBMIadj	6:127440047	3	RSPO3	C/T	0.0513	0.056(0.0043)	2.54e-39	217100	0.00267566	rs4549631	6:126966308	Height	5e-13	18391952	473739	5.474e-05	8.626e-05
rs577721086	WaistBMIadj	6:127440047	3	RSPO3	C/T	0.0513	0.056(0.0043)	2.54e-39	217100	0.0589783	rs9491696	6:127452639	HipBMIadj	1.442e-10	25673412	12592	5.474e-05	0.000459
rs577721086	WaistBMIadj	6:127440047	3	RSPO3	C/T	0.0513	0.056(0.0043)	2.54e-39	217100	0.00431535	rs1538170	6:126752874	HipBMIadj	2.481e-12	25673412	687173	5.474e-05	3.862e-05
rs577721086	WaistBMIadj	6:127440047	3	RSPO3	C/T	0.0513	0.056(0.0043)	2.54e-39	217100	0.0189184	rs11961815	6:127435595	WHRBMIadj	6.5e-09	25673412	4452	5.474e-05	5.917e-05
rs577721086	WaistBMIadj	6:127440047	3	RSPO3	C/T	0.0513	0.056(0.0043)	2.54e-39	217100	0.0533356	rs1936805	6:127452116	WHRBMIadj	8e-36	25673412	12069	5.474e-05	0.0003065
rs577721086	WaistBMIadj	6:127440047	3	RSPO3	C/T	0.0513	0.056(0.0043)	2.54e-39	217100	0.983961	rs72959041	6:127454893	WHRBMIadj	7e-23	25673412	14846	5.474e-05	0.1846
rs577721086	WaistBMIadj	6:127440047	3	RSPO3	C/T	0.0513	0.056(0.0043)	2.54e-39	217100	0.0589783	rs9491696	6:127452639	HipBMIadj	1.442e-10	25673412	12592	5.474e-05	0.000459
rs12661188	Weight	6:130378833	3	L3MBTL3	T/C	0.3164	0.0316(0.0036)	2.06e-18	180112	0.161008	rs1415701	6:130345835	Height	1.5e-34	25282103	32998	0.000394	0.009828
rs12661188	Weight	6:130378833	3	L3MBTL3	T/C	0.3164	0.0316(0.0036)	2.06e-18	180112	0.967563	rs7451021	6:130381246	Height	1.8e-32	21194676	2413	2.004e-05	0.757
rs12661188	Weight	6:130378833	3	L3MBTL3	T/C	0.3164	0.0316(0.0036)	2.06e-18	180112	0.665804	rs6569648	6:130349119	BMI	2e-06	25673413	29714	2.004e-05	0.05983
rs12661188	Weight	6:130378833	3	L3MBTL3	T/C	0.3164	0.0316(0.0036)	2.06e-18	180112	0.91948	rs9388766	6:130354855	HipBMIadj	7.466e-13	25673412	23978	2.004e-05	0.1094
rs12661188	Weight	6:130378833	3	L3MBTL3	T/C	0.3164	0.0316(0.0036)	2.06e-18	180112	0.771182	rs7740107	6:130374461	Height	2.4e-36	25282103	4372	2.004e-05	0.07216
rs13213884	Height	6:141665522	1	RP11-63E9.1	T/C	0.2542	0.0238 (0.0037)	1.94e-10	186106	0.00805603	rs225694	6:142527142	Height	1e-07	20881960	861620	4.538e-07	1.559e-06
rs13213884	Height	6:141665522	1	RP11-63E9.1	T/C	0.2542	0.0238 (0.0037)	1.94e-10	186106	0.0038565	rs7745166	6:142617680	Height	3.7e-16	25282103	952158	4.538e-07	7.199e-07
rs765876	BMI	6:143185891	2	HIVEP2	G/A	0.4875	-0.0206 (0.0034)	9.639e-10	178601	0.0037349	rs4896582	6:142703877	Height	6.9e-58	25282103	482014	0.0001732	0.0001718
rs765876	BMI	6:143185891	2	HIVEP2	G/A	0.4875	-0.0206 (0.0034)	9.639e-10	178601	0.00254921	rs6570509	6:142716286	HipBMIadj	1.227e-29	25673412	469605	0.0001732	0.000162
rs765876	BMI	6:143185891	2	HIVEP2	G/A	0.4875	-0.0206 (0.0034)	9.639e-10	178601	0.00287147	rs3748069	6:142767633	Height	5e-14	18391951	418258	0.0001732	0.0001579
rs765876	BMI	6:143185891	2	HIVEP2	G/A	0.4875	-0.0206 (0.0034)	9.639e-10	178601	0.00411091	rs7763064	6:142797289	Height	1e-33	20881960	388602	0.0001732	0.0001514
rs765876	BMI	6:143185891	2	HIVEP2	G/A	0.4875	-0.0206 (0.0034)	9.639e-10	178601	0.000839881	rs225694	6:142527142	Height	1e-07	20881960	658749	0.0001732	0.0001684
rs765876	BMI	6:143185891	2	HIVEP2	G/A	0.4875	-0.0206 (0.0034)	9.639e-10	178601	0.00242206	rs6570507	6:142679572	Height	2e-11	25429064	506319	0.0001732	0.000267
rs765876	BMI	6:143185891	2	HIVEP2	G/A	0.4875	-0.0206 (0.0034)	9.639e-10	178601	0.00242206	rs6570507	6:142679572	WaistBMIadj	5.73e-11	25673412	506319	0.0001732	0.000267
rs765876	BMI	6:143185891	2	HIVEP2	G/A	0.4875	-0.0206 (0.0034)	9.639e-10	178601	9.13474e-05	rs6911389	6:144079629	Height	1.4e-08	25282103	893738	0.0001732	0.0001539
rs765876	BMI	6:143185891	2	HIVEP2	G/A	0.4875	-0.0206 (0.0034)	9.639e-10	178601	0.000302014	rs7745166	6:142617680	Height	3.7e-16	25282103	568211	0.0001732	0.0001657
rs488133	HipBMIadj	6:152125444	3	ESR1	T/C	0.3382	-0.0143(0.0022)	1.5e-10	161069	0.68345	rs543650	6:152110943	Height	1e-17	20881960	14501	0.05524	0.3269
rs488133	HipBMIadj	6:152125444	3	ESR1	T/C	0.3382	-0.0143(0.0022)	1.5e-10	161069	0.400323	rs6902771	6:152157881	Height	7.2e-25	25282103	32437	0.03475	0.8362
rs488133	HipBMIadj	6:152125444	3	ESR1	T/C	0.3382	-0.0143(0.0022)	1.5e-10	161069	0.00702176	rs3020418	6:152345162	Height	7.5e-24	25282103	219718	0.05524	0.07813
rs488133	HipBMIadj	6:152125444	3	ESR1	T/C	0.3382	-0.0143(0.0022)	1.5e-10	161069	1	rs488133	6:152125444	Height	1.2e-10	21194676	0	--	--
rs488133	HipBMIadj	6:152125444	3	ESR1	T/C	0.3382	-0.0143(0.0022)	1.5e-10	161069	0.014652	rs2982712	6:152358179	Height	4e-10	23563607	232735	0.05524	0.09394
rs71026552	Weight	7:2805509	3	AMZ1/GNA12	GC/G	0.2913	-0.0315(0.0037)	1.2e-17	180112	0.929464	rs798554	7:2759795	Height	4e-23	23563607	45714	7.325e-07	0.03433
rs71026552	Weight	7:2805509	3	AMZ1/GNA12	GC/G	0.2913	-0.0315(0.0037)	1.2e-17	180112	0.93075	rs798544	7:2763102	Height	7e-15	18391951	42407	2.109e-07	0.03339
rs71026552	Weight	7:2805509	3	AMZ1/GNA12	GC/G	0.2913	-0.0315(0.0037)	1.2e-17	180112	0.918786	rs798528	7:2772431	Hip	1.725e-08	25673412	33078	2.109e-07	0.005112
rs71026552	Weight	7:2805509	3	AMZ1/GNA12	GC/G	0.2913	-0.0315(0.0037)	1.2e-17	180112	0.955013	rs798502	7:2789880	WaistBMIadj	2.949e-11	25673412	15629	2.109e-07	0.003755
rs71026552	Weight	7:2805509	3	AMZ1/GNA12	GC/G	0.2913	-0.0315(0.0037)	1.2e-17	180112	0.960998	rs798497	7:2795957	Height	2.2e-71	25282103	9552	2.109e-07	0.02701
rs71026552	Weight	7:2805509	3	AMZ1/GNA12	GC/G	0.2913	-0.0315(0.0037)	1.2e-17	180112	0.826542	rs798489	7:2801803	Height	2e-33	20881960	3706	2.109e-07	0.001503
rs71026552	Weight	7:2805509	3	AMZ1/GNA12	GC/G	0.2913	-0.0315(0.0037)	1.2e-17	180112	0.563512	rs7777484	7:2814271	Height	4e-27	25429064	8762	2.109e-07	3.993e-08
rs71026552	Weight	7:2805509	3	AMZ1/GNA12	GC/G	0.2913	-0.0315(0.0037)	1.2e-17	180112	0.992748	rs798486	7:2803037	Height	4.1e-70	21194676	2472	2.109e-07	0.09347
rs71026552	Weight	7:2805509	3	AMZ1/GNA12	GC/G	0.2913	-0.0315(0.0037)	1.2e-17	180112	0.928796	rs1182188	7:2869985	Height	3e-09	19343178	64476	2.109e-07	0.003774
rs2266925	Weight	7:2862891	3	GNA12	T/C	0.2597	0.0239(0.0038)	2.42e-10	185812	1	rs2266925	7:2862891	Height	1.6e-16	21194676	0	--	--
rs2266925	Weight	7:2862891	3	GNA12	T/C	0.2597	0.0239(0.0038)	2.42e-10	185812	0.143812	rs798502	7:2789880	WaistBMIadj	2.949e-11	25673412	73011	2.196e-05	0.006785
rs2266925	Weight	7:2862891	3	GNA12	T/C	0.2597	0.0239(0.0038)	2.42e-10	185812	0.124519	rs798528	7:2772431	Hip	1.725e-08	25673412	90460	2.196e-05	0.004997
rs2266925	Weight	7:2862891	3	GNA12	T/C	0.2597	0.0239(0.0038)	2.42e-10	185812	0.146573	rs798497	7:2795957	Height	2.2e-71	25282103	66934	2.196e-05	0.008619
rs2122823	WHR	7:25939161	2	CTD-2227E11.1	T/C	0.2105	0.0278 (0.0043)	1.135e-10	167302	0.150077	rs4141278	7:25857525	WaistBMIadj	3.394e-15	25673412	81636	0.0008561	0.005948
rs2122823	WHR	7:25939161	2	CTD-2227E11.1	T/C	0.2105	0.0278 (0.0043)	1.135e-10	167302	0.153386	rs10245353	7:25858614	WHRBMIadj	2e-16	25673412	80547	0.0008561	0.007327
rs2122823	WHR	7:25939161	2	CTD-2227E11.1	T/C	0.2105	0.0278 (0.0043)	1.135e-10	167302	0.150586	rs3902751	7:25861639	WHRBMIadj	2e-13	25673412	77522	0.0008561	0.005557
rs2122823	WHR	7:25939161	2	CTD-2227E11.1	T/C	0.2105	0.0278 (0.0043)	1.135e-10	167302	0.155911	rs1055144	7:25871109	Height	1.8e-09	25282103	68052	0.0008561	0.008543
rs2122823	WHR	7:25939161	2	CTD-2227E11.1	T/C	0.2105	0.0278 (0.0043)	1.135e-10	167302	0.00109482	rs10261878	7:25950545	BMI	1e-10	23583978	11384	0.0008561	0.0007909
rs2122823	WHR	7:25939161	2	CTD-2227E11.1	T/C	0.2105	0.0278 (0.0043)	1.135e-10	167302	0.0114753	rs1534696	7:26397239	WHRBMIadj	2e-08	25673412	458078	0.0008561	0.001699
rs142854193	Height	7:33045510	2	FKBP9	T/C	0.0225	0.0719 (0.0119)	1.31e-09	186106	0.000207768	rs6462432	7:32935524	Height	1.8e-08	25282103	109986	0.009851	0.01205
rs42377	Weight	7:92243672	3	CDK6	A/G	0.3025	0.0322(0.0036)	2.34e-19	187948	0.581083	rs2888877	7:92228400	Height	4.3e-69	25282103	15272	3.377e-06	0.01704
rs42377	Weight	7:92243672	3	CDK6	A/G	0.3025	0.0322(0.0036)	2.34e-19	187948	0.757158	rs42039	7:92244422	Height	3.8e-88	25282103	750	3.377e-06	0.001248
rs42377	Weight	7:92243672	3	CDK6	A/G	0.3025	0.0322(0.0036)	2.34e-19	187948	1	rs42377	7:92243672	Height	1.4e-70	21194676	0	--	--
rs42377	Weight	7:92243672	3	CDK6	A/G	0.3025	0.0322(0.0036)	2.34e-19	187948	0.98146	rs42235	7:92248076	Height	1e-28	23563607	4404	3.377e-06	0.2787
rs42377	Weight	7:92243672	3	CDK6	A/G	0.3025	0.0322(0.0036)	2.34e-19	187948	0.864167	rs2282978	7:92264410	Height	1e-08	18391951	20738	3.377e-06	0.7467
rs42377	Weight	7:92243672	3	CDK6	A/G	0.3025	0.0322(0.0036)	2.34e-19	187948	0.000116789	rs9641123	7:93197732	BMI	2.077e-10	25673413	954060	3.377e-06	3.244e-06
rs42377	Weight	7:92243672	3	CDK6	A/G	0.3025	0.0322(0.0036)	2.34e-19	187948	0.00441892	rs2188177	7:92659160	Height	8e-09	25282103	415488	3.377e-06	3.059e-06
rs80085026	HipBMIadj	7:148636421	3	RNY5	G/C	0.1916	0.0184(0.0027)	7.6e-12	161069	0.0593231	rs822531	7:148629759	WaistBMIadj	3.706e-08	25673412	6662	0.01499	0.02222
rs80085026	HipBMIadj	7:148636421	3	RNY5	G/C	0.1916	0.0184(0.0027)	7.6e-12	161069	0.0593231	rs822531	7:148629759	Height	1.1e-18	25282103	6662	0.01499	0.02222
rs80085026	HipBMIadj	7:148636421	3	RNY5	G/C	0.1916	0.0184(0.0027)	7.6e-12	161069	0.527896	rs822552	7:148650634	Height	3e-08	20881960	14213	0.01499	0.3059
rs78281959	Height	7:148772669	2	ZNF786	T/C	0.0625	0.0478 (0.0068)	1.56e-12	186106	0.000892813	rs822531	7:148629759	Height	1.1e-18	25282103	142910	1.673e-05	2.9e-05
rs78281959	Height	7:148772669	2	ZNF786	T/C	0.0625	0.0478 (0.0068)	1.56e-12	186106	0.0183337	rs822552	7:148650634	Height	3e-08	20881960	122035	1.673e-05	0.0006494
rs774321937	Weight	8:57114519	3	PLAG1	CTT/C	0.1426	-0.034(0.0049)	3.18e-12	185812	0.000224338	rs6999671	8:56998480	Height	1.4e-10	25282103	116039	0.007804	0.007034
rs774321937	Weight	8:57114519	3	PLAG1	CTT/C	0.1426	-0.034(0.0049)	3.18e-12	185812	0.0412421	rs10958476	8:57095808	Height	1.7e-40	25282103	18711	0.007804	0.0286
rs774321937	Weight	8:57114519	3	PLAG1	CTT/C	0.1426	-0.034(0.0049)	3.18e-12	185812	0.0412421	rs10958476	8:57095808	HipBMIadj	8.808e-10	25673412	18711	0.007804	0.0286
rs774321937	Weight	8:57114519	3	PLAG1	CTT/C	0.1426	-0.034(0.0049)	3.18e-12	185812	0.561547	rs7833986	8:57100149	Height	8e-10	20189936	14370	0.007804	0.1482
rs774321937	Weight	8:57114519	3	PLAG1	CTT/C	0.1426	-0.034(0.0049)	3.18e-12	185812	0.564491	rs13273123	8:57100791	Height	3e-29	25429064	13728	0.007804	0.167
rs774321937	Weight	8:57114519	3	PLAG1	CTT/C	0.1426	-0.034(0.0049)	3.18e-12	185812	0.654547	rs9650315	8:57155598	Height	1.5e-41	25282103	41079	0.007804	0.1709
rs774321937	Weight	8:57114519	3	PLAG1	CTT/C	0.1426	-0.034(0.0049)	3.18e-12	185812	0.566567	rs7460090	8:57194163	Height	8e-27	20881960	79644	0.007804	0.7034
rs774321937	Weight	8:57114519	3	PLAG1	CTT/C	0.1426	-0.034(0.0049)	3.18e-12	185812	0.520972	rs7815909	8:57200362	Height	5e-25	25429064	85843	0.007804	0.251
rs774321937	Weight	8:57114519	3	PLAG1	CTT/C	0.1426	-0.034(0.0049)	3.18e-12	185812	0.678402	rs6984782	8:57135889	Height	4.9e-40	21194676	21370	0.007804	0.2227
rs774321937	Weight	8:57114519	3	PLAG1	CTT/C	0.1426	-0.034(0.0049)	3.18e-12	185812	0.678402	rs6984782	8:57135889	HipBMIadj	2e-09	25673412	21370	0.007804	0.2227
rs774321937	Weight	8:57114519	3	PLAG1	CTT/C	0.1426	-0.034(0.0049)	3.18e-12	185812	0.533314	rs4075154	8:57209246	Height	3e-09	23563607	94727	0.007804	0.2607
rs7842996	HipBMIadj	8:78107140	3	AC105242.1	A/T	0.2838	0.0136(0.0023)	4.79e-09	161069	0.982188	rs7846385	8:78160179	Height	5e-08	18391951	53039	0.05085	0.006276
rs7842996	HipBMIadj	8:78107140	3	AC105242.1	A/T	0.2838	0.0136(0.0023)	4.79e-09	161069	0.982158	rs4735677	8:78148191	Height	6e-30	25282103	41051	0.05085	0.02008
rs7842996	HipBMIadj	8:78107140	3	AC105242.1	A/T	0.2838	0.0136(0.0023)	4.79e-09	161069	0.958442	rs6473015	8:78178485	Height	7e-13	20881960	71345	0.05085	0.2972
rs2808290	Height	10:27900882	2	MKX	T/C	0.5018	0.0198 (0.0033)	1.34e-09	186106	0.117515	rs7069985	10:27890831	Height	1.3e-11	25282103	10051	2.246e-06	4.189e-05
rs291970	WaistBMIadj	10:121123633	3	GRK5	T/C	0.2296	0.014(0.0022)	4.21e-10	180053	0.000510064	rs11198820	10:120961043	Height	1.2e-08	25282103	162590	0.1584	0.1648
rs291970	WaistBMIadj	10:121123633	3	GRK5	T/C	0.2296	0.014(0.0022)	4.21e-10	180053	1	rs291970	10:121123633	Height	5.5e-16	21194676	0	--	--
rs291970	WaistBMIadj	10:121123633	3	GRK5	T/C	0.2296	0.014(0.0022)	4.21e-10	180053	0.981943	rs291979	10:121129797	Height	5.5e-18	25282103	6164	0.1584	0.8611
rs3888183	Height	10:121604702	2	MCMBP	T/C	0.1184	-0.0388 (0.0051)	3.29e-14	180385	0.000942634	rs11198820	10:120961043	Height	1.2e-08	25282103	643659	0.0002472	0.0001726
rs3888183	Height	10:121604702	2	MCMBP	T/C	0.1184	-0.0388 (0.0051)	3.29e-14	180385	0.0058562	rs291979	10:121129797	Height	5.5e-18	25282103	474905	0.0002472	0.0006646
rs11042397	Hip	11:9524255	1	ZNF143	T/C	0.0564	0.0473 (0.0072)	5.2e-11	180385	2.24997e-05	rs4256980	11:8673939	BMI	2.9e-11	25673413	850316	0.0001284	8.881e-05
rs11042397	Hip	11:9524255	1	ZNF143	T/C	0.0564	0.0473 (0.0072)	5.2e-11	180385	5.89225e-05	rs10840100	11:8669437	Waist	5.415e-09	25673412	854818	0.0001284	8.891e-05
rs11042397	Hip	11:9524255	1	ZNF143	T/C	0.0564	0.0473 (0.0072)	5.2e-11	180385	5.21831e-05	rs4929927	11:8658485	WHR	7.604e-09	25673412	865770	0.0001284	9.352e-05
rs11042397	Hip	11:9524255	1	ZNF143	T/C	0.0564	0.0473 (0.0072)	5.2e-11	180385	0.000739564	rs4929949	11:8604593	BMI	3e-09	20935630	919662	0.0001284	0.000109
rs11042397	Hip	11:9524255	1	ZNF143	T/C	0.0564	0.0473 (0.0072)	5.2e-11	180385	6.11295e-05	rs11042023	11:8662516	Obesity	1e-11	23563607	861739	0.0001284	9.757e-05
rs6416056	Waist	11:27646745	3	LINC00678/BDNF-AS	G/A	0.2672	-0.0284(0.0038)	5.15e-14	180794	0.0601012	rs10835188	11:27523186	Hip	1.414e-09	25673412	123559	7.307e-06	3.118e-05
rs6416056	Waist	11:27646745	3	LINC00678/BDNF-AS	G/A	0.2672	-0.0284(0.0038)	5.15e-14	180794	0.446341	rs988712	11:27563382	Obesity	5e-17	21708048	83363	7.307e-06	0.004244
rs6416056	Waist	11:27646745	3	LINC00678/BDNF-AS	G/A	0.2672	-0.0284(0.0038)	5.15e-14	180794	0.0081805	rs925946	11:27667202	BMI	9e-10	19079260	20457	7.307e-06	4.981e-05
rs6416056	Waist	11:27646745	3	LINC00678/BDNF-AS	G/A	0.2672	-0.0284(0.0038)	5.15e-14	180794	0.00827071	rs10767658	11:27672252	Waist	3.285e-17	25673412	25507	7.307e-06	5.071e-05
rs6416056	Waist	11:27646745	3	LINC00678/BDNF-AS	G/A	0.2672	-0.0284(0.0038)	5.15e-14	180794	0.574345	rs6265	11:27679916	BMI	5e-10	19079260	33171	7.307e-06	0.2581
rs6416056	Waist	11:27646745	3	LINC00678/BDNF-AS	G/A	0.2672	-0.0284(0.0038)	5.15e-14	180794	0.641869	rs11030104	11:27684517	BMI	1.26e-34	25673413	37772	7.307e-06	0.4002
rs6416056	Waist	11:27646745	3	LINC00678/BDNF-AS	G/A	0.2672	-0.0284(0.0038)	5.15e-14	180794	0.645207	rs2030323	11:27728539	BMI	6e-10	23563607	81794	7.307e-06	0.1843
rs6416056	Waist	11:27646745	3	LINC00678/BDNF-AS	G/A	0.2672	-0.0284(0.0038)	5.15e-14	180794	1	rs6416056	11:27646745	BMI	7.406e-11	25673413	0	--	--
rs56130800	Waist	11:43729853	2	RP11-472I20.4/HSD17B12	A/G	0.3169	0.0234 (0.0036)	7.522e-11	179540	0.453844	rs2176598	11:43864278	BMI	2.971e-08	25673413	134425	3.554e-05	0.0005878
rs61734601	Height	11:67184725	2	PPP1CA/CARNS1	A/G	0.082	-0.1133 (0.0053)	1.38e-101	249841	0.107738	rs7112925	11:66826160	Height	6.4e-15	25282103	358565	1.515e-13	6.795e-13
rs61734601	Height	11:67184725	2	PPP1CA/CARNS1	A/G	0.082	-0.1133 (0.0053)	1.38e-101	249841	0.135482	rs1793249	11:67641827	Height	3.6e-10	21194676	457102	2.28e-13	7.67e-11
rs35279483	Height	12:23996141	2	SOX5	C/CA	0.4016	-0.0251 (0.0034)	1e-13	180385	0.0787091	rs11047239	12:24207780	Height	2.7e-13	25282103	211639	0.0001417	0.0004159
rs8756	Weight	12:66359752	3	HMGA2	C/A	0.481	0.0295(0.0034)	2.31e-18	177771	0.00586639	rs7979673	12:66227257	Height	7e-10	21998595	132495	3.94e-05	2.987e-05
rs8756	Weight	12:66359752	3	HMGA2	C/A	0.481	0.0295(0.0034)	2.31e-18	177771	0.943719	rs1351394	12:66351826	Height	7e-32	23563607	7926	3.94e-05	0.02875
rs8756	Weight	12:66359752	3	HMGA2	C/A	0.481	0.0295(0.0034)	2.31e-18	177771	0.943719	rs1351394	12:66351826	HipBMIadj	4.942e-13	25673412	7926	3.94e-05	0.02875
rs8756	Weight	12:66359752	3	HMGA2	C/A	0.481	0.0295(0.0034)	2.31e-18	177771	0.943719	rs1351394	12:66351826	Hip	6.409e-11	25673412	7926	3.94e-05	0.02875
rs8756	Weight	12:66359752	3	HMGA2	C/A	0.481	0.0295(0.0034)	2.31e-18	177771	0.898862	rs1042725	12:66358347	Height	3e-18	18391952	1405	3.94e-05	0.1491
rs8756	Weight	12:66359752	3	HMGA2	C/A	0.481	0.0295(0.0034)	2.31e-18	177771	1	rs8756	12:66359752	Height	4.5e-90	25282103	0	--	--
rs8756	Weight	12:66359752	3	HMGA2	C/A	0.481	0.0295(0.0034)	2.31e-18	177771	0.898862	rs7970350	12:66360164	WaistBMIadj	3.763e-08	25673412	412	3.94e-05	0.1514
rs8756	Weight	12:66359752	3	HMGA2	C/A	0.481	0.0295(0.0034)	2.31e-18	177771	1	rs8756	12:66359752	Height	4.5e-90	25282103	0	--	--
rs8756	Weight	12:66359752	3	HMGA2	C/A	0.481	0.0295(0.0034)	2.31e-18	177771	0.996136	rs7968682	12:66371880	Height	4e-10	22021425	12128	3.94e-05	0.6551
rs8756	Weight	12:66359752	3	HMGA2	C/A	0.481	0.0295(0.0034)	2.31e-18	177771	0.104429	rs11175992	12:66391396	Height	1e-33	25282103	31644	3.94e-05	0.0007121
rs34532891	Weight	12:122503377	3	AC156455.1	T/C	0.4748	0.0232(0.0034)	4.64e-12	180112	0.919763	rs11835818	12:122494809	Height	2e-13	25282103	8568	2.284e-06	0.01243
rs34532891	Weight	12:122503377	3	AC156455.1	T/C	0.4748	0.0232(0.0034)	4.64e-12	180112	0.0568924	rs11057405	12:122781897	BMI	2.019e-08	25673413	278520	2.284e-06	6.667e-05
rs34532891	Weight	12:122503377	3	AC156455.1	T/C	0.4748	0.0232(0.0034)	4.64e-12	180112	0.962602	rs4758690	12:122610909	Height	2e-12	21194676	107532	2.284e-06	0.2976
rs34532891	Weight	12:122503377	3	AC156455.1	T/C	0.4748	0.0232(0.0034)	4.64e-12	180112	0.0568924	rs11057405	12:122781897	BMI	2.019e-08	25673413	278520	2.284e-06	6.667e-05
rs12810587	Weight	12:122675576	3	LRRC43	T/C	0.3273	0.0227(0.0036)	2.94e-10	180112	1	rs12810587	12:122675576	Height	4.2e-08	21194676	0	--	--
rs12810587	Weight	12:122675576	3	LRRC43	T/C	0.3273	0.0227(0.0036)	2.94e-10	180112	0.0185882	rs1727294	12:123616514	HipBMIadj	6.188e-14	25673412	940938	0.0002446	0.0005232
rs12810587	Weight	12:122675576	3	LRRC43	T/C	0.3273	0.0227(0.0036)	2.94e-10	180112	0.0516273	rs11057405	12:122781897	BMI	2.019e-08	25673413	106321	0.0002446	0.003081
rs12810587	Weight	12:122675576	3	LRRC43	T/C	0.3273	0.0227(0.0036)	2.94e-10	180112	0.113518	rs11835818	12:122494809	Height	2e-13	25282103	180767	0.0002446	0.01137
rs147775094	Weight	12:123034716	3	KNTC1	ACATATTTATGTAACTAATTTT/A	0.3217	0.0246(0.0037)	4.46e-11	180112	0.0182311	rs1727294	12:123616514	HipBMIadj	6.188e-14	25673412	581798	0.0001996	0.0004665
rs147775094	Weight	12:123034716	3	KNTC1	ACATATTTATGTAACTAATTTT/A	0.3217	0.0246(0.0037)	4.46e-11	180112	0.0309476	rs11057405	12:122781897	BMI	2.019e-08	25673413	252819	0.0001336	0.001341
rs147775094	Weight	12:123034716	3	KNTC1	ACATATTTATGTAACTAATTTT/A	0.3217	0.0246(0.0037)	4.46e-11	180112	0.850771	rs7979863	12:123063467	Height	1e-09	21194676	28751	0.0001336	0.002064
rs12314162	Weight	12:124826676	3	NCOR2	T/C	0.1623	0.03(0.0046)	5.14e-11	179598	0.0032596	rs12317176	12:124404718	WaistBMIadj	1.291e-13	25673412	421958	0.0003383	0.0002306
rs12314162	Weight	12:124826676	3	NCOR2	T/C	0.1623	0.03(0.0046)	5.14e-11	179598	0.00336892	rs4765219	12:124440110	WHRBMIadj	2e-16	25673412	386566	0.0003383	0.0002363
rs12314162	Weight	12:124826676	3	NCOR2	T/C	0.1623	0.03(0.0046)	5.14e-11	179598	0.000564942	rs863750	12:124505444	WHRBMIadj	2e-13	25673412	321232	0.0003383	0.0003613
rs12314162	Weight	12:124826676	3	NCOR2	T/C	0.1623	0.03(0.0046)	5.14e-11	179598	9.61631e-06	rs11057552	12:124750895	Height	4.2e-13	25282103	75781	0.0003383	0.0003867
rs12314162	Weight	12:124826676	3	NCOR2	T/C	0.1623	0.03(0.0046)	5.14e-11	179598	0.990784	rs2229840	12:124826462	Height	4.5e-13	21194676	214	0.0003383	0.3104
rs12314162	Weight	12:124826676	3	NCOR2	T/C	0.1623	0.03(0.0046)	5.14e-11	179598	0.11123	rs1809889	12:124801226	Height	4.3e-21	25282103	25450	0.0003383	0.002046
rs2812208	HipBMIadj	13:50707087	3	DLEU1	C/G	0.0212	0.074(0.0073)	4.31e-24	166717	0.00533062	rs7334755	13:50469913	Height	9.1e-15	25282103	237174	0.01238	0.01494
rs2812208	HipBMIadj	13:50707087	3	DLEU1	C/G	0.0212	0.074(0.0073)	4.31e-24	166717	0.0759683	rs9596219	13:50563447	Height	1e-09	23563607	143640	0.01238	0.02292
rs2812208	HipBMIadj	13:50707087	3	DLEU1	C/G	0.0212	0.074(0.0073)	4.31e-24	166717	0.0749108	rs2687950	13:50718468	Height	9.2e-27	25282103	11381	0.005069	0.01522
rs2812208	HipBMIadj	13:50707087	3	DLEU1	C/G	0.0212	0.074(0.0073)	4.31e-24	166717	0.0272597	rs1753637	13:51084173	Height	1.1e-29	25282103	377086	0.01238	0.04019
rs2812208	HipBMIadj	13:50707087	3	DLEU1	C/G	0.0212	0.074(0.0073)	4.31e-24	166717	0.00304339	rs3118905	13:51105334	Height	1.1e-69	25282103	398247	0.01238	0.02731
rs2812208	HipBMIadj	13:50707087	3	DLEU1	C/G	0.0212	0.074(0.0073)	4.31e-24	166717	0.00303603	rs3118906	13:51106788	Height	2e-24	23563607	399701	0.01238	0.0273
rs2812208	HipBMIadj	13:50707087	3	DLEU1	C/G	0.0212	0.074(0.0073)	4.31e-24	166717	0.00186231	rs3118910	13:51109955	Hip	2.882e-12	25673412	402868	0.01238	0.02326
rs2812208	HipBMIadj	13:50707087	3	DLEU1	C/G	0.0212	0.074(0.0073)	4.31e-24	166717	0.00189373	rs3116602	13:51111355	Height	7e-09	18391952	404268	0.01238	0.02304
rs2812208	HipBMIadj	13:50707087	3	DLEU1	C/G	0.0212	0.074(0.0073)	4.31e-24	166717	0.00189373	rs3118914	13:51116901	Height	4e-10	19343178	409814	0.01238	0.02323
rs2812208	HipBMIadj	13:50707087	3	DLEU1	C/G	0.0212	0.074(0.0073)	4.31e-24	166717	0.0242782	rs1239947	13:51106555	Height	8e-06	18391951	399468	0.01238	0.03947
rs2812208	HipBMIadj	13:50707087	3	DLEU1	C/G	0.0212	0.074(0.0073)	4.31e-24	166717	0.408067	rs3118089	13:50925421	Height	2.3e-15	21194676	218334	0.01238	0.07701
rs2812208	HipBMIadj	13:50707087	3	DLEU1	C/G	0.0212	0.074(0.0073)	4.31e-24	166717	0.106734	rs558003	13:51172963	HipBMIadj	3.825e-15	25673412	465876	0.01238	0.02764
rs2066650	Weight	13:50787556	3	DLEU1	A/G	0.3208	0.0271(0.0035)	2.06e-14	185812	0.00171757	rs558003	13:51172963	HipBMIadj	3.825e-15	25673412	385407	0.01755	0.02694
rs2066650	Weight	13:50787556	3	DLEU1	A/G	0.3208	0.0271(0.0035)	2.06e-14	185812	0.99625	rs2118963	13:50791372	Height	8.7e-18	25282103	3816	0.01755	0.232
rs3116614	Weight	13:51150730	3	DLEU1	C/A	0.2207	-0.0344(0.004)	1.51e-17	184563	0.00574737	rs558003	13:51172963	HipBMIadj	3.825e-15	25673412	22233	0.0003287	0.0006729
rs3116614	Weight	13:51150730	3	DLEU1	C/A	0.2207	-0.0344(0.004)	1.51e-17	184563	0.869845	rs3118910	13:51109955	Hip	2.882e-12	25673412	40775	0.0003287	0.02167
rs3116614	Weight	13:51150730	3	DLEU1	C/A	0.2207	-0.0344(0.004)	1.51e-17	184563	0.952869	rs2408045	13:51142065	HipBMIadj	3.9e-12	25673412	8665	0.0003287	0.8152
rs3116614	Weight	13:51150730	3	DLEU1	C/A	0.2207	-0.0344(0.004)	1.51e-17	184563	0.952869	rs2408045	13:51142065	Height	3.8e-57	25673412	8665	0.0003287	0.8152
rs1272131	Weight	14:60886150	3	C14orf39	C/T	0.3928	0.0223(0.0034)	4.51e-11	185812	0.635663	rs1254257	14:60832179	HipBMIadj	9.063e-10	25673412	53971	0.0005922	0.06512
rs1272131	Weight	14:60886150	3	C14orf39	C/T	0.3928	0.0223(0.0034)	4.51e-11	185812	0.965168	rs10483727	14:61072875	Height	1.7e-34	21194676	186725	0.0005922	0.2352
rs4899520	WaistBMIadj	14:74987572	3	LTBP2	G/A	0.3654	-0.0121(0.002)	8.71e-10	180053	0.890386	rs699371	14:74989433	Height	2e-12	25429064	1861	0.01	0.7168
rs4899520	WaistBMIadj	14:74987572	3	LTBP2	G/A	0.3654	-0.0121(0.002)	8.71e-10	180053	0.940869	rs862034	14:74990746	Height	2.6e-23	25282103	3174	0.01	0.1719
rs4899520	WaistBMIadj	14:74987572	3	LTBP2	G/A	0.3654	-0.0121(0.002)	8.71e-10	180053	0.00226665	rs910316	14:75626042	Height	1e-07	19343178	638470	0.01	0.01221
rs4899520	WaistBMIadj	14:74987572	3	LTBP2	G/A	0.3654	-0.0121(0.002)	8.71e-10	180053	0.008925	rs10140101	14:75038689	Height	8e-09	25282103	51117	0.01	0.008348
rs1848053	Height	15:48947962	2	RP11-227D13.1	G/A	0.2477	-0.0243 (0.0038)	2e-10	186106	0.179395	rs1036477	15:48914926	Height	2.8e-11	25282103	33036	1.679e-05	0.0001207
rs35874463	HipBMIadj	15:67457698	3	SMAD3	G/A	0.0582	0.0374(0.0045)	9.26e-17	160953	4.62192e-05	rs17264185	15:66997087	Height	1.3e-10	25282103	460611	0.01998	0.01576
rs35874463	HipBMIadj	15:67457698	3	SMAD3	G/A	0.0582	0.0374(0.0045)	9.26e-17	160953	0.000161565	rs1440372	15:67033151	WHRBMIadj	3e-11	25673412	424547	0.01998	0.01637
rs35874463	HipBMIadj	15:67457698	3	SMAD3	G/A	0.0582	0.0374(0.0045)	9.26e-17	160953	0.000154693	rs4776970	15:68080886	BMI	3e-07	24861553	623188	0.01998	0.01868
rs35874463	HipBMIadj	15:67457698	3	SMAD3	G/A	0.0582	0.0374(0.0045)	9.26e-17	160953	0.13403	rs731874	15:67446831	Height	9.2e-10	25282103	10867	0.01998	0.09446
rs35874463	HipBMIadj	15:67457698	3	SMAD3	G/A	0.0582	0.0374(0.0045)	9.26e-17	160953	0.000623465	rs2241420	15:68082816	BMI	1.601e-16	25673413	625118	0.03305	0.02745
rs35874463	HipBMIadj	15:67457698	3	SMAD3	G/A	0.0582	0.0374(0.0045)	9.26e-17	160953	0.00398088	rs7166081	15:67492301	WaistBMIadj	2.117e-09	25673412	34603	0.01998	0.02193
rs28376010	Hip	15:68063739	3	MAP2K5	T/G	0.2123	-0.0268(0.0044)	7.46e-10	161373	0.947333	rs8028313	15:68043057	Obesity	6e-13	23563607	20682	0.001854	0.1788
rs28376010	Hip	15:68063739	3	MAP2K5	T/G	0.2123	-0.0268(0.0044)	7.46e-10	161373	0.934464	rs16951275	15:68077168	BMI	1.911e-17	25673413	13429	0.001854	0.08241
rs28376010	Hip	15:68063739	3	MAP2K5	T/G	0.2123	-0.0268(0.0044)	7.46e-10	161373	0.468599	rs4776970	15:68080886	BMI	3e-07	24861553	17147	0.001854	0.5504
rs28376010	Hip	15:68063739	3	MAP2K5	T/G	0.2123	-0.0268(0.0044)	7.46e-10	161373	0.93545	rs2241423	15:68086838	BMI	1e-18	20935630	23099	0.001854	0.3386
rs28376010	Hip	15:68063739	3	MAP2K5	T/G	0.2123	-0.0268(0.0044)	7.46e-10	161373	0.2056	rs7166081	15:67492301	WaistBMIadj	2.117e-09	25673412	571438	0.001854	0.0192
rs28376010	Hip	15:68063739	3	MAP2K5	T/G	0.2123	-0.0268(0.0044)	7.46e-10	161373	0.0217433	rs731874	15:67446831	Height	9.2e-10	25282103	616908	0.001854	0.002462
rs12591979	Height	15:89309892	2	RP11-343B18.2	C/G	0.1639	-0.0278 (0.0045)	8.06e-10	180385	0.0258834	rs1348002	15:89113138	Height	1.5e-10	25282103	196754	2.994e-05	7.299e-05
rs12591979	Height	15:89309892	2	RP11-343B18.2	C/G	0.1639	-0.0278 (0.0045)	8.06e-10	180385	0.00104528	rs11633371	15:89356832	Height	9.7e-21	25282103	46940	2.994e-05	1.628e-05
rs12591979	Height	15:89309892	2	RP11-343B18.2	C/G	0.1639	-0.0278 (0.0045)	8.06e-10	180385	0.00088056	rs16942341	15:89388905	Height	2.8e-43	25282103	79013	2.994e-05	9.147e-05
rs12591979	Height	15:89309892	2	RP11-343B18.2	C/G	0.1639	-0.0278 (0.0045)	8.06e-10	180385	0.00112695	rs2280470	15:89395626	Height	2.8e-44	25282103	85734	2.994e-05	1.539e-05
rs12591979	Height	15:89309892	2	RP11-343B18.2	C/G	0.1639	-0.0278 (0.0045)	8.06e-10	180385	0.00162868	rs2351491	15:89398105	Height	2e-09	21998595	88213	2.994e-05	1.596e-05
rs12591979	Height	15:89309892	2	RP11-343B18.2	C/G	0.1639	-0.0278 (0.0045)	8.06e-10	180385	0.000940056	rs1879529	15:89414295	WaistBMIadj	2.857e-10	25673412	104403	2.994e-05	9.847e-06
rs12591979	Height	15:89309892	2	RP11-343B18.2	C/G	0.1639	-0.0278 (0.0045)	8.06e-10	180385	0.000872636	rs3817428	15:89415247	Height	2.3e-31	25282103	105355	2.994e-05	5.55e-05
rs12591979	Height	15:89309892	2	RP11-343B18.2	C/G	0.1639	-0.0278 (0.0045)	8.06e-10	180385	0.000984761	rs8041863	15:89359689	Height	8e-08	18391952	49797	2.994e-05	1.734e-05
rs12591979	Height	15:89309892	2	RP11-343B18.2	C/G	0.1639	-0.0278 (0.0045)	8.06e-10	180385	0.000198954	rs4932217	15:89902032	Height	8e-07	18193045	592140	2.994e-05	3.035e-05
rs12591979	Height	15:89309892	2	RP11-343B18.2	C/G	0.1639	-0.0278 (0.0045)	8.06e-10	180385	0.00123476	rs2238300	15:89851580	Height	2.3e-12	25282103	541688	2.994e-05	3.13e-05
rs72755233	Height	15:100692953	2	ADAMTS17	A/G	0.112	-0.0837 (0.0053)	5.42e-56	178815	0.00417903	rs2573625	15:100513158	Height	3.7e-22	25282103	179795	2.648e-12	8.629e-13
rs72755233	Height	15:100692953	2	ADAMTS17	A/G	0.112	-0.0837 (0.0053)	5.42e-56	178815	0.000975703	rs4533267	15:100786271	Height	3e-08	18391951	93318	2.648e-12	9.124e-13
rs72755233	Height	15:100692953	2	ADAMTS17	A/G	0.112	-0.0837 (0.0053)	5.42e-56	178815	0.0531095	rs4246302	15:100687967	Height	1.4e-16	25282103	4986	2.648e-12	2.811e-10
rs72755233	Height	15:100692953	2	ADAMTS17	A/G	0.112	-0.0837 (0.0053)	5.42e-56	178815	0.0531095	rs4246302	15:100687967	WaistBMIadj	5.725e-09	25673412	4986	2.648e-12	2.811e-10
rs72755233	Height	15:100692953	2	ADAMTS17	A/G	0.112	-0.0837 (0.0053)	5.42e-56	178815	7.26048e-06	rs4965598	15:100759614	Height	4e-13	20881960	66661	2.648e-12	2.835e-12
rs72755233	Height	15:100692953	2	ADAMTS17	A/G	0.112	-0.0837 (0.0053)	5.42e-56	178815	0.000832368	rs4548838	15:100761190	Height	9.1e-30	25282103	68237	2.648e-12	1.751e-12
rs72755233	Height	15:100692953	2	ADAMTS17	A/G	0.112	-0.0837 (0.0053)	5.42e-56	178815	0.00101939	rs4246307	15:100763824	HipBMIadj	4.245e-08	25673412	70871	2.648e-12	1.889e-12
rs72755233	Height	15:100692953	2	ADAMTS17	A/G	0.112	-0.0837 (0.0053)	5.42e-56	178815	0.000975703	rs4533267	15:100786271	Height	3e-08	18391951	93318	2.648e-12	9.124e-13
rs28610092	WaistBMIadj	16:2155819	3	PKD1	C/A	0.1694	-0.0205(0.0026)	8.92e-16	174393	0.0927486	rs26868	16:2249376	Height	3.2e-18	25282103	93557	0.003641	0.004076
rs28610092	WaistBMIadj	16:2155819	3	PKD1	C/A	0.1694	-0.0205(0.0026)	8.92e-16	174393	0.00491568	rs2014467	16:2336394	Height	1.6e-09	25282103	180575	0.003641	0.004262
rs28610092	WaistBMIadj	16:2155819	3	PKD1	C/A	0.1694	-0.0205(0.0026)	8.92e-16	174393	0.860323	rs258281	16:2191734	Height	2e-09	21194676	35915	0.003641	0.2878
rs28610092	WaistBMIadj	16:2155819	3	PKD1	C/A	0.1694	-0.0205(0.0026)	8.92e-16	174393	0.0117471	rs12926008	16:2488211	Height	3e-12	25282103	332392	0.003641	0.004076
rs3160	Weight	16:2259191	3	MLST8	C/T	0.4662	0.0241(0.0034)	1.04e-12	185812	0.760282	rs27381	16:2239402	Height	1.3e-16	21194676	19789	0.001288	0.1454
rs62038850	Height	16:2262987	2	PGP	A/G	0.0244	0.0706 (0.0112)	2.45e-10	173627	0.00553813	rs12926008	16:2488211	Height	3e-12	25282103	225224	2.656e-05	8.701e-05
rs62038850	Height	16:2262987	2	PGP	A/G	0.0244	0.0706 (0.0112)	2.45e-10	173627	0.0283751	rs2014467	16:2336394	Height	1.6e-09	25282103	73407	2.656e-05	6.979e-05
rs62038850	Height	16:2262987	2	PGP	A/G	0.0244	0.0706 (0.0112)	2.45e-10	173627	0.029811	rs26868	16:2249376	Height	3.2e-18	25282103	13611	2.656e-05	0.0002279
rs62038850	Height	16:2262987	2	PGP	A/G	0.0244	0.0706 (0.0112)	2.45e-10	173627	0.0035416	rs258281	16:2191734	Height	2e-09	21194676	71253	2.656e-05	8.62e-05
rs62038850	Height	16:2262987	2	PGP	A/G	0.0244	0.0706 (0.0112)	2.45e-10	173627	0.000481636	rs1053996	16:3192651	Height	1.3e-09	25282103	929664	2.656e-05	2.82e-05
rs27345	HipBMIadj	16:2267877	3	PGP	A/G	0.2838	0.0138(0.0023)	2.95e-09	166408	5.2824e-06	rs1053996	16:3192651	Height	1.3e-09	25282103	924774	0.001477	0.001438
rs27345	HipBMIadj	16:2267877	3	PGP	A/G	0.2838	0.0138(0.0023)	2.95e-09	166408	0.0157153	rs12926008	16:2488211	Height	3e-12	25282103	220334	0.001477	0.002895
rs27345	HipBMIadj	16:2267877	3	PGP	A/G	0.2838	0.0138(0.0023)	2.95e-09	166408	0.000846952	rs2014467	16:2336394	Height	1.6e-09	25282103	68517	0.001477	0.001455
rs27345	HipBMIadj	16:2267877	3	PGP	A/G	0.2838	0.0138(0.0023)	2.95e-09	166408	0.371096	rs26849	16:2263146	Height	9.9e-14	21194676	4731	0.001477	0.02635
rs27345	HipBMIadj	16:2267877	3	PGP	A/G	0.2838	0.0138(0.0023)	2.95e-09	166408	0.107442	rs26868	16:2249376	Height	3.2e-18	25282103	18501	0.001477	0.00842
rs776783846	Weight	16:15133783	3	NTAN1/PDXDC1	CT/C	0.284	-0.0222(0.0037)	2e-09	185812	0.815037	rs4985155	16:15129459	BMI	2e-06	25673413	4324	0.000206	0.001712
rs56073702	Waist	16:30138012	3	MAPK3	CT/C	0.2849	-0.0289(0.0039)	1.02e-13	179540	0.40414	rs4787491	16:30015337	BMI	2.696e-08	25673413	122675	1.807e-07	0.0004099
rs56073702	Waist	16:30138012	3	MAPK3	CT/C	0.2849	-0.0289(0.0039)	1.02e-13	179540	NA	rs11642612	16:30030195	Height	3.2e-08	25282103	107817	--	--
rs56073702	Waist	16:30138012	3	MAPK3	CT/C	0.2849	-0.0289(0.0039)	1.02e-13	179540	0.000312154	rs4889606	16:31011183	Hip	8.837e-09	25673412	873171	1.807e-07	1.61e-07
rs56073702	Waist	16:30138012	3	MAPK3	CT/C	0.2849	-0.0289(0.0039)	1.02e-13	179540	0.00198868	rs9925964	16:31129895	BMI	8.108e-10	25673413	991883	1.807e-07	1.697e-07
rs4303473	Height	16:84901475	2	CRISPLD2	C/G	0.3795	0.0222 (0.0034)	4.08e-11	186106	0.0433242	rs2326458	16:84987679	Height	4.5e-10	25282103	86204	9.496e-06	0.0002442
rs542939	HipBMIadj	17:27889986	3	ABHD15/ABHD15-AS1	T/C	0.3431	-0.0133(0.0022)	1.09e-09	166537	0.0622699	rs3110496	17:27917771	Height	7e-09	20881960	27785	0.941	0.9414
rs542939	HipBMIadj	17:27889986	3	ABHD15/ABHD15-AS1	T/C	0.3431	-0.0133(0.0022)	1.09e-09	166537	1	rs542939	17:27889986	Height	1.1e-12	21194676	0	--	--
rs542939	HipBMIadj	17:27889986	3	ABHD15/ABHD15-AS1	T/C	0.3431	-0.0133(0.0022)	1.09e-09	166537	0.00457199	rs3809790	17:27955540	Height	1.5e-13	25282103	65554	0.8207	0.8115
rs113934718	Weight	17:29214880	3	ATAD5	A/C	0.2653	-0.0271(0.0037)	4.39e-13	185812	0.581271	rs3760318	17:29247715	Height	2.3e-59	25282103	32835	0.1677	0.4809
rs113934718	Weight	17:29214880	3	ATAD5	A/C	0.2653	-0.0271(0.0037)	4.39e-13	185812	0.581128	rs9890032	17:29165934	HipBMIadj	2.037e-12	25673412	48946	0.1677	0.295
rs113934718	Weight	17:29214880	3	ATAD5	A/C	0.2653	-0.0271(0.0037)	4.39e-13	185812	0.0417425	rs9889755	17:29234505	Height	1.5e-13	25282103	19625	0.1677	0.1767
rs113934718	Weight	17:29214880	3	ATAD5	A/C	0.2653	-0.0271(0.0037)	4.39e-13	185812	0.581271	rs3760318	17:29247715	Height	2.3e-59	25282103	32835	0.1677	0.4809
rs113934718	Weight	17:29214880	3	ATAD5	A/C	0.2653	-0.0271(0.0037)	4.39e-13	185812	0.0458534	rs3087591	17:29630970	Hip	2.456e-08	25673412	416090	0.1677	0.4545
rs507671	Weight	17:38533470	3	RNA5SP441	G/C	0.4025	-0.0208(0.0034)	7.99e-10	185812	0.237458	rs13695	17:38545193	HipBMIadj	9.521e-10	25673412	11723	0.0001576	0.007868
rs507671	Weight	17:38533470	3	RNA5SP441	G/C	0.4025	-0.0208(0.0034)	7.99e-10	185812	0.85079	rs584438	17:38599172	Height	5e-12	23563607	65702	0.0001576	0.7618
rs507671	Weight	17:38533470	3	RNA5SP441	G/C	0.4025	-0.0208(0.0034)	7.99e-10	185812	0.937123	rs584828	17:38599230	Height	3.3e-20	25282103	65760	0.0001576	0.1925
rs507671	Weight	17:38533470	3	RNA5SP441	G/C	0.4025	-0.0208(0.0034)	7.99e-10	185812	0.0506239	rs3169906	17:38632761	Height	2.1e-08	25282103	99291	0.0001576	0.0002656
rs62065847	Waist	17:46593125	2	HOXB1	C/T	0.4859	-0.0222 (0.0033)	2.861e-11	180794	0.0125316	rs8073371	17:46096276	Height	2.8e-16	25282103	496849	1.122e-05	1.033e-05
rs62065847	Waist	17:46593125	2	HOXB1	C/T	0.4859	-0.0222 (0.0033)	2.861e-11	180794	0.154727	rs6504389	17:46643364	Height	1.8e-08	25282103	50239	1.122e-05	0.0004533
rs62065847	Waist	17:46593125	2	HOXB1	C/T	0.4859	-0.0222 (0.0033)	2.861e-11	180794	0.278317	rs9299	17:46669430	Obesity	4e-09	22484627	76305	1.122e-05	0.0007795
rs62065847	Waist	17:46593125	2	HOXB1	C/T	0.4859	-0.0222 (0.0033)	2.861e-11	180794	0.00619558	rs9906944	17:47091420	Body fat percentage	2.9e-08	26833246	498295	1.122e-05	6.577e-06
rs62065847	Waist	17:46593125	2	HOXB1	C/T	0.4859	-0.0222 (0.0033)	2.861e-11	180794	0.0134744	rs318095	17:46974734	Height	1.5e-16	25282103	381609	1.122e-05	7.128e-06
rs10853031	WHRBMIadj	17:59497487	3	C17orf82	C/G	0.3868	0.0182(0.0031)	5.25e-09	159894	0.713b	rs882367	17:59494574	WaistBMIadj	1.086e-13	25673412	2913	--	--
rs10853031	WHRBMIadj	17:59497487	3	C17orf82	C/G	0.3868	0.0182(0.0031)	5.25e-09	159894	0.775927	rs757608	17:59497277	Height	6e-08	18391951	210	0.02794	0.8404
rs10853031	WHRBMIadj	17:59497487	3	C17orf82	C/G	0.3868	0.0182(0.0031)	5.25e-09	159894	0.00157025	rs2378870	17:59638623	Height	2.4e-12	25282103	141136	0.02794	0.02996
rs10853031	WHRBMIadj	17:59497487	3	C17orf82	C/G	0.3868	0.0182(0.0031)	5.25e-09	159894	0.779613	rs2079795	17:59496649	Height	8.6e-48	25282103	838	0.02794	0.8449
rs10853031	WHRBMIadj	17:59497487	3	C17orf82	C/G	0.3868	0.0182(0.0031)	5.25e-09	159894	0.995964	rs11868532	17:59496083	Height	4.8e-41	21194676	1404	0.02794	0.8552
rs116878242	Height	17:70002330	2	AC005152.3	A/G	0.0754	0.0326 (0.0059)	3.14e-08	218333	0.0613604	rs10083886	17:69923355	Height	3.4e-09	25282103	78975	3.978e-07	3.285e-05
rs167336	Waist	18:21075441	3	C18orf8	C/T	0.4537	-0.0256(0.0034)	4.91e-14	180794	0.00676674	rs8098316	18:20672555	Height	7e-23	25429064	402886	8.191e-05	7.33e-05
rs167336	Waist	18:21075441	3	C18orf8	C/T	0.4537	-0.0256(0.0034)	4.91e-14	180794	0.00177511	rs11082304	18:20720973	Height	5e-15	23563607	354468	8.191e-05	9.519e-05
rs167336	Waist	18:21075441	3	C18orf8	C/T	0.4537	-0.0256(0.0034)	4.91e-14	180794	0.0500074	rs4800148	18:20724328	Height	4e-09	18391951	351113	8.191e-05	0.0003388
rs167336	Waist	18:21075441	3	C18orf8	C/T	0.4537	-0.0256(0.0034)	4.91e-14	180794	0.0523795	rs4800452	18:20727611	Height	4e-30	20881960	347830	8.191e-05	0.000439
rs167336	Waist	18:21075441	3	C18orf8	C/T	0.4537	-0.0256(0.0034)	4.91e-14	180794	0.0540649	rs4239436	18:20731930	WaistBMIadj	1.01e-22	25673412	343511	0.0001868	0.0008098
rs167336	Waist	18:21075441	3	C18orf8	C/T	0.4537	-0.0256(0.0034)	4.91e-14	180794	0.0536999	rs4369779	18:20735408	Height	1.4e-54	25282103	340033	8.191e-05	0.0004477
rs167336	Waist	18:21075441	3	C18orf8	C/T	0.4537	-0.0256(0.0034)	4.91e-14	180794	0.838658	rs1805081	18:21140432	Obesity	8e-08	19151714	64991	8.191e-05	0.2016
rs167336	Waist	18:21075441	3	C18orf8	C/T	0.4537	-0.0256(0.0034)	4.91e-14	180794	0.848975	rs1808579	18:21104888	BMI	4.169e-08	25673413	29447	0.0001868	0.05212
rs62621197	Height	19:8670147	2	ADAMTS10	T/C	0.0415	-0.1392 (0.0079)	3.22e-69	252200	0.0398613	rs4072910	19:8644031	Height	1.4e-18	25282103	26116	1.278e-10	3.48e-08
rs62621197	Height	19:8670147	2	ADAMTS10	T/C	0.0415	-0.1392 (0.0079)	3.22e-69	252200	0.0412642	rs4542783	19:8642160	WaistBMIadj	1.693e-08	25673412	27987	1.278e-10	4.648e-08
rs62621197	Height	19:8670147	2	ADAMTS10	T/C	0.0415	-0.1392 (0.0079)	3.22e-69	252200	0.0548751	rs7249094	19:8672000	Height	1e-06	18391951	1853	1.278e-10	4.784e-09
rs2003476	BMI	19:18806668	2	CRTC1	C/T	0.4042	-0.0248 (0.0034)	5.892e-13	179850	5.17632e-08	rs12608504	19:18389135	WHRBMIadj	5e-10	25673412	417533	2.805e-05	3.512e-05
rs2003476	BMI	19:18806668	2	CRTC1	C/T	0.4042	-0.0248 (0.0034)	5.892e-13	179850	5.17632e-08	rs12608504	19:18389135	WaistBMIadj	1.476e-08	25673412	417533	2.805e-05	3.512e-05
rs2003476	BMI	19:18806668	2	CRTC1	C/T	0.4042	-0.0248 (0.0034)	5.892e-13	179850	0.621914	rs757318	19:18820308	Body fat percentage	4.8e-08	26833246	13640	2.805e-05	8.487e-05
rs2003476	BMI	19:18806668	2	CRTC1	C/T	0.4042	-0.0248 (0.0034)	5.892e-13	179850	0.00859063	rs17724992	19:18454825	BMI	3.415e-08	25673413	351843	2.805e-05	6.349e-05
rs2003476	BMI	19:18806668	2	CRTC1	C/T	0.4042	-0.0248 (0.0034)	5.892e-13	179850	0.00223035	rs8103992	19:19665643	Height	1.2e-14	25282103	858975	2.805e-05	2.749e-05
rs2003476	BMI	19:18806668	2	CRTC1	C/T	0.4042	-0.0248 (0.0034)	5.892e-13	179850	0.0017966	rs10401193	19:19591066	Height	8.7e-14	25282103	784398	2.805e-05	3.733e-05
rs114976626	Height	19:56001665	2	SSC5D	T/C	0.0267	-0.096 (0.0105)	5e-20	178977	0.000339565	rs4252548	19:55879672	Height	7.1e-13	21194676	121993	1.054e-07	1.918e-07
rs4813800	BMI	20:6595646	3	CASC20	A/G	0.37	-0.0219(0.0034)	1.56e-10	185523	0.0985749	rs17721822	20:6469596	Height	2.6e-29	25282103	126050	0.0003494	0.007054
rs4813800	BMI	20:6595646	3	CASC20	A/G	0.37	-0.0219(0.0034)	1.56e-10	185523	0.090121	rs2326788	20:6470094	HipBMIadj	1.483e-09	25673412	125552	0.0003494	0.005024
rs4813800	BMI	20:6595646	3	CASC20	A/G	0.37	-0.0219(0.0034)	1.56e-10	185523	0.970573	rs1884897	20:6612832	Height	1.3e-48	25282103	17186	0.0003494	0.2996
rs4813800	BMI	20:6595646	3	CASC20	A/G	0.37	-0.0219(0.0034)	1.56e-10	185523	0.970573	rs1884897	20:6612832	WaistBMIadj	6.562e-20	25673412	17186	0.0003494	0.2996
rs4813800	BMI	20:6595646	3	CASC20	A/G	0.37	-0.0219(0.0034)	1.56e-10	185523	0.385334	rs967417	20:6620893	Height	2e-08	18391951	25247	0.0003494	0.0323
rs4813800	BMI	20:6595646	3	CASC20	A/G	0.37	-0.0219(0.0034)	1.56e-10	185523	0.805969	rs2145270	20:6621685	BMI	6e-06	19079261	26039	0.0003494	0.8029
rs4813800	BMI	20:6595646	3	CASC20	A/G	0.37	-0.0219(0.0034)	1.56e-10	185523	0.854191	rs979012	20:6623374	WHRBMIadj	3e-14	25673412	27728	0.0003494	0.8348
rs4813800	BMI	20:6595646	3	CASC20	A/G	0.37	-0.0219(0.0034)	1.56e-10	185523	0.853634	rs2145272	20:6626218	Height	9e-15	25429064	30572	0.0003494	0.9884
rs4813800	BMI	20:6595646	3	CASC20	A/G	0.37	-0.0219(0.0034)	1.56e-10	185523	0.000220984	rs6085662	20:6698372	Height	5.2e-11	25282103	102726	0.0003494	0.000427
rs12625495	Weight	20:32363537	3	ZNF341	T/G	0.257	-0.0255(0.0039)	3.53e-11	180112	0.544718	rs169797	20:31926490	HipBMIadj	9.715e-10	25673412	437047	1.998e-08	0.00024
rs12625495	Weight	20:32363537	3	ZNF341	T/G	0.257	-0.0255(0.0039)	3.53e-11	180112	0.853789	rs1074683	20:32304653	Height	2.4e-42	25282103	58884	1.998e-08	0.01264
rs12625495	Weight	20:32363537	3	ZNF341	T/G	0.257	-0.0255(0.0039)	3.53e-11	180112	0.878254	rs7274811	20:32333181	Height	6e-22	20881960	30356	1.998e-08	0.01552
rs13044899	Weight	20:33287078	3	NCOA6	A/G	0.4383	0.0263(0.0034)	5.36e-15	184563	0.131242	rs6088619	20:33411871	HipBMIadj	9.313e-13	25673412	124793	4.614e-05	0.004261
rs13044899	Weight	20:33287078	3	NCOA6	A/G	0.4383	0.0263(0.0034)	5.36e-15	184563	0.120024	rs143384	20:34025756	Height	1.2e-121	25282103	13790	4.614e-05	0.02114
rs13044899	Weight	20:33287078	3	NCOA6	A/G	0.4383	0.0263(0.0034)	5.36e-15	184563	0.120024	rs143384	20:34025756	HipBMIadj	1.123e-31	25673412	13790	4.614e-05	0.02114
rs13044899	Weight	20:33287078	3	NCOA6	A/G	0.4383	0.0263(0.0034)	5.36e-15	184563	0.120024	rs143384	20:34025756	Hip	3.939e-12	25673412	13790	4.614e-05	0.02114
rs13044899	Weight	20:33287078	3	NCOA6	A/G	0.4383	0.0263(0.0034)	5.36e-15	184563	0.930345	rs6088580	20:33285053	Height	3.9e-28	21194676	2025	4.614e-05	0.5964
rs4911442	Weight	20:33355046	3	NCOA6	G/A	0.1392	-0.0359(0.0048)	7.61e-14	185603	0.0340093	rs224333	20:34023962	Height	8e-37	23563607	668916	2.334e-05	0.0004513
rs4911442	Weight	20:33355046	3	NCOA6	G/A	0.1392	-0.0359(0.0048)	7.61e-14	185603	0.0340093	rs224333	20:34023962	WHRBMIadj	9e-12	25673412	668916	2.334e-05	0.0004513
rs4911442	Weight	20:33355046	3	NCOA6	G/A	0.1392	-0.0359(0.0048)	7.61e-14	185603	0.0223573	rs6088619	20:33411871	HipBMIadj	9.313e-13	25673412	56825	2.334e-05	0.000224
rs4911442	Weight	20:33355046	3	NCOA6	G/A	0.1392	-0.0359(0.0048)	7.61e-14	185603	1	rs4911442	20:33355046	Height	2.4e-12	21194676	0	--	--
rs137874109	Weight	20:34011966	3	GDF5OS	G/T	0.0715	0.0418(0.0067)	4.75e-10	185812	0.115092	rs6060369	20:33907161	Height	1e-16	18391950	104805	1.065e-05	0.000218
rs137874109	Weight	20:34011966	3	GDF5OS	G/T	0.0715	0.0418(0.0067)	4.75e-10	185812	0.11496	rs6060373	20:33914208	Height	2e-17	18391952	97758	1.065e-05	0.0002121
rs137874109	Weight	20:34011966	3	GDF5OS	G/T	0.0715	0.0418(0.0067)	4.75e-10	185812	0.118961	rs6088813	20:33975181	Height	1e-13	19343178	36785	1.065e-05	0.0001845
rs137874109	Weight	20:34011966	3	GDF5OS	G/T	0.0715	0.0418(0.0067)	4.75e-10	185812	0.124074	rs224329	20:34019579	Height	2e-30	25429064	7613	1.065e-05	0.0001848
rs137874109	Weight	20:34011966	3	GDF5OS	G/T	0.0715	0.0418(0.0067)	4.75e-10	185812	0.124069	rs224333	20:34023962	Height	8e-37	23563607	11996	0.001439	0.1319
rs137874109	Weight	20:34011966	3	GDF5OS	G/T	0.0715	0.0418(0.0067)	4.75e-10	185812	0.124069	rs224333	20:34023962	WHRadjBMI	9e-12	25673412	11996	0.001439	0.1319
rs137874109	Weight	20:34011966	3	GDF5OS	G/T	0.0715	0.0418(0.0067)	4.75e-10	185812	0.106619	rs143384	20:34025756	Height	1.2e-121	25282103	13790	1.065e-05	0.0006536
rs137874109	Weight	20:34011966	3	GDF5OS	G/T	0.0715	0.0418(0.0067)	4.75e-10	185812	0.106619	rs143384	20:34025756	HipBMIadj	1.123e-31	25673412	13790	1.065e-05	0.0006536
rs137874109	Weight	20:34011966	3	GDF5OS	G/T	0.0715	0.0418(0.0067)	4.75e-10	185812	0.106619	rs143384	20:34025756	Hip	3.939e-12	25673412	13790	1.065e-05	0.0006536
rs137874109	Weight	20:34011966	3	GDF5OS	G/T	0.0715	0.0418(0.0067)	4.75e-10	185812	0.0267728	rs6141600	20:34712310	Height	6e-12	23563607	700344	1.065e-05	3.009e-05
rs137874109	Weight	20:34011966	3	GDF5OS	G/T	0.0715	0.0418(0.0067)	4.75e-10	185812	0.358529	rs2425046	20:33871661	Height	4.2e-17	21194676	140305	1.065e-05	4.028e-05
rs137874109	Weight	20:34011966	3	GDF5OS	G/T	0.0715	0.0418(0.0067)	4.75e-10	185812	0.186405	rs6088619	20:33411871	HipBMIadj	9.313e-13	25673412	600095	1.065e-05	0.0001043
rs143384	Weight	20:34025756	3	GDF5	G/A	0.4082	0.039(0.0034)	4.73e-31	185547	1	rs143384	20:34025756	Height	1.2e-121	25282103	0	--	--
rs143384	Weight	20:34025756	3	GDF5	G/A	0.4082	0.039(0.0034)	4.73e-31	185547	1	rs143384	20:34025756	HipBMIadj	1.123e-31	25673412	0	--	--
rs143384	Weight	20:34025756	3	GDF5	G/A	0.4082	0.039(0.0034)	4.73e-31	185547	1	rs143384	20:34025756	Hip	3.939e-12	25673412	0	--	--
rs57545942	Weight	20:34183479	3	FER1L4	T/C	0.1443	0.0304(0.0047)	1.01e-10	185812	0.959658	rs6120993	20:34185161	Height	2e-31	21194676	1682	0.02859	0.2494
rs57545942	Weight	20:34183479	3	FER1L4	T/C	0.1443	0.0304(0.0047)	1.01e-10	185812	0.00853956	rs6088619	20:33411871	HipBMIadj	9.313e-13	25673412	771608	0.02859	0.01091
rs57545942	Weight	20:34183479	3	FER1L4	T/C	0.1443	0.0304(0.0047)	1.01e-10	185812	0.192035	rs224333	20:34023962	Height	8e-37	23563607	159517	0.02859	0.9077
rs57545942	Weight	20:34183479	3	FER1L4	T/C	0.1443	0.0304(0.0047)	1.01e-10	185812	0.158954	rs143384	20:34025756	Height	1.2e-121	25282103	157723	0.02859	0.8257
rs57545942	Weight	20:34183479	3	FER1L4	T/C	0.1443	0.0304(0.0047)	1.01e-10	185812	0.563323	rs6060717	20:34544647	HipBMIadj	6.245e-12	25673412	361168	0.02859	0.6722
rs2590990	Weight	20:34671179	3	RP4-550H1.4	G/A	0.2437	0.0263(0.0039)	8.44e-12	185812	0.994108	rs761312	20:34687809	Height	1.7e-40	21194676	16630	0.1065	0.0348
rs2590990	Weight	20:34671179	3	RP4-550H1.4	G/A	0.2437	0.0263(0.0039)	8.44e-12	185812	0.122971	rs143384	20:34025756	Height	1.2e-121	25282103	645423	0.1065	0.8015
rs2590990	Weight	20:34671179	3	RP4-550H1.4	G/A	0.2437	0.0263(0.0039)	8.44e-12	185812	0.150694	rs224333	20:34023962	Height	8e-37	23563607	647217	0.1065	0.7164
rs2590990	Weight	20:34671179	3	RP4-550H1.4	G/A	0.2437	0.0263(0.0039)	8.44e-12	185812	0.320319	rs6060717	20:34544647	HipBMIadj	6.245e-12	25673412	126532	0.004344	0.08481
rs2590990	Weight	20:34671179	3	RP4-550H1.4	G/A	0.2437	0.0263(0.0039)	8.44e-12	185812	0.569718	rs6141600	20:34712310	Height	6e-12	23563607	41131	0.1065	0.0625
a Weighted average of EAF across all contributing cohorts in Stage1 + Stage 2 meta-analysis
b EAF in 1000 Genomes CEU data
