# Supplementary material for: Whole-Genome Sequencing Coupled to Imputation Discovers Genetic Signals for Anthropometric Traits
Source: Am J Hum Genet. 2017 May 25;100(6):865–84. doi: 10.1016/j.ajhg.2017.04.014 (PMC5473732; doi:10.1016/j.ajhg.2017.04.014)
Supplement: Table S15. Association of Our Newly Identified Genome-wide Loci with Other Anthropometric Traits in Stage1+Stage2 [file mmc14.xlsx]

## Sheet: Sheet1
Table S15. Association of our newly identified genomewide loci with other anthropometric traits in stage1+stage2. Variants with pv<5x10-8 are shown in bold.
							BMI				Height				Weight				Waist				Hip				WHR				WaistBMIadj				HipBMIadj				WHRBMIadj				TFM				TLM
SNP	Trait	Other associated traits in this study	Table	Chr:position (bp)	Nearest Gene	Effect/other allele	Frequency (effect allele)	Beta(SE)	P-value	N	Frequency (effect allele)	Beta(SE)	P-value	N	Frequency (effect allele)	Beta(SE)	P-value	N	Frequency (effect allele)	Beta(SE)	P-value	N	Frequency (effect allele)	Beta(SE)	P-value	N	Frequency (effect allele)	Beta(SE)	P-value	N	Frequency (effect allele)	Beta(SE)	P-value	N	Frequency (effect allele)	Beta(SE)	P-value	N	Frequency (effect allele)	Beta(SE)	P-value	N	Frequency (effect allele)	Beta(SE)	P-value	N	Frequency (effect allele)	Beta(SE)	P-value
rs114976626	Height		2	19:56001665	SSC5D	T/C	0.0267	0.0256(0.0105)	0.01469	184117	0.0267	-0.096(0.0105)	5.002e-20	178977	0.0267	-0.0195(0.0106)	0.06761	178707	0.0267	9e-04(0.0106)	0.9329	179463	0.0262	-0.0114(0.0113)	0.3107	160973	0.0263	0.0093(0.0111)	0.4001	166914	0.0263	-0.0195(0.006)	0.00118	173064	0.0261	-0.0326(0.0067)	9.189e-07	160669	0.0262	7e-04(0.0096)	0.9381	160753	0.0254	0.0632(0.0357)	0.07651	18114	0.0255	0.0092(0.0356)	0.7956
rs202238847	Height		1	3:49263637	CCDC36	C/CT	0.0223	-0.012(0.0115)	0.2949	185523	0.0223	0.0951(0.0113)	3.755e-17	186106	0.0223	0.0318(0.0115)	0.005595	185812	0.0224	0.0105(0.0116)	0.367	180794	0.0225	0.0202(0.012)	0.0928	167073	0.0225	0.0062(0.012)	0.6053	167302	0.0225	0.0249(0.0065)	0.0001282	180053	0.0226	0.0329(0.0072)	4.381e-06	166717	0.0225	0.0122(0.0103)	0.2349	166804	0.023	-0.0112(0.0378)	0.7672	18114.1	0.023	-0.0175(0.0378)	0.6441
rs142854193	Height		2	7:33045510	FKBP9	T/C	0.0225	-0.0012(0.0121)	0.9211	185523	0.0225	0.0719(0.0119)	1.312e-09	186106	0.0225	0.031(0.0121)	0.01018	185812	0.0225	0.0186(0.0122)	0.1296	180794	0.0224	0.0257(0.0126)	0.04165	167073	0.0225	0.0019(0.0128)	0.8801	161582	0.0221	0.0158(0.0069)	0.02242	180053	0.0221	0.0219(0.0076)	0.003886	166717	0.0223	0.0028(0.011)	0.7995	161141	0.0252	-0.0249(0.0372)	0.5032	18114	0.0252	0.0265(0.037)	0.4739
rs6930571	Height	Weight	2	6:32383208	BTNL2	T/G	0.1788	0.0144(0.0045)	0.001252	176810	0.1789	0.0379(0.0044)	6.009e-18	177335	0.1788	0.0304(0.0045)	9.479e-12	177075	0.1787	0.0114(0.0045)	0.01236	172071	0.1802	0.0206(0.0047)	9.586e-06	161037	0.1802	-0.0042(0.0046)	0.3557	166966	0.181	-0.0022(0.0025)	0.3686	171390	0.1813	0.0087(0.0027)	0.001528	160737	0.1807	-0.0128(0.0039)	0.001107	166472	0.1753	0.0269(0.0151)	0.07379	18113.9	0.1753	0.0327(0.015)	0.02984
rs3888183	Height		2	10:121604702	MCMBP	T/C	0.1184	0.0115(0.0051)	0.02491	185523	0.1184	-0.0388(0.0051)	3.289e-14	180385	0.1184	-0.007(0.0051)	0.1735	185812	0.1183	0.0044(0.0052)	0.3979	180794	0.1184	6e-04(0.0055)	0.9181	161373	0.1183	0.0047(0.0054)	0.3868	167302	0.1179	-0.008(0.0029)	0.006611	180053	0.1181	-0.0104(0.0033)	0.001451	161069	0.1182	-0.0017(0.0046)	0.7089	166804	0.1175	0.0331(0.0171)	0.05289	18114	0.1175	0.0098(0.0171)	0.5656
rs2003476	BMI	Weight	2	19:18806668	CRTC1	C/T	0.4042	-0.0248(0.0034)	5.892e-13	179850	0.4043	0.0041(0.0033)	0.2226	186106	0.4042	-0.0217(0.0034)	2.899e-10	180112	0.4044	-0.0181(0.0035)	2.129e-07	175081	0.4062	-0.0177(0.0036)	1.099e-06	161373	0.4062	-0.0112(0.0036)	0.00188	161582	0.4049	0.0041(0.002)	0.0365	174393	0.4058	0.0047(0.0021)	0.02805	166717	0.406	0.0016(0.0031)	0.596	161141	0.4119	-0.0274(0.0112)	0.01491	18114	0.4119	-0.0431(0.0112)	0.0001226
rs4360494	Height		2	1:38455891	SF3A3	G/C	0.4473	-0.0022(0.0034)	0.5165	179850	0.4474	0.0238(0.0033)	8.978e-13	180385	0.4475	0.0096(0.0034)	0.004523	180112	0.4474	0.0037(0.0034)	0.2771	175081	0.446	0.0061(0.0036)	0.08639	161373	0.4459	0.0015(0.0036)	0.6715	161582	0.4461	0.0042(0.0019)	0.03013	174393	0.4456	0.0051(0.0021)	0.01484	166717	0.4457	0.0018(0.003)	0.5512	161141	0.4447	-0.0086(0.0112)	0.4417	18113.9	0.4447	0.0027(0.0112)	0.806
rs78281959	Height		2	7:148772669	ZNF786	T/C	0.0624	-0.0064(0.007)	0.3582	179850	0.0625	0.0478(0.0068)	1.559e-12	186106	0.0625	0.0171(0.0069)	0.01287	185812	0.0624	0.0056(0.007)	0.4239	180794	0.0624	0.0064(0.0073)	0.377	167073	0.0623	-0.0019(0.0074)	0.7915	161582	0.0618	0.0068(0.004)	0.08779	174393	0.0618	0.0127(0.0044)	0.003897	161069	0.0621	-2e-04(0.0063)	0.9741	161141	0.0648	-0.0349(0.0224)	0.1197	18114.1	0.0647	0.0236(0.0224)	0.2929
rs13059073	Height		2	3:55491810	WNT5A	C/T	0.4553	-0.0024(0.0034)	0.4731	179850	0.4552	0.0217(0.0033)	3.226e-11	186106	0.4553	0.0078(0.0033)	0.01806	185812	0.4554	1e-04(0.0034)	0.9861	175081	0.4553	0.0028(0.0036)	0.4277	161373	0.4552	-0.0021(0.0036)	0.5483	161582	0.4562	0.0019(0.0019)	0.3254	180053	0.4558	0.0046(0.0021)	0.02771	161069	0.4555	-0.0018(0.003)	0.5613	161141	0.4513	-0.0176(0.011)	0.1117	18114.1	0.4513	-0.0131(0.011)	0.2339
rs4303473	Height		2	16:84901475	CRISPLD2	C/G	0.3795	0.0023(0.0034)	0.5055	185523	0.3795	0.0222(0.0034)	4.079e-11	186106	0.3795	0.0126(0.0034)	0.0002437	185812	0.3794	0.0091(0.0035)	0.01026	175081	0.3781	0.0077(0.0036)	0.03321	167073	0.3781	0.0045(0.0037)	0.2176	161582	0.3779	0.0076(0.002)	0.0001112	174393	0.377	0.0066(0.0022)	0.002156	166717	0.3776	0.004(0.0031)	0.2009	161141	0.3826	0.0031(0.0114)	0.7878	18114	0.3825	0.0134(0.0114)	0.2376
rs16888802	Height		2	4:13537668	LINC01097	G/T	0.1761	-0.0051(0.0044)	0.2524	179668	0.1761	0.0282(0.0043)	5.49e-11	185924	0.1761	0.0081(0.0044)	0.06511	185630	0.1764	4e-04(0.0045)	0.9304	174898	0.1759	-0.0048(0.0047)	0.3	161190	0.1759	0.0034(0.0046)	0.4588	167119	0.1758	0.0043(0.0025)	0.08424	179871	0.1755	-9e-04(0.0028)	0.741	160887	0.1757	0.006(0.0039)	0.1244	166622	0.1771	-0.0168(0.0147)	0.2533	18113.9	0.1771	0.0125(0.0147)	0.3955
rs56130800	Waist	BMI/Weight/Hip	2	11:43729853	RP11-472I20.4/HSD17B12	A/G	0.3168	0.0255(0.0035)	6.211e-13	184274	0.3169	-0.0046(0.0035)	0.1833	184857	0.3168	0.0225(0.0035)	2.366e-10	184563	0.3169	0.0234(0.0036)	7.522e-11	179540	0.3167	0.0213(0.0037)	1.209e-08	165819	0.3168	0.0143(0.0037)	0.0001228	166048	0.3165	5e-04(0.002)	0.8094	178806	0.3167	3e-04(0.0023)	0.9069	159822	0.3167	0.0018(0.0032)	0.578	165557	0.3165	0.0214(0.0117)	0.06677	18114	0.3165	-0.005(0.0117)	0.6696
rs2122823	WHR	WHRBMIadj	2	7:25939161	CTD-2227E11.1	T/C	0.211	0.0052(0.0041)	0.2028	185523	0.2112	0.0171(0.0041)	2.734e-05	180385	0.211	0.012(0.0041)	0.003418	185812	0.2112	0.0132(0.0041)	0.001463	180794	0.2105	-0.0066(0.0043)	0.1245	167073	0.2105	0.0278(0.0043)	1.135e-10	167302	0.2111	0.0096(0.0024)	5.112e-05	174393	0.2107	-0.009(0.0026)	0.00055	161069	0.2105	0.0252(0.0037)	9.858e-12	166804	0.2069	-0.0068(0.0135)	0.6144	18114.1	0.2068	0.0045(0.0135)	0.7409
rs13213884	Height		1	6:141665522	RP11-63E9.1	T/C	0.2541	-0.0045(0.0039)	0.2473	179850	0.2542	0.0238(0.0037)	1.944e-10	186106	0.2542	0.0076(0.0038)	0.04495	185812	0.2541	0.0032(0.0039)	0.4133	175081	0.2556	0.0044(0.004)	0.2667	167073	0.2557	0.002(0.0041)	0.6143	161582	0.2553	0.0047(0.0022)	0.03089	174393	0.2563	0.0058(0.0024)	0.01536	166717	0.2559	0.0022(0.0034)	0.5287	166804	0.2526	-0.0198(0.0127)	0.1177	18113.9	0.2526	-0.0154(0.0126)	0.2236
rs12424892	Height		1	12:132623389	DDX51	C/G	0.1492	0.0023(0.0047)	0.6196	178444	0.1491	0.0292(0.0046)	3.06e-10	178977	0.1491	0.0135(0.0047)	0.004318	178707	0.1491	0.0042(0.0048)	0.3812	173750	0.1483	0.0093(0.005)	0.063	160973	0.1484	0.0017(0.005)	0.7285	161194	0.1485	0.0046(0.0027)	0.08735	173064	0.148	0.0095(0.003)	0.00136	160669	0.1481	-0.0012(0.0042)	0.7792	166416	0.1485	-0.0386(0.0153)	0.01182	18114.1	0.1485	0.0112(0.0153)	0.4627
rs12591979	Height		2	15:89309892	RP11-343B18.2	C/G	0.1641	0.0024(0.0045)	0.5929	185523	0.1639	-0.0278(0.0045)	8.058e-10	180385	0.164	-0.0094(0.0045)	0.03857	185812	0.1639	0(0.0047)	0.9948	175081	0.1643	-0.0041(0.0048)	0.3928	161373	0.1645	0.0121(0.0048)	0.0109	167302	0.1642	-0.0023(0.0026)	0.3845	180053	0.1645	-0.0102(0.0029)	0.0003825	161069	0.1644	0.0099(0.0041)	0.01742	161141	0.1608	5e-04(0.0151)	0.9753	18114	0.1608	-0.0255(0.0151)	0.09095
rs2808290	Height		2	10:27900882	MKX	T/C	0.5016	-8e-04(0.0034)	0.8104	179850	0.5018	0.0198(0.0033)	1.339e-09	186106	0.5017	0.0078(0.0033)	0.0189	185812	0.5014	0.0022(0.0034)	0.5244	175081	0.5015	0.0075(0.0036)	0.03631	161373	0.5016	-0.0029(0.0036)	0.4155	161582	0.5025	0.0029(0.0019)	0.1242	174393	0.5025	0.0078(0.0021)	0.0002102	166717	0.5019	-0.0031(0.003)	0.3125	161141	0.503	0.0087(0.011)	0.4286	18114	0.5031	0.0063(0.011)	0.5655
rs35863206	Height		1	11:101055183	RP11-788M5.4	C/CAG	0.2235	-0.0016(0.004)	0.687	185523	0.2235	-0.0232(0.004)	5.908e-09	180385	0.2234	-0.0115(0.0041)	0.004702	180112	0.2235	-0.005(0.0041)	0.2232	175081	0.223	-0.0086(0.0042)	0.04216	167073	0.2229	0.0022(0.0043)	0.613	161582	0.2237	-0.0024(0.0023)	0.2883	174393	0.2236	-0.0085(0.0025)	0.0008302	161069	0.2232	0.0034(0.0037)	0.3532	161141	0.2117	0.0132(0.0134)	0.3248	18113.9	0.2117	0.0161(0.0134)	0.2298
rs62621197	Height	Weight/Hip/WaistBMIadj/HipBMIadj	2	19:8670147	ADAMTS10	T/C	0.0415	0.0079(0.008)	0.3224	255877	0.0415	-0.1392(0.0079)	3.219e-69	252200	0.0425	-0.0609(0.0083)	2.157e-13	226151	0.0416	-0.0412(0.0081)	3.473e-07	248603	0.0419	-0.0491(0.0083)	2.803e-09	234206	0.0419	-0.0236(0.0083)	0.004214	233805	0.0381	-0.0545(0.0051)	6.685e-27	247857	0.0385	-0.0593(0.0055)	4.729e-27	233855	0.0407	-0.0251(0.0074)	0.0006801	233945	0.0367	0.0199(0.0252)	0.4288	26616	0.0367	0.0052(0.0251)	0.8353
rs62107261	BMI	Weight/Waist/Hip	2	2:422144	AC105393.2	C/T	0.0471	-0.0754(0.0069)	1.273e-27	255873	0.0473	-0.0252(0.0069)	0.0002322	252201	0.0483	-0.0837(0.0071)	9.401e-32	226152	0.0472	-0.0628(0.007)	4.025e-19	248607	0.047	-0.0735(0.0072)	1.968e-24	234202	0.047	-0.0295(0.0072)	4.229e-05	234429	0.0475	-0.0011(0.0043)	0.7928	247860	0.0475	-0.0132(0.0047)	0.004747	233850	0.0472	0.01(0.0064)	0.117	233929	0.0498	-0.0847(0.0214)	7.408e-05	26405	0.0498	-0.0788(0.0213)	0.0002234
rs183677281	Height		2	1:218537632	TGFB2	C/T	0.0269	-0.0133(0.0112)	0.2362	178902	0.0268	0.0708(0.011)	1.238e-10	179436	0.0269	0.0219(0.0112)	0.05041	179154	0.0268	0.0088(0.0114)	0.4401	174178	0.0269	0.0098(0.0118)	0.4056	160474	0.0269	0.0019(0.0117)	0.8728	160687	0.026	0.02(0.0064)	0.001766	173502	0.0261	0.0258(0.007)	0.00023	160182	0.0266	0.0072(0.0101)	0.4769	160258	0.034	-0.0144(0.0327)	0.661	18114	0.034	-0.0156(0.0327)	0.6333
rs62038850	Height		2	16:2262987	PGP	A/G	0.0243	0.0231(0.0116)	0.04541	167395	0.0244	0.0706(0.0112)	2.445e-10	173627	0.0243	0.0514(0.0116)	8.47e-06	167653	0.0243	0.0324(0.0117)	0.005713	162603	0.0245	0.043(0.0121)	0.0003906	148902	0.0245	-9e-04(0.0121)	0.9385	149102	0.0246	0.0124(0.0065)	0.05543	161932	0.0247	0.027(0.0071)	0.0001293	154261	0.0246	-0.0099(0.0103)	0.3365	148676	0.0254	0.0518(0.038)	0.1728	18114.2	0.0254	0.041(0.0379)	0.2802
rs61734601	Height	Weight/Hip/WaistBMIadj/HipBMIadj	2	11:67184725	PPP1CA/CARNS1	A/G	0.0821	0.0044(0.0053)	0.4063	259207	0.0821	-0.1133 (0.0053)	1.38e-101	249841	0.0841	-0.0452(0.0055)	3.333e-16	223809	0.0822	-0.0294(0.0054)	5.255e-08	246263	0.0824	-0.0379(0.0055)	7.413e-12	231864	0.0824	-0.0121(0.0055)	0.02843	232099	0.083	-0.0367(0.0033)	9.525e-29	245521	0.0832	-0.0446(0.0036)	1.707e-35	231519	0.0827	-0.0128(0.0049)	0.009195	231609	0.0828	0.0017(0.0166)	0.9187	26619.1	0.0828	-0.0058(0.0166)	0.7254
rs41271299	Height	Weight/WaistBMIadj/HipBMIadj	2	6:19839415	ID4	T/C	0.0552	-0.0087(0.0071)	0.2188	225142	0.0553	0.1231(0.0069)	1.902e-71	227153	0.057	0.0497(0.0072)	3.979e-12	201107	0.0554	0.0276(0.0071)	9.366e-05	223624	0.0555	0.0339(0.0073)	2.889e-06	209231	0.0555	0.011(0.0072)	0.1299	209478	0.0529	0.0373(0.0042)	4.628e-19	222873	0.0531	0.0437(0.0046)	1.108e-21	208871	0.0546	0.0157(0.0064)	0.01364	208976	0.0537	0.0076(0.0206)	0.7113	26665	0.0537	-0.0847(0.0205)	3.749e-05
rs72755233	Height	WaistBMIadj/HipBMIadj	2	15:100692953	ADAMTS17	A/G	0.112	0.0124(0.0054)	0.02226	178283	0.112	-0.0837(0.0053)	5.416e-56	178815	0.112	-0.0271(0.0054)	5.456e-07	178544	0.1118	-0.0182(0.0055)	0.0008963	173587	0.1119	-0.0208(0.0057)	0.0002591	160811	0.1119	-0.0127(0.0057)	0.02471	161031	0.112	-0.0276(0.003)	9.763e-20	172902	0.1121	-0.0276(0.0033)	1.118e-16	160508	0.112	-0.0168(0.0048)	0.0004976	160591	0.114	-0.0028(0.0187)	0.8815	18114	0.114	-0.013(0.0186)	0.4855
rs73175572	Height	Weight/HipBMIadj	2	3:185490184	IGF2BP2	G/A	0.115	-6e-04(0.0053)	0.9138	185523	0.115	0.0666(0.0053)	8.269e-37	180385	0.1151	0.0302(0.0053)	9.497e-09	185812	0.1151	0.0065(0.0054)	0.2278	175081	0.1141	0.0281(0.0057)	6.935e-07	161373	0.1141	-0.015(0.0056)	0.008043	161582	0.113	0.0055(0.0031)	0.07249	174393	0.1125	0.0252(0.0034)	7.598e-14	161069	0.1134	-0.0182(0.0048)	0.0001711	161141	0.1192	-0.0145(0.0171)	0.3976	18114	0.1192	3e-04(0.0171)	0.9857
rs35279483	Height		2	12:23996141	SOX5	C/CA	0.4017	-7e-04(0.0034)	0.8398	185523	0.4016	-0.0251(0.0034)	1.001e-13	180385	0.4017	-0.0119(0.0034)	0.0004267	185812	0.402	-0.0069(0.0034)	0.04275	180794	0.4017	-0.0071(0.0036)	0.04497	167073	0.4015	-0.0027(0.0036)	0.4591	161582	0.4017	-0.0049(0.0019)	0.01117	174393	0.4016	-0.0062(0.0021)	0.003806	166717	0.4015	-0.0019(0.0031)	0.5297	161141	0.392	0.0081(0.0113)	0.4717	18114	0.392	-0.0082(0.0113)	0.4685
rs1264622	Height		1	6:30256936	HLA-L/HCG17/HCG18	T/C	0.1988	0.0064(0.0043)	0.1334	178916	0.1989	0.0302(0.0041)	3.046e-13	185169	0.1987	0.019(0.0043)	8.857e-06	179179	0.1989	0.0022(0.0043)	0.62	174147	0.1995	0.0165(0.0045)	0.0002543	161373	0.1995	-0.0141(0.0044)	0.001379	167302	0.2004	-0.0067(0.0024)	0.005059	179121	0.2007	0.0094(0.0026)	0.0003424	161069	0.2	-0.0198(0.0038)	1.649e-07	166804	0.2008	0.0022(0.015)	0.8852	18113.9	0.2008	0.0155(0.015)	0.3016
rs62065847	Waist		2	17:46593125	HOXB1	C/T	0.4859	-0.0147(0.0033)	8.708e-06	185523	0.4858	-0.0025(0.0032)	0.4324	186106	0.4858	-0.0154(0.0033)	2.822e-06	185812	0.4859	-0.0222(0.0033)	2.861e-11	180794	0.486	-0.0185(0.0035)	1.005e-07	167073	0.486	-0.0162(0.0035)	3.047e-06	167302	0.4852	-0.0103(0.0019)	5.4e-08	180053	0.4856	-0.0071(0.0021)	0.0006925	166717	0.4858	-0.0099(0.003)	0.0008403	166804	0.4902	-0.029(0.0109)	0.007942	18114	0.4902	-0.0213(0.0109)	0.05077
rs11042397	Hip	Weight	1	11:9524255	ZNF143	G/A	0.4485	0.0145(0.0033)	1.251e-05	185523	0.4485	0.0153(0.0033)	3.103e-06	186106	0.4485	0.0201(0.0033)	1.484e-09	185812	0.4483	0.0144(0.0034)	1.846e-05	180794	0.4465	0.023(0.0035)	5.737e-11	167073	0.4466	0.0013(0.0035)	0.7112	167302	0.4459	0.0016(0.0019)	0.3922	180053	0.4451	0.0096(0.0021)	4.737e-06	166717	0.4459	-0.0063(0.003)	0.03633	166804	0.4491	0.0211(0.011)	0.05517	18114.1	0.4492	0.0356(0.011)	0.001177
rs1848053	Height		2	15:48947962	RP11-227D13.1	G/A	0.2478	0.0064(0.0039)	0.1042	179850	0.2477	-0.0243(0.0038)	2.001e-10	186106	0.2477	-0.0049(0.0039)	0.2116	185812	0.2474	-0.0036(0.0039)	0.3597	180794	0.2473	-0.0023(0.0041)	0.5672	167073	0.2474	-0.0036(0.0042)	0.3842	161582	0.2476	-0.0084(0.0022)	0.0001587	180053	0.2475	-0.0065(0.0025)	0.00841	166717	0.2474	-0.0065(0.0035)	0.06293	166804	0.2412	0.0181(0.013)	0.1643	18114	0.2413	0.0477(0.013)	0.0002391
rs57158761	Height		2	3:185371172	IGF2BP2	G/A	0.4374	-0.0054(0.0033)	0.1037	185523	0.4372	-0.0205(0.0033)	8.35e-10	180385	0.4373	-0.0152(0.0034)	7.547e-06	180112	0.4373	-0.0043(0.0034)	0.2164	175081	0.4357	-0.0125(0.0036)	0.0004837	161373	0.4357	0.0068(0.0036)	0.056	161582	0.436	0.0014(0.0019)	0.459	174393	0.4351	-0.0076(0.0021)	0.0003463	161069	0.4354	0.0098(0.0031)	0.001309	161141	0.4356	-0.0026(0.011)	0.8126	18114.1	0.4357	-0.0109(0.011)	0.3235
rs765876	BMI	Weight/Hip	2	6:143185891	HIVEP2	G/A	0.4875	-0.0206(0.0034)	9.639e-10	178601	0.4876	-0.0139(0.0033)	2.729e-05	179136	0.4875	-0.0248(0.0034)	1.578e-13	178863	0.4878	-0.0174(0.0034)	3.483e-07	173827	0.4881	-0.024(0.0036)	1.354e-11	160119	0.4881	-0.0021(0.0035)	0.5626	160328	0.4901	-0.0011(0.0019)	0.5619	173146	0.4901	-0.0088(0.0021)	2.553e-05	159822	0.489	0.0072(0.003)	0.0173	159894	0.4777	-0.0392(0.0108)	0.0003017	18114.1	0.4776	-0.0457(0.0108)	2.438e-05
rs116878242	Height		2	17:70002330	AC005152.3	A/G	0.0757	-0.0054(0.0059)	0.3625	222000	0.0754	0.0326(0.0059)	3.137e-08	218333	0.074	0.0107(0.0064)	0.09462	192291	0.0756	0.0029(0.006)	0.628	214811	0.0759	0.0063(0.0062)	0.3091	200434	0.0761	-0.0026(0.0063)	0.6831	194942	0.0755	0.0053(0.0036)	0.141	214060	0.0757	0.0097(0.0039)	0.01294	200074	0.076	-0.001(0.0055)	0.8627	194498	0.0724	0.0196(0.0213)	0.3587	18114	0.0724	-0.0048(0.0213)	0.8217
rs2812208	HipBMIadj	Height/Weight/Hip	S3	13:50707087	DLEU1	C/G	0.0221	0.0033(0.0115)	0.7711	185523	0.022	0.1688(0.0113)	1.637e-50	186106	0.0221	0.0788(0.0115)	6.533e-12	185812	0.0221	0.0256(0.0117)	0.02816	180794	0.0221	0.0777(0.0121)	1.172e-10	167073	0.022	-0.0214(0.0123)	0.08042	161582	0.0211	0.0242(0.0067)	0.0002762	180053	0.0212	0.074(0.0073)	4.305e-24	166717	0.0217	-0.0307(0.0105)	0.003594	161141	0.0278	-0.0339(0.0343)	0.3241	18114	0.0278	-0.0084(0.0343)	0.8069
rs79918896	WaistBMIadj	Height	S3	6:81041278	BCKDHB	G/A	0.0327	-0.0188(0.0094)	0.04668	185523	0.0327	0.0836(0.0093)	1.801e-19	186106	0.0327	0.0193(0.0094)	0.04038	185812	0.0325	0.0079(0.0097)	0.4155	175081	0.0328	0.0029(0.0101)	0.77	161373	0.0328	0.0152(0.01)	0.1316	161582	0.0323	0.0316(0.0054)	6.961e-09	174393	0.0324	0.0219(0.006)	0.0002613	161069	0.0327	0.0306(0.0085)	0.000325	166804	0.0354	-0.0411(0.0299)	0.1703	18113.9	0.0354	-0.0339(0.0299)	0.256
rs724016	Weight	Height/Waist/Hip/WaistBMIadj/HipBMIadj	S3	3:141105570	ZBTB38	G/A	0.4418	0.0074(0.0033)	0.02616	185071	0.4417	0.0848(0.0033)	1.45e-143	179932	0.4418	0.0443(0.0033)	2.087e-40	185360	0.4416	0.0191(0.0034)	2.833e-08	174628	0.4437	0.0314(0.0036)	1.591e-18	160920	0.4437	-0.0018(0.0035)	0.5977	166849	0.4424	0.0159(0.0019)	1.291e-16	173941	0.4434	0.0289(0.0021)	1.42e-42	160617	0.4436	-0.0055(0.0031)	0.07102	160689	0.4637	0.0049(0.011)	0.6555	18114	0.4636	-0.0091(0.011)	0.4046
rs577721086	WaistBMIadj	Hip/WHR/HipBMIadj/WHRBMIadj	S3	6:127440047	RSPO3	C/T	0.0544	-0.0157(0.0069)	0.02397	225022	0.0533	0.0184(0.0069)	0.007965	221316	0.0514	-0.0088(0.0075)	0.2392	200991	0.0542	0.0306(0.0071)	1.533e-05	217798	0.0545	-0.0619(0.0072)	5.816e-18	209110	0.0544	0.1201(0.0073)	1.265e-61	203626	0.0513	0.056(0.0043)	2.54e-39	217100	0.0517	-0.0523(0.0046)	1.164e-29	208750	0.0534	0.1336(0.0064)	7.9e-97	203181	0.058	-0.0596(0.0197)	0.002482	26333.1	0.0579	0.0554(0.0197)	0.004804
rs112540634	Weight	BMI/Height/Waist/Hip/HipBMIadj	S3	6:34623905	C6orf106	T/C	0.1369	0.0302(0.0048)	3.851e-10	185523	0.1369	0.0679(0.0047)	1.053e-46	186106	0.1369	0.0588(0.0048)	2.399e-34	185812	0.137	0.0373(0.0049)	2.266e-14	180794	0.1371	0.0533(0.0051)	6.587e-26	167073	0.137	-0.0023(0.0051)	0.6552	161582	0.1359	0.0112(0.0028)	5.414e-05	180053	0.1361	0.0328(0.003)	3.93e-27	166717	0.1366	-0.017(0.0044)	0.0001182	161141	0.1449	0.0118(0.0156)	0.4484	18114	0.1448	-0.0125(0.0156)	0.4206
rs143384	Weight	Height/Hip/WaistBMIadj/HipBMIadj	S3	20:34025756	GDF5	G/A	0.4082	-0.0013(0.0034)	0.7081	185258	0.408	0.0882(0.0033)	7.31e-157	185840	0.4082	0.039(0.0034)	4.726e-31	185547	0.4081	0.0079(0.0034)	0.02135	180528	0.4062	0.0277(0.0035)	6.147e-15	166809	0.4065	-0.0158(0.0036)	1.185e-05	161316	0.4035	0.0109(0.0019)	1.664e-08	179787	0.403	0.0315(0.0021)	7.966e-50	166453	0.405	-0.014(0.0031)	5.33e-06	160875	0.4256	-0.0021(0.0112)	0.8501	18114	0.4256	0.0043(0.0112)	0.7
rs7766641	Weight	Height/Waist/Hip/WaistBMIadj/HipBMIadj	S3	6:26184102	HIST1H2BE	A/G	0.2601	-0.0179(0.0038)	3.447e-06	179081	0.26	-0.0613(0.0038)	3.453e-59	179614	0.2601	-0.0442(0.0038)	1.35e-30	179343	0.2597	-0.0283(0.0039)	4.183e-13	174308	0.2593	-0.0418(0.0041)	8.378e-25	160603	0.2592	-0.0056(0.0041)	0.1686	160810	0.2567	-0.0138(0.0022)	2.827e-10	173623	0.2568	-0.0259(0.0024)	1.01e-26	160301	0.2582	0.0056(0.0035)	0.1045	160371	0.262	-0.0091(0.0124)	0.4641	18114.1	0.262	-0.0081(0.0124)	0.5151
rs42377	Weight	Height/Hip/HipBMIadj	S3	7:92243672	CDK6	A/G	0.3026	0.0062(0.0036)	0.08737	181985	0.3024	0.0581(0.0035)	4.019e-61	188257	0.3025	0.0322(0.0036)	2.336e-19	187948	0.3025	0.0135(0.0036)	0.0001944	182926	0.3008	0.0229(0.0038)	1.221e-09	169207	0.3009	-0.0054(0.0038)	0.1619	163718	0.301	0.0079(0.0021)	0.0001347	176520	0.2998	0.0188(0.0023)	2.357e-16	163196	0.3004	-0.0076(0.0033)	0.02018	163267	0.3114	0.0069(0.0118)	0.5598	18114.2	0.3113	0.0133(0.0118)	0.2601
rs12661188	Weight	Height/Hip/HipBMIadj	S3	6:130378833	L3MBTL3	T/C	0.3164	0.0081(0.0036)	0.02507	179850	0.3165	0.0547(0.0036)	1.808e-53	180385	0.3164	0.0316(0.0036)	2.061e-18	180112	0.3163	0.0091(0.0037)	0.01285	175081	0.3167	0.0243(0.0038)	2.028e-10	161373	0.3167	-0.0095(0.0038)	0.01296	161582	0.3175	0.0023(0.002)	0.2522	174393	0.3177	0.0178(0.0023)	3.125e-15	161069	0.3171	-0.0138(0.0033)	2.16e-05	161141	0.3118	0.0078(0.0119)	0.5097	18114	0.3118	0.0382(0.0118)	0.001246
rs8756	Weight	Height/HipBMIadj	S3	12:66359752	HMGA2	C/A	0.481	0.005(0.0034)	0.136	177510	0.481	0.0551(0.0033)	5.256e-62	178041	0.481	0.0295(0.0034)	2.308e-18	177771	0.4809	0.0081(0.0034)	0.0177	172738	0.4833	0.0166(0.0036)	3.161e-06	159031	0.4832	-0.0035(0.0036)	0.3215	159238	0.4821	0.0024(0.0019)	0.2094	177713	0.4834	0.0123(0.0021)	5.926e-09	158730	0.4831	-0.008(0.003)	0.007595	164463	0.4906	-0.0028(0.011)	0.8008	18114	0.4906	0.0122(0.0109)	0.2635
rs2523583	HipBMIadj	Height/Weight/Hip/WHR/WHRBMIadj	S3	6:31327895	XXbac-BPG248L24.12	G/A	0.2922	0.0091(0.0038)	0.01547	177142	0.2924	0.0496(0.0037)	6.08e-41	177670	0.2921	0.03(0.0038)	1.584e-15	177408	0.2924	0.0038(0.0038)	0.3173	178120	0.2936	0.0255(0.0039)	1.035e-10	161373	0.2938	-0.0219(0.0039)	1.42e-08	167302	0.2961	-0.0038(0.0021)	0.06974	177382	0.2963	0.0199(0.0023)	8.06e-18	161069	0.2949	-0.0264(0.0033)	1.743e-15	166804	0.2849	0.0037(0.0124)	0.7661	18113.9	0.285	0.0287(0.0124)	0.02028
rs71026552	Weight	Height/Hip/WaistBMIadj/HipBMIadj	S3	7:2805509	AMZ1/GNA12	GC/G	0.2913	-0.005(0.0037)	0.1735	179850	0.2913	-0.0616(0.0036)	6.772e-65	180385	0.2913	-0.0315(0.0037)	1.2e-17	180112	0.2916	-0.0164(0.0037)	1.166e-05	175081	0.2916	-0.0239(0.0039)	7.73e-10	161373	0.2915	9e-04(0.0039)	0.8226	161582	0.2926	-0.0122(0.0021)	6.02e-09	174393	0.2924	-0.0229(0.0023)	3.516e-23	161069	0.2919	0.0032(0.0033)	0.3346	161141	0.2836	-0.0066(0.0122)	0.5863	18113.9	0.2836	-0.008(0.0121)	0.51
rs78581007	HipBMIadj	Height/Weight	S3	4:17875735	LCORL	T/TCTC	0.261	4e-04(0.0038)	0.9135	185523	0.2609	0.0621(0.0037)	2.166e-63	186106	0.2611	0.028(0.0038)	8.727e-14	185812	0.2609	0.0113(0.0038)	0.003002	180794	0.2612	0.0187(0.004)	2.299e-06	167073	0.2612	-0.0015(0.004)	0.7003	167302	0.26	0.0114(0.0022)	1.41e-07	180053	0.2603	0.0202(0.0024)	1.482e-17	166717	0.2609	-0.0017(0.0034)	0.6159	166804	0.2693	-0.013(0.0124)	0.2946	18113.9	0.2692	0.0224(0.0123)	0.06973
rs3116614	Weight	Height/Hip/HipBMIadj	S3	13:51150730	DLEU1	C/A	0.2206	-0.0074(0.004)	0.06885	184274	0.2208	-0.0637(0.004)	5.854e-58	184857	0.2207	-0.0344(0.004)	1.505e-17	184563	0.2209	-0.0068(0.0041)	0.09747	179540	0.2195	-0.0257(0.0043)	1.689e-09	165819	0.2198	0.0153(0.0043)	0.0004193	160328	0.2226	-0.0016(0.0023)	0.4983	178806	0.2214	-0.0197(0.0025)	1.132e-14	165470	0.2205	0.0172(0.0037)	3.23e-06	159894	0.208	0.0238(0.0136)	0.07949	18114	0.2081	-0.0255(0.0136)	0.06005
rs35874463	HipBMIadj	Height/WaistBMIadj	S3	15:67457698	SMAD3	G/A	0.0573	-0.011(0.0074)	0.1371	179735	0.0573	0.085(0.0072)	1.735e-32	185989	0.0573	0.0264(0.0074)	0.0003507	179997	0.0574	0.0153(0.0075)	0.04148	174963	0.0577	0.026(0.0077)	0.0007178	161256	0.0577	-0.0023(0.0077)	0.762	161464	0.0581	0.0242(0.0041)	3.885e-09	174276	0.0582	0.0374(0.0045)	9.262e-17	160953	0.0579	0.0039(0.0065)	0.5533	161024	0.0533	-0.0387(0.0263)	0.1415	18114	0.0533	-0.0313(0.0263)	0.2331
rs28721484	Weight	Height/HipBMIadj	S3	3:141053279	PXYLP1/RP11-438D8.2/ZBTB38	T/C	0.2039	0.0091(0.0047)	0.05384	184274	0.2041	0.0672(0.0047)	4.766e-46	179136	0.2039	0.0386(0.0047)	3.908e-16	184563	0.2042	0.0196(0.0049)	5.559e-05	173827	0.2058	0.0238(0.005)	2.12e-06	160119	0.2055	0.0028(0.0049)	0.5705	166048	0.2057	0.0135(0.0027)	4.981e-07	173146	0.2063	0.0203(0.0029)	4.851e-12	159822	0.2061	-2e-04(0.0043)	0.9684	159894	0.2058	0.0065(0.016)	0.683	18114	0.2058	-0.0095(0.016)	0.5534
rs28610092	WaistBMIadj	Height/Weight/Waist/Hip/WHR/HipBMIadj	S3	16:2155819	PKD1	C/A	0.1698	-0.0162(0.0044)	0.0002644	185523	0.1701	-0.0454(0.0044)	1.298e-24	180385	0.1701	-0.0367(0.0045)	3.524e-16	180112	0.1701	-0.0329(0.0046)	5.943e-13	175081	0.1695	-0.0302(0.0048)	2.193e-10	161373	0.1695	-0.026(0.0047)	4.051e-08	161582	0.1694	-0.0205(0.0026)	8.92e-16	174393	0.1691	-0.0156(0.0028)	3.283e-08	161069	0.1693	-0.0169(0.0041)	3.15e-05	161141	0.1735	-0.0024(0.0146)	0.8721	18114.1	0.1735	-0.0265(0.0146)	0.06944
rs62282006	Weight	Height/Hip/HipBMIadj	S3	3:141204391	RASA2	T/C	0.2877	-0.0092(0.0037)	0.01351	178601	0.2877	-0.0463(0.0037)	2.439e-36	179136	0.2877	-0.03(0.0037)	1.034e-15	178863	0.2879	-0.0181(0.0038)	1.899e-06	173827	0.2855	-0.0225(0.004)	1.316e-08	160119	0.2855	-0.0059(0.0039)	0.1324	160328	0.2864	-0.0104(0.0021)	8.035e-07	173146	0.2853	-0.0153(0.0023)	5.634e-11	159822	0.2854	-0.0014(0.0034)	0.6838	159894	0.2783	-0.0053(0.0123)	0.6703	18114.1	0.2784	0.0081(0.0123)	0.509
rs2131354	Weight	Height/Hip/HipBMIadj	S3	4:145599908	HHIP	G/A	0.4715	-0.0012(0.0033)	0.7202	181985	0.4715	-0.0552(0.0033)	2.761e-63	182536	0.4714	-0.0264(0.0033)	2.76e-15	182248	0.4715	-0.0112(0.0034)	0.0009179	177213	0.4714	-0.0276(0.0035)	4.697e-15	163507	0.4714	0.012(0.0035)	0.000626	163718	0.4735	-0.0093(0.0019)	9.238e-07	176520	0.4732	-0.0268(0.0021)	2.244e-37	163196	0.4722	0.0128(0.003)	2.216e-05	163267	0.4641	-9e-04(0.011)	0.9382	18114	0.464	0.0028(0.011)	0.7978
rs3791675	Weight	Height/Waist/Hip/WaistBMIadj/HipBMIadj	S3	2:56111309	EFEMP1	T/C	0.2367	0.0019(0.0039)	0.6295	187540	0.2366	-0.0711(0.0039)	3.969e-76	182418	0.2367	-0.0304(0.0039)	2.954e-15	187830	0.2368	-0.0235(0.004)	3.188e-09	177095	0.2365	-0.0243(0.0041)	2.207e-09	169089	0.2366	-0.0124(0.0041)	0.002703	163600	0.2347	-0.0234(0.0022)	1.489e-25	176402	0.2348	-0.024(0.0025)	1.794e-22	163078	0.2358	-0.0112(0.0035)	0.001518	163149	0.2385	0.0076(0.0128)	0.5547	18114	0.2385	0.0407(0.0128)	0.001454
rs13044899	Weight	Height/Hip/HipBMIadj	S3	20:33287078	NCOA6	A/G	0.4383	0.0082(0.0034)	0.01539	184274	0.4382	0.0423(0.0033)	2.484e-37	184857	0.4383	0.0263(0.0034)	5.357e-15	184563	0.4382	0.0142(0.0034)	3.042e-05	179540	0.438	0.0197(0.0035)	2.764e-08	165819	0.438	0.0034(0.0035)	0.3415	166048	0.4368	0.0092(0.0019)	1.72e-06	178806	0.437	0.0156(0.0021)	1.689e-13	165470	0.4379	-3e-04(0.0031)	0.9107	159894	0.4489	-0.0073(0.0111)	0.5106	18114	0.4488	0.0149(0.0111)	0.1785
rs2066650	Weight	Height/Hip/HipBMIadj	S3	13:50787556	DLEU1	A/G	0.3208	0.0104(0.0036)	0.00343	185523	0.3209	0.0407(0.0035)	1.722e-31	186106	0.3208	0.0271(0.0035)	2.055e-14	185812	0.3207	0.0149(0.0036)	3.504e-05	180794	0.3221	0.0218(0.0037)	5.489e-09	167073	0.3222	0.002(0.0038)	0.6056	161582	0.3214	0.0076(0.002)	0.0001924	180053	0.3224	0.0144(0.0022)	1.533e-10	166717	0.3222	-0.0021(0.0033)	0.5127	161141	0.3272	-0.0098(0.0117)	0.4032	18113.9	0.3272	0.0041(0.0117)	0.7228
rs4077678	TFM	BMI/Height/Weight/Waist/Hip/TRFM	S3	2:25122840	ADCY3	G/C	0.4506	0.0372(0.0033)	3.59e-29	185523	0.4506	-0.0311(0.0033)	6.529e-21	180385	0.4508	0.0201(0.0033)	1.363e-09	185812	0.4509	0.0252(0.0034)	6.629e-14	180794	0.4511	0.0258(0.0035)	1.468e-13	167073	0.4513	0.0127(0.0035)	0.00026	167302	0.453	-0.0042(0.0019)	0.02734	174393	0.4531	-0.0017(0.0021)	0.4182	161069	0.452	-0.0043(0.003)	0.1551	166804	0.4375	0.084(0.0111)	3.026e-14	18114	0.4375	0.0328(0.0111)	0.003022
rs167336	Waist	BMI/Weight/Hip	S3	18:21075441	C18orf8	C/T	0.4539	-0.0253(0.0034)	4.372e-14	184575	0.4538	-0.0129(0.0033)	9.186e-05	186106	0.4537	-0.0296(0.0033)	8.535e-19	185812	0.4537	-0.0256(0.0034)	4.912e-14	180794	0.4563	-0.0282(0.0035)	1.242e-15	167073	0.4563	-0.0125(0.0035)	0.0003648	167302	0.4572	-0.0048(0.0019)	0.0131	180053	0.4587	-0.0071(0.0021)	0.0007431	166717	0.4573	-4e-04(0.003)	0.8868	166804	0.4492	-0.0387(0.0111)	0.0005117	18114	0.4492	-0.0288(0.0111)	0.009573
rs6416056	Waist	BMI/Weight/Hip	S3	11:27646745	LINC00678/BDNF-AS	G/A	0.2673	-0.0331(0.0037)	5.672e-19	185523	0.267	-0.0012(0.0037)	0.7411	180385	0.2672	-0.0306(0.0037)	1.985e-16	185812	0.2672	-0.0284(0.0038)	5.146e-14	180794	0.266	-0.0267(0.0039)	1.028e-11	167073	0.2659	-0.0171(0.0039)	1.362e-05	167302	0.2657	-0.0019(0.0021)	0.3648	180053	0.265	-0.002(0.0024)	0.3988	161069	0.2656	-0.0012(0.0034)	0.7127	166804	0.2645	-0.0486(0.0123)	7.942e-05	18114	0.2645	-0.0455(0.0123)	0.0002129
rs4911442	Weight	Height/HipBMIadj	S3	20:33355046	NCOA6	G/A	0.1392	-0.0159(0.0048)	0.0009631	185315	0.1393	-0.0463(0.0047)	1.044e-22	185897	0.1392	-0.0359(0.0048)	7.609e-14	185603	0.1392	-0.019(0.0049)	0.0001008	180585	0.1404	-0.0261(0.005)	2.009e-07	166865	0.1404	-0.0027(0.0051)	0.5925	161373	0.1415	-0.0094(0.0027)	0.000574	179844	0.1421	-0.0172(0.003)	8.259e-09	166509	0.1411	0.0019(0.0044)	0.669	160932	0.1294	-0.0285(0.0161)	0.07781	18114	0.1294	-0.0394(0.0161)	0.01454
rs4338381	HipBMIadj	Height	S3	1:103572927	COL11A1	G/A	0.3672	-2e-04(0.0035)	0.9449	179850	0.3673	0.0289(0.0034)	3.216e-17	180385	0.3674	0.014(0.0034)	4.404e-05	185812	0.3674	0.0016(0.0035)	0.6501	180794	0.3679	0.0154(0.0037)	2.983e-05	161373	0.3679	-0.0169(0.0037)	4.017e-06	161582	0.3684	-1e-04(0.002)	0.9573	180053	0.3688	0.0163(0.0022)	8.963e-14	161069	0.3684	-0.0162(0.0031)	1.83e-07	166804	0.3633	0.0024(0.0114)	0.8349	18114	0.3633	8e-04(0.0114)	0.9459
rs56073702	Waist	BMI/Weight/WHR	S3	16:30138012	MAPK3	CT/C	0.2849	-0.0228(0.0038)	2.982e-09	184274	0.2848	-0.0061(0.0038)	0.1046	184857	0.2848	-0.0234(0.0038)	1.031e-09	184563	0.2849	-0.0289(0.0039)	1.018e-13	179540	0.2851	-0.0209(0.004)	2.109e-07	165819	0.285	-0.0229(0.004)	1.323e-08	166048	0.2854	-0.0095(0.0022)	1.318e-05	178806	0.2857	-0.0045(0.0024)	0.06259	159822	0.2852	-0.0113(0.0035)	0.001077	165557	0.2812	-0.0011(0.0128)	0.9336	18114	0.2811	-0.0133(0.0128)	0.2999
rs13106087	Weight	Height/Hip/WaistBMIadj/HipBMIadj	S3	4:145566864	HHIP-AS1	T/C	0.1693	0.0053(0.0045)	0.2376	179850	0.1693	-0.0819(0.0044)	7.055e-78	180385	0.1694	-0.033(0.0045)	1.328e-13	180112	0.1695	-0.0143(0.0045)	0.00157	175081	0.1683	-0.033(0.0047)	2.762e-12	161373	0.1684	0.0136(0.0047)	0.003847	161582	0.1697	-0.0179(0.0025)	1.438e-12	174393	0.1688	-0.0368(0.0028)	1.201e-39	161069	0.1685	0.0104(0.004)	0.009676	161141	0.1618	0.0249(0.0149)	0.09406	18114	0.1618	0.0093(0.0148)	0.5297
rs6901225	Weight	Height/Hip/HipBMIadj	S3	6:26670491	ZNF322	G/A	0.1198	-0.0177(0.0052)	0.0006733	179850	0.1198	-0.0468(0.0051)	5.944e-20	180385	0.1199	-0.0377(0.0052)	4.195e-13	180112	0.1197	-0.0243(0.0052)	2.989e-06	180794	0.1202	-0.0343(0.0054)	2e-10	167073	0.1203	-0.0037(0.0055)	0.502	161582	0.1193	-0.0061(0.0029)	0.03606	180053	0.1196	-0.0179(0.0032)	2.587e-08	166717	0.1199	0.0079(0.0046)	0.08919	166804	0.1219	-0.0253(0.0168)	0.1311	18114	0.1219	-1e-04(0.0167)	0.9936
rs113934718	Weight	Height/WaistBMIadj/HipBMIadj	S3	17:29214880	ATAD5	A/C	0.2653	-2e-04(0.0038)	0.9494	185523	0.2651	-0.0624(0.0037)	2.696e-62	180385	0.2653	-0.0271(0.0037)	4.385e-13	185812	0.2654	-0.0174(0.0038)	4.843e-06	180794	0.2647	-0.0207(0.004)	1.727e-07	167073	0.2648	-0.0078(0.0039)	0.04743	167302	0.2656	-0.0179(0.0022)	1.151e-16	174393	0.265	-0.0207(0.0024)	2.469e-18	166717	0.2648	-0.0078(0.0034)	0.02382	161141	0.2563	0.0014(0.0127)	0.9137	18114	0.2564	-0.0139(0.0126)	0.2724
rs10044000	HipBMIadj	Height	S3	5:134343661	CATSPER3	T/C	0.3943	-0.0026(0.0034)	0.4474	185523	0.3948	0.0253(0.0034)	1.765e-13	180385	0.3942	0.0086(0.0034)	0.01254	185812	0.3945	0.0067(0.0035)	0.05538	180794	0.3927	0.0128(0.0036)	0.0004136	167073	0.3933	-0.0052(0.0037)	0.1571	161582	0.392	0.0087(0.002)	1.047e-05	180053	0.3908	0.0157(0.0022)	6.453e-13	166717	0.3923	-0.0029(0.0032)	0.3577	161141	0.3964	-0.0144(0.0114)	0.2071	18114	0.3965	-0.0221(0.0114)	0.05183
rs3160	Weight	Height/Hip/HipBMIadj	S3	16:2259191	MLST8	C/T	0.466	0.0116(0.0034)	0.0007901	179850	0.4662	0.0316(0.0033)	2.71e-21	186106	0.4662	0.0241(0.0034)	1.044e-12	185812	0.466	0.0174(0.0034)	4.487e-07	180794	0.467	0.0212(0.0036)	5.678e-09	161373	0.4669	0.007(0.0036)	0.05389	161582	0.4669	0.0089(0.0019)	4.956e-06	180053	0.4676	0.0118(0.0021)	3.396e-08	166717	0.4672	0.0014(0.0031)	0.6442	166804	0.4626	0.0226(0.0113)	0.04595	18113.9	0.4627	0.0143(0.0113)	0.2051
rs4852777	HipBMIadj	Height	S3	2:71534161	ZNF638	G/C	0.404	0.0015(0.0034)	0.6635	178601	0.404	0.0289(0.0034)	8.307e-18	179136	0.404	0.0141(0.0034)	3.621e-05	178863	0.4038	0.0076(0.0035)	0.02922	173827	0.4046	0.0164(0.0036)	5.521e-06	160119	0.4047	-0.002(0.0036)	0.5723	160328	0.4049	0.0081(0.0019)	3.279e-05	173146	0.4053	0.0152(0.0021)	1.369e-12	159822	0.405	-0.0025(0.0031)	0.4125	159894	0.3973	0.0141(0.0112)	0.2067	18113.9	0.3973	0.0108(0.0112)	0.334
rs774321937	Weight	Height/HipBMIadj	S3	8:57114519	PLAG1	CTT/C	0.1425	-0.0036(0.0049)	0.4665	185523	0.1424	-0.0701(0.0048)	2.747e-48	186106	0.1426	-0.034(0.0049)	3.177e-12	185812	0.1426	-0.0116(0.005)	0.01925	180794	0.1406	-0.0238(0.0052)	4.019e-06	167073	0.1406	0.0032(0.0052)	0.5392	167302	0.1411	-0.0093(0.0028)	0.0009795	174393	0.1401	-0.0197(0.0031)	2.169e-10	166717	0.1403	0.0051(0.0045)	0.2544	161141	0.1403	0.006(0.0166)	0.7149	18114	0.1403	-0.0373(0.0165)	0.02392
rs1624064	Weight	Hip	S3	6:26378681	BTN3A2	C/T	0.4238	-0.0158(0.0034)	2.695e-06	185523	0.4239	-0.0175(0.0034)	1.735e-07	180385	0.4241	-0.0236(0.0034)	3.975e-12	180112	0.4239	-0.0161(0.0034)	2.095e-06	180794	0.4229	-0.0214(0.0036)	2.559e-09	161373	0.4226	-0.0024(0.0035)	0.5041	167302	0.4214	-0.0018(0.0019)	0.3531	174393	0.4208	-0.0082(0.0021)	0.0001184	161069	0.4219	0.0055(0.0031)	0.07579	161141	0.428	-0.0065(0.0111)	0.5603	18114	0.4279	0.0066(0.0111)	0.5521
rs1916799	Waist	BMI/Weight/Hip	S3	3:61232975	FHIT	A/G	0.1481	-0.0379(0.0047)	7.418e-16	181985	0.148	0.0036(0.0046)	0.4357	182536	0.1481	-0.0336(0.0047)	8.17e-13	182248	0.1479	-0.033(0.0048)	4.467e-12	177213	0.1477	-0.0337(0.005)	1.114e-11	163507	0.1476	-0.0192(0.005)	0.0001034	163718	0.1476	-0.0018(0.0027)	0.4973	176520	0.1475	-0.0013(0.003)	0.655	163196	0.1475	-0.001(0.0042)	0.8189	168930	0.1523	-0.059(0.0153)	0.0001159	18113.9	0.1523	-0.0444(0.0153)	0.003712
rs34532891	Weight	Height/Hip	S3	12:122503377	AC156455.1	T/C	0.4748	0.0172(0.0033)	2.188e-07	185523	0.4747	0.0184(0.0033)	1.539e-08	186106	0.4748	0.0232(0.0034)	4.642e-12	180112	0.4749	0.0155(0.0034)	5.496e-06	175081	0.4735	0.0212(0.0035)	2.464e-09	161373	0.4735	0.0019(0.0035)	0.5856	161582	0.4744	0.0017(0.0019)	0.3677	180053	0.4735	0.0083(0.0021)	7.684e-05	161069	0.4735	-0.0061(0.003)	0.04417	161141	0.4754	0.0171(0.011)	0.1193	18114	0.4754	-0.0052(0.0109)	0.6323
rs80085026	HipBMIadj	Height	S3	7:148636421	RNY5	G/C	0.1919	-0.0079(0.0043)	0.0674	179850	0.1917	0.0521(0.0042)	4.613e-36	186106	0.1917	0.0163(0.0042)	0.0001199	185812	0.1918	0.0039(0.0043)	0.3576	180794	0.1921	0.0098(0.0044)	0.02747	167073	0.1923	-0.0058(0.0045)	0.1981	161582	0.1914	0.0108(0.0024)	9.161e-06	174393	0.1916	0.0184(0.0027)	7.598e-12	161069	0.192	-0.0011(0.0039)	0.7773	161141	0.1933	-0.0013(0.0139)	0.9264	18113.9	0.1932	0.0012(0.0139)	0.9302
rs2590990	Weight	Height/HipBMIadj	S3	20:34671179	RP4-550H1.4	G/A	0.2437	0.0031(0.0039)	0.4181	185523	0.2436	0.0505(0.0038)	1.339e-40	186106	0.2437	0.0263(0.0039)	8.437e-12	185812	0.2437	0.0115(0.0039)	0.003158	180794	0.243	0.0181(0.0041)	8.283e-06	167073	0.243	0.001(0.0041)	0.8071	167302	0.2419	0.0083(0.0022)	0.0001771	180053	0.2416	0.0149(0.0024)	1.102e-09	166717	0.2424	-0.001(0.0035)	0.765	166804	0.2494	0.0084(0.0127)	0.5073	18114	0.2494	0.0196(0.0127)	0.1207
rs12625495	Weight	Height/HipBMIadj	S3	20:32363537	ZNF341	T/G	0.2569	-0.0062(0.0039)	0.1076	179850	0.2571	-0.0448(0.0038)	3.3e-32	180385	0.257	-0.0255(0.0039)	3.526e-11	180112	0.257	-0.0096(0.0039)	0.01374	175081	0.2578	-0.016(0.0041)	8.268e-05	161373	0.2578	0.0022(0.0041)	0.5885	161582	0.2591	-0.0071(0.0022)	0.001152	174393	0.2595	-0.0154(0.0024)	1.661e-10	161069	0.2585	0.0033(0.0035)	0.3473	161141	0.2412	-0.0073(0.0128)	0.5674	18114	0.2413	-0.0253(0.0128)	0.04727
rs147775094	Weight	Height	S3	12:123034716	KNTC1	ACATATTTATGTAACTAATTTT/A	0.3217	0.013(0.0037)	0.0005018	179850	0.3217	0.0267(0.0037)	3.49e-13	180385	0.3217	0.0246(0.0037)	4.458e-11	180112	0.3217	0.0111(0.0038)	0.003522	175081	0.3216	0.0202(0.0039)	3.162e-07	161373	0.3216	-0.0032(0.0039)	0.4233	161582	0.3225	0.0013(0.0021)	0.5262	180053	0.3221	0.0113(0.0023)	1.233e-06	161069	0.3219	-0.0093(0.0033)	0.005063	166804	0.3216	0.0051(0.0121)	0.6744	18113.9	0.3215	-0.0059(0.0121)	0.6272
rs1272131	Weight	Height/HipBMIadj	S3	14:60886150	C14orf39	C/T	0.3929	0.0054(0.0034)	0.1145	179850	0.3927	0.0407(0.0033)	2.85e-34	186106	0.3928	0.0223(0.0034)	4.514e-11	185812	0.393	0.0057(0.0035)	0.1051	175081	0.3912	0.0154(0.0036)	2.348e-05	161373	0.3912	-0.0124(0.0036)	0.000662	161582	0.3906	-1e-04(0.0019)	0.9784	180053	0.3895	0.0121(0.0021)	1.834e-08	166717	0.3905	-0.0141(0.0031)	5.906e-06	161141	0.3976	-0.0138(0.0112)	0.2182	18113.9	0.3976	0.0169(0.0112)	0.1313
rs12314162	Weight	Height	S3	12:124826676	NCOR2	T/C	0.1623	0.013(0.0045)	0.003828	185009	0.1623	0.0392(0.0044)	6.778e-19	185590	0.1623	0.03(0.0046)	5.142e-11	179598	0.1622	0.0187(0.0046)	5.497e-05	174566	0.1624	0.02(0.0048)	3.221e-05	160860	0.1624	0.0063(0.0048)	0.1887	161066	0.1614	0.0091(0.0026)	0.0004043	179538	0.1614	0.012(0.0029)	2.6e-05	160556	0.162	5e-04(0.0041)	0.8959	166288	0.1718	-0.0033(0.0145)	0.8199	18114	0.1717	0.0181(0.0145)	0.211
rs62265602	Height	HipBMIadj	S3	3:129603906	TMCC1	T/C	0.0563	0.0012(0.0072)	0.871	185523	0.0564	0.0473(0.0072)	5.201e-11	180385	0.0563	0.0227(0.0072)	0.001687	185812	0.0565	0.0078(0.0074)	0.2918	175081	0.0567	0.032(0.0077)	3.442e-05	161373	0.0567	-0.0277(0.0077)	0.000322	161582	0.0565	0.0034(0.0042)	0.4087	174393	0.0566	0.0324(0.0046)	1.348e-12	161069	0.0567	-0.0286(0.0066)	1.453e-05	161141	0.0586	-0.0142(0.0235)	0.5465	18114	0.0586	-0.0489(0.0234)	0.03674
rs11757517	Weight	Height	S3	6:34514207	SPDEF	T/C	0.0561	0.0288(0.0072)	6.729e-05	185328	0.056	0.0449(0.0071)	2.587e-10	185911	0.0561	0.0469(0.0072)	8.565e-11	185617	0.056	0.0242(0.0073)	0.000982	180599	0.056	0.0332(0.0076)	1.239e-05	166878	0.0561	0.0052(0.0077)	0.4974	161387	0.0553	0.0064(0.0042)	0.1281	174198	0.0553	0.0128(0.0046)	0.005016	166522	0.0558	-0.0053(0.0066)	0.4225	160946	0.0599	0.0199(0.0231)	0.3879	18114	0.0598	-0.0109(0.023)	0.6367
rs9443804	WaistBMIadj	Height	S3	6:81315597	RP11-486E2.1	G/A	0.4469	-0.0049(0.0034)	0.1482	179850	0.4469	0.0204(0.0033)	5.001e-10	186106	0.4469	0.004(0.0033)	0.2313	185812	0.4469	0.008(0.0034)	0.01936	175081	0.4466	-0.0011(0.0035)	0.7621	167073	0.4465	0.0129(0.0036)	0.0003092	161582	0.446	0.0125(0.0019)	9.225e-11	174393	0.4461	0.0034(0.0021)	0.1053	166717	0.4463	0.0157(0.003)	1.898e-07	166804	0.4487	0.0234(0.0109)	0.03188	18114	0.4487	0.0144(0.0109)	0.1849
rs57545942	Weight	Height/HipBMIadj	S3	20:34183479	FER1L4	T/C	0.1443	0.0034(0.0047)	0.4775	185523	0.1442	0.0587(0.0046)	9.806e-37	186106	0.1443	0.0304(0.0047)	1.005e-10	185812	0.1441	0.0159(0.0048)	0.0008498	180794	0.1428	0.0251(0.005)	4.484e-07	167073	0.1428	5e-04(0.005)	0.9149	167302	0.1414	0.0136(0.0027)	6.304e-07	180053	0.141	0.0222(0.003)	1.476e-13	166717	0.142	-8e-04(0.0043)	0.8588	161141	0.1517	-0.0085(0.0153)	0.5789	18114.1	0.1518	0.0072(0.0153)	0.636
rs488133	HipBMIadj	Height	S3	6:152125444	ESR1	T/C	0.3384	0.0024(0.0036)	0.5065	179850	0.3385	-0.0342(0.0035)	5.023e-23	186106	0.3384	-0.0134(0.0035)	0.0001328	185812	0.3385	-0.0042(0.0036)	0.2492	175081	0.3377	-0.0116(0.0038)	0.002108	161373	0.3377	0.0063(0.0038)	0.09692	161582	0.3386	-0.0072(0.002)	0.0004241	174393	0.3382	-0.0143(0.0022)	1.495e-10	161069	0.3379	0.004(0.0032)	0.2194	161141	0.3336	-0.0125(0.0116)	0.2815	18114	0.3337	0.0022(0.0116)	0.8491
rs4813800	BMI	Height/WaistBMIadj/WHRBMIadj	S3	20:6595646	CASC20	A/G	0.37	-0.0219(0.0034)	1.556e-10	185523	0.37	0.0528(0.0034)	4.481e-54	180385	0.3701	0.0037(0.0035)	0.2815	180112	0.3698	-0.001(0.0035)	0.7686	175081	0.3702	-0.0099(0.0036)	0.00624	167073	0.3702	0.0113(0.0037)	0.002096	161582	0.3698	0.0178(0.002)	1.699e-19	174393	0.3703	0.0065(0.0022)	0.002668	161069	0.3703	0.0215(0.0031)	6.676e-12	161141	0.3735	-0.0374(0.0114)	0.001047	18114	0.3735	-0.048(0.0114)	2.425e-05
rs2266925	Weight	Height	S3	7:2862891	GNA12	T/C	0.2597	0.0077(0.0038)	0.04062	185523	0.2597	0.0371(0.0037)	1.431e-23	186106	0.2597	0.0239(0.0038)	2.422e-10	185812	0.2596	0.0158(0.0038)	3.521e-05	180794	0.2604	0.0159(0.004)	6.355e-05	167073	0.2605	0.0069(0.004)	0.08302	167302	0.2592	0.0093(0.0022)	1.836e-05	180053	0.2597	0.012(0.0024)	5.714e-07	161069	0.2602	0.003(0.0034)	0.3727	166804	0.2648	-0.0024(0.0124)	0.8481	18114	0.2649	-0.0021(0.0123)	0.8618
rs2154319	Weight	Height	S3	1:41745770	RP11-399E6.1	C/T	0.2177	0.0061(0.004)	0.1299	185523	0.2177	0.045(0.004)	9.799e-30	186106	0.2177	0.0255(0.004)	2.798e-10	185812	0.2178	0.0162(0.0041)	7.448e-05	180794	0.2178	0.0169(0.0043)	7.23e-05	167073	0.2178	0.0109(0.0043)	0.01051	167302	0.218	0.0107(0.0023)	3.847e-06	180053	0.218	0.0111(0.0026)	1.504e-05	166717	0.2179	0.0065(0.0037)	0.08023	161141	0.2197	0.0018(0.0133)	0.8913	18114.1	0.2198	0.0153(0.0133)	0.2487
rs112967514	Weight	Height/HipBMIadj	S3	4:18025728	LCORL	T/TCTCA	0.167	0.0114(0.0046)	0.01391	184274	0.1671	-0.0912(0.0046)	4.95e-89	184857	0.1671	-0.0292(0.0046)	2.815e-10	184563	0.1673	-0.0034(0.0047)	0.4696	179540	0.1667	-0.0174(0.0049)	0.0003742	165819	0.1668	0.0105(0.005)	0.03424	160328	0.1672	-0.0129(0.0027)	1.028e-06	178806	0.1667	-0.0262(0.0029)	3.217e-19	165470	0.1667	0.0053(0.0042)	0.2137	159894	0.1553	0.0228(0.0158)	0.1508	18114	0.1554	3e-04(0.0158)	0.9872
rs12810587	Weight	Height	S3	12:122675576	LRRC43	T/C	0.3274	0.0148(0.0035)	3.186e-05	185523	0.3274	0.0227(0.0035)	6.925e-11	186106	0.3273	0.0227(0.0036)	2.938e-10	180112	0.3272	0.0127(0.0037)	0.0005254	175081	0.3279	0.0168(0.0038)	1.017e-05	161373	0.3279	0.0016(0.0038)	0.6664	161582	0.3281	0.003(0.002)	0.1421	180053	0.3284	0.0076(0.0023)	0.0007015	161069	0.3282	-0.0047(0.0032)	0.1492	161141	0.3287	0.0294(0.0117)	0.01172	18114.1	0.3287	-0.0078(0.0116)	0.5022
rs750884927	HipBMIadj	Height	S3	6:31523676	NFKBIL1	T/TC	0.2363	-0.0026(0.0041)	0.5219	177142	0.2357	-0.0413(0.004)	6.455e-25	183391	0.236	-0.021(0.0041)	2.4e-07	183108	0.236	-0.0078(0.0042)	0.06333	172407	0.2346	-0.0144(0.0043)	0.0008626	161373	0.2346	0.0086(0.0043)	0.04558	161582	0.2283	-0.0048(0.0024)	0.04154	171722	0.2283	-0.0161(0.0026)	3.652e-10	166717	0.2319	0.0095(0.0037)	0.01016	161141	0.2557	0.0055(0.0132)	0.6768	18113.9	0.2556	0.0096(0.0132)	0.4693
rs291970	WaistBMIadj	Height	S3	10:121123633	GRK5	T/C	0.2304	0.0027(0.0039)	0.4971	185523	0.2303	0.0269(0.0039)	3.138e-12	186106	0.2304	0.0135(0.0039)	0.0005449	185812	0.2301	0.0128(0.004)	0.00131	180794	0.2293	0.0082(0.0042)	0.04984	161373	0.2292	0.0162(0.0041)	8.741e-05	167302	0.2296	0.014(0.0022)	4.21e-10	180053	0.2294	0.0076(0.0025)	0.002065	166717	0.2294	0.0152(0.0036)	2.226e-05	161141	0.2313	-0.0058(0.0128)	0.6529	18114	0.2313	-0.0172(0.0128)	0.1788
rs137874109	Weight	Height/HipBMIadj	S3	20:34011966	GDF5OS	G/T	0.0715	0.0051(0.0068)	0.4576	179850	0.0714	0.0782(0.0066)	2.775e-32	186106	0.0715	0.0418(0.0067)	4.748e-10	185812	0.0715	0.016(0.0068)	0.01913	180794	0.0717	0.0325(0.0071)	4.079e-06	167073	0.0719	-0.0078(0.0072)	0.2733	161582	0.0713	0.0106(0.0038)	0.005702	180053	0.0715	0.0276(0.0042)	6.086e-11	166717	0.0716	-0.0103(0.0061)	0.08803	166804	0.071	-0.0135(0.0222)	0.5433	18114.1	0.071	-0.0064(0.0222)	0.7738
rs766406	Weight	Height/Hip/WaistBMIadj/HipBMIadj	S3	6:26319588	HIST1H3PS1	G/T	0.3665	0.0033(0.0035)	0.3428	179850	0.3666	0.0397(0.0034)	3.728e-31	180385	0.3665	0.0215(0.0035)	6.427e-10	180112	0.3667	0.0155(0.0035)	1.105e-05	175081	0.3671	0.0202(0.0037)	3.482e-08	161373	0.3671	0.0053(0.0037)	0.1478	161582	0.3674	0.0128(0.002)	9.934e-11	174393	0.3674	0.0166(0.0022)	2.273e-14	161069	0.3673	0.0029(0.0031)	0.348	166804	0.3694	0.0184(0.0113)	0.1033	18114	0.3693	-0.0056(0.0113)	0.6225
rs28376010	Hip	BMI/Weight/Waist	S3	15:68063739	MAP2K5	T/G	0.2125	-0.0354(0.0041)	9.993e-18	179850	0.2125	0.0071(0.0041)	0.08023	180385	0.2125	-0.03(0.0041)	3.053e-13	180112	0.2127	-0.0271(0.0042)	9.227e-11	175081	0.2123	-0.0268(0.0044)	7.456e-10	161373	0.2123	-0.0166(0.0043)	0.0001319	161582	0.2122	0.0018(0.0023)	0.4345	180053	0.2121	0.0015(0.0026)	0.5707	161069	0.2122	6e-04(0.0037)	0.8676	166804	0.2132	-0.0506(0.0135)	0.0001777	18114	0.2133	-0.0247(0.0135)	0.06739
rs507671	Weight	Height	S3	17:38533470	RNA5SP441	G/C	0.4024	-0.0098(0.0034)	0.004403	179850	0.4025	-0.0269(0.0033)	5.836e-16	186106	0.4025	-0.0208(0.0034)	7.99e-10	185812	0.4027	-0.016(0.0035)	4.217e-06	175081	0.4032	-0.017(0.0036)	1.742e-06	167073	0.4033	-0.0052(0.0036)	0.1495	161582	0.4034	-0.008(0.0019)	3.953e-05	174393	0.4036	-0.0107(0.0021)	5.402e-07	166717	0.4034	-0.0016(0.0031)	0.6006	161141	0.397	0.004(0.0112)	0.721	18114	0.397	-0.0035(0.0112)	0.7564
rs4899520	WaistBMIadj	Height	S3	14:74987572	LTBP2	G/A	0.3671	0.0034(0.0034)	0.3242	185523	0.3671	-0.0287(0.0034)	1.582e-17	186106	0.3671	-0.0096(0.0034)	0.004862	185812	0.3671	-0.009(0.0035)	0.009956	180794	0.3664	-0.0058(0.0036)	0.1112	167073	0.3665	-0.0095(0.0036)	0.008512	167302	0.3654	-0.0121(0.002)	8.71e-10	180053	0.3653	-0.008(0.0022)	0.000213	166717	0.366	-0.0108(0.0031)	0.0005038	166804	0.367	0.0044(0.0113)	0.6971	18114	0.367	0.002(0.0113)	0.8593
rs542939	HipBMIadj	Height	S3	17:27889986	ABHD15/ABHD15-AS1	T/C	0.3436	-0.0015(0.0035)	0.6707	185343	0.3436	-0.0277(0.0034)	4.678e-16	185925	0.3437	-0.014(0.0035)	5.361e-05	185631	0.3437	-0.0106(0.0035)	0.002704	180613	0.3437	-0.0148(0.0037)	4.911e-05	166893	0.3437	-0.0037(0.0036)	0.3121	167121	0.3428	-0.0083(0.002)	3.075e-05	179872	0.3431	-0.0133(0.0022)	1.094e-09	166537	0.3434	-0.0012(0.0031)	0.7119	166623	0.3429	0.0028(0.0115)	0.8055	18114	0.343	0.0043(0.0115)	0.711
rs112013272	HipBMIadj	Height/WaistBMIadj	S3	1:118868795	RNA5SP56	TCAAAACAAAAAA/T	0.2418	0.0114(0.004)	0.004131	179850	0.2419	-0.0489(0.0039)	4.026e-36	180385	0.242	-0.0117(0.0039)	0.002648	185812	0.2421	-0.0097(0.004)	0.01428	180794	0.243	-0.0036(0.0042)	0.3865	161373	0.2429	-0.0084(0.0042)	0.04425	161582	0.2452	-0.0194(0.0022)	3.364e-18	180053	0.2457	-0.0149(0.0025)	1.359e-09	161069	0.2441	-0.0151(0.0035)	1.799e-05	166804	0.2236	0.0017(0.0133)	0.8973	18114	0.2236	0.0189(0.0133)	0.1545
rs35208145	WaistBMIadj	Height	S3	6:81460036	RP11-486E2.1	GTAAC/G	0.1148	-0.001(0.0054)	0.8482	179850	0.1147	0.042(0.0052)	8.77e-16	186106	0.1148	0.0184(0.0054)	0.0006562	180112	0.1149	0.0153(0.0055)	0.005058	175081	0.1158	0.0117(0.0057)	0.0385	161373	0.1158	0.0069(0.0056)	0.2243	161582	0.1166	0.0182(0.003)	1.878e-09	174393	0.1169	0.0148(0.0033)	7.326e-06	166717	0.1161	0.0109(0.0048)	0.02151	166804	0.1088	0.0028(0.0184)	0.8778	18114	0.1088	-0.0272(0.0183)	0.137
rs776783846	Weight	Height	S3	16:15133783	NTAN1/PDXDC1	CT/C	0.284	-0.0153(0.0037)	3.73e-05	185523	0.2839	-0.0201(0.0036)	3.815e-08	186106	0.284	-0.0222(0.0037)	2.001e-09	185812	0.2833	-0.0166(0.0038)	1.102e-05	180794	0.2831	-0.0168(0.0039)	1.753e-05	167073	0.2831	-0.0092(0.0039)	0.01885	167302	0.2815	-0.0053(0.0021)	0.01357	180053	0.2814	-0.0062(0.0024)	0.00912	161069	0.2825	-0.0019(0.0034)	0.5665	166804	0.2869	-0.0158(0.0122)	0.1926	18114	0.2868	-0.0281(0.0121)	0.02066
rs27345	HipBMIadj	Height/Weight/Hip	S3	16:2267877	PGP	A/G	0.2849	0.0108(0.0037)	0.003558	185214	0.2848	0.0302(0.0036)	1.094e-16	185797	0.2849	0.023(0.0037)	5.098e-10	185503	0.2847	0.0133(0.0038)	0.0003828	180485	0.2854	0.0215(0.0039)	3.459e-08	166764	0.2854	-0.0028(0.0039)	0.4704	166993	0.2833	0.0049(0.0021)	0.02056	179744	0.2838	0.0138(0.0023)	2.946e-09	166408	0.2847	-0.0065(0.0033)	0.05035	166495	0.2876	0.0314(0.0128)	0.0145	18114	0.2876	0.0189(0.0128)	0.1409
rs12497693	HipBMIadj	Height	S3	3:72400695	RYBP	T/C	0.4237	-0.0055(0.0034)	0.1036	185523	0.4238	0.0348(0.0033)	5.056e-26	186106	0.4237	0.0098(0.0034)	0.003553	185812	0.4238	-3e-04(0.0035)	0.92	175081	0.425	0.0055(0.0036)	0.1264	161373	0.4248	-0.0023(0.0035)	0.5141	167302	0.4246	0.0079(0.0019)	4.457e-05	174393	0.4252	0.0125(0.0021)	4.101e-09	161069	0.4251	2e-04(0.0031)	0.9397	161141	0.4148	-0.0039(0.0111)	0.7272	18114.1	0.4149	5e-04(0.0111)	0.9646
rs7842996	HipBMIadj	Height/Weight	S3	8:78107140	AC105242.1	A/T	0.2837	0.0039(0.0037)	0.2868	185523	0.2837	0.0461(0.0036)	1.404e-37	186106	0.2838	0.0248(0.0037)	1.293e-11	185812	0.2837	0.0128(0.0037)	0.0005546	180794	0.2841	0.0153(0.0039)	7.59e-05	167073	0.284	0.0041(0.0039)	0.2889	167302	0.2835	0.0102(0.0021)	1.404e-06	174393	0.2838	0.0136(0.0023)	4.794e-09	161069	0.2839	0.0026(0.0033)	0.4403	166804	0.29	-0.0288(0.0121)	0.01692	18113.9	0.29	0.0062(0.012)	0.6076
rs9442571	HipBMIadj	Height	S3	1:9349611	SPSB1	A/T	0.1295	-0.0082(0.0051)	0.1046	179850	0.1296	0.0397(0.0049)	5.7e-16	186106	0.1296	0.0109(0.005)	0.028	185812	0.1295	2e-04(0.0051)	0.9741	180794	0.1301	0.0144(0.0052)	0.005905	167073	0.1301	-0.0119(0.0052)	0.02306	167302	0.1289	0.0068(0.0029)	0.01751	180053	0.1294	0.0184(0.0031)	4.945e-09	166717	0.1298	-0.0078(0.0045)	0.0816	166804	0.1341	0.0397(0.0161)	0.01364	18114.2	0.1341	-0.0167(0.0161)	0.2975
rs10853031	WHRBMIadj	Height/WaistBMIadj	S3	17:59497487	C17orf82	C/G	0.3876	-0.012(0.0035)	0.0005346	178601	0.3874	0.0431(0.0034)	9.49e-37	179136	0.3876	0.008(0.0035)	0.02117	178863	0.3875	0.0019(0.0035)	0.5818	173827	0.3872	-0.0077(0.0037)	0.03549	160119	0.3873	0.0116(0.0036)	0.00141	160328	0.386	0.0152(0.002)	9.432e-15	173146	0.3861	0.0045(0.0021)	0.0378	165470	0.3868	0.0182(0.0031)	5.253e-09	159894	0.3982	0.002(0.0111)	0.8548	18113.9	0.3981	-0.003(0.0111)	0.787
rs12192672	HipBMIadj	Height	S3	6:7229619	RREB1	A/G	0.2965	-2e-04(0.0036)	0.9598	185452	0.2965	0.0228(0.0036)	1.386e-10	186035	0.2965	0.0106(0.0036)	0.003241	185741	0.2965	0.007(0.0037)	0.05563	180723	0.2978	0.0145(0.0038)	0.0001327	167002	0.298	-0.0016(0.0039)	0.6743	161511	0.2962	0.0057(0.0021)	0.00579	179982	0.297	0.0132(0.0023)	7.836e-09	166646	0.2977	-0.0034(0.0033)	0.297	161070	0.3081	-0.0034(0.0119)	0.773	18113.9	0.3079	0.0034(0.0118)	0.774
rs2082881	TRFM	BMI/Height/TFM	S3	2:25038268	CENPO	G/A	0.2519	0.0249(0.0039)	1.162e-10	179850	0.252	-0.0298(0.0037)	1.413e-15	186106	0.2519	0.0108(0.0039)	0.005059	180112	0.2524	0.0148(0.0039)	0.0001593	175081	0.2517	0.0167(0.0041)	4.396e-05	161373	0.2518	0.0068(0.0041)	0.09306	161582	0.2533	-0.0041(0.0022)	0.05682	180053	0.2526	-0.0021(0.0024)	0.3773	166717	0.2521	-0.0042(0.0034)	0.2247	166804	0.2423	0.0791(0.0128)	6.488e-10	18114	0.2424	0.0088(0.0128)	0.4892
[truncated: 5 more columns]
