# Supplementary material for: Whole-Genome Sequencing Coupled to Imputation Discovers Genetic Signals for Anthropometric Traits
Source: Am J Hum Genet. 2017 May 25;100(6):865–84. doi: 10.1016/j.ajhg.2017.04.014 (PMC5473732; doi:10.1016/j.ajhg.2017.04.014)
Supplement: Table S16. Annotations of the Newly Identified Variants [file mmc15.xlsx]

## Sheet: Annotations
Table S16. Annotations of the newly identified variants.
rsID	SNPID	Effect/other allele	Effect allele frequency1	Closest gene	Distance from gene2	Variation type	Consequence3	GWAVA4	GERP5	avg GERP6	DNase footprints7	Bound motifs8	DNase9
rs61734601	chr11:67184725	A/G	0.0959596	PPP1CA/CARNS1	Overlap	substitution	Non-coding exon variant	0.51	-4.02	-1.11634	1	0	0
rs41271299	chr6:19839415	T/C	0.934343	ID4	Overlap	substitution	Intron variant	0.68	5.76	4.84584	2	0	24
rs62621197	chr19:8670147	T/C	0.944444	ADAMTS10	Overlap	substitution	Missense variant	0.22	2.98	2.27602	0	0	0
rs577721086	chr6:127440047	C/T	0.0656566	RSPO3	Overlap	substitution	5' prime UTR variant	0.63	3.77	1.28887	0	1	17
rs62107261	chr2:422144	T/C	0.0555556	AC105393.2	Overlap	substitution	Non-coding transcript exon variant	0.31	0.952	-0.490103	0	0	0
rs116878242	chr17:70002330	A/G	0.0757576	AC005152.3	-15662	substitution	Intergenic variant	0.23	0.235	0.117351	0	0	1
rs6901225	chr6:26670491	A/G	0.156566	ZNF322	-10511	substitution	Intergenic variant	0.22	0.118	0.0511386	0	0	0
rs142854193	chr7:33045510	T/C	0.959596	FKBP9	Overlap	substitution	3' prime UTR variant	0.61	-3.74	-1.43306	0	0	1
rs9442571	chr1:9349611	A/T	0.888889	SPSB1	3328	substitution	Upstream gene variant	0.49	-0.877	-0.856921	0	0	1
rs10853031	chr17:59497487	C/G	0.621212	C17orf82	6846	substitution	Regulatory region variant	0.24	-2.99	-0.0097099	0	0	0
rs35279483	chr12:23996141	CA/C	0.373737	SOX5	Overlap	deletion	Intron variant	0.07	-2.95	0.0399175	0	0	0
rs113934718	chr17:29214880	A/C	0.742424	ATAD5	Overlap	substitution	Intron variant	0.11	0.253	-0.0375882	0	0	0
rs13213884	chr6:141665522	T/C	0.757576	RP11-63E9.1	-102626	substitution	Intergenic variant	0.05	0	0.0984615	0	0	0
rs28610092	chr16:2155819	A/C	0.161616	PKD1	Overlap	substitution	Non-coding transcript exon variant	0.16	0.202	-1.55523	0	0	4
rs183677281	chr1:218537632	T/C	0.020202	TGFB2	Overlap	substitution	Intron variant	0.43	-4.08	-0.887856	0	0	2
rs488133	chr6:152125444	T/C	0.676768	ESR1	Overlap	substitution	Intron variant	0.89	-7.6	-1.42996	0	0	2
rs766406	chr6:26319588	T/G	0.39899	HIST1H3PS1	-2516	substitution	Downstream gene variant	0.33	-2.86	-0.422311	0	0	0
rs12625495	chr20:32363537	T/G	0.772727	ZNF341	Overlap	substitution	Intron variant	0.16	0.195	0.10445	0	0	0
rs35208145	chr6:81460036	G/GTAAC	0.151515	RP11-486E2.1	193130	insertion	Intergenic variant	0.09	0	0	0	0	0
rs291970	chr10:121123633	T/C	0.808081	GRK5	Overlap	substitution	Intron variant	0.26	1.8	-0.22656	0	0	1
rs774321937	chr8:57114519	CTT/C	-	PLAG1	Overlap	insertion	Intron variant	0.35	0	2.18541	0	0	0
rs12497693	chr3:72400695	T/C	0.621212	RYBP	-20281	substitution	Intergenic variant	0.25	0.0268	-0.0466554	0	0	0
rs7842996	chr8:78107140	A/T	0.722222	AC105242.1	-91912	substitution	Intergenic variant	0.18	0.235	0.143495	0	0	4
rs4911442	chr20:33355046	A/G	0.121212	NCOA6	Overlap	substitution	Intron variant	0.09	0.0555	0.218278	0	0	0
rs78581007	chr4:17875735	T/TCTC	0.651515	LCORL	Overlap	deletion	Intron variant	0.66	4.42333	2.31272	0	0	0
rs12591979	chr15:89309892	C/G	0.868687	RP11-343B18.2	30752	substitution	Intergenic variant	0.23	1.51	-0.315273	0	0	8
rs2812208	chr13:50707087	C/G	0.954545	DLEU1	Overlap	substitution	Intron variant	0.45	-0.382	-0.634026	0	0	0
rs137874109	chr20:34011966	T/G	0.0606061	GDF5OS	8861	substitution	Intergenic variant	0.22	0.43	-0.00367327	0	0	0
rs202238847	chr3:49263637	CT/C	0.010101	CCDC36	Overlap	deletion	Intron variant	0.1	0	0	0	0	0
rs28721484	chr3:141053279	T/C	-	PXYLP1/RP11-438D8.2/ZBTB38	Overlap	substitution	Intron variant	0.18	-0.932	-0.145258	0	0	0
rs4077678	chr2:25122840	C/G	0.434343	ADCY3	Overlap	substitution	Intron variant	0.09	0.697	-0.125686	0	0	0
rs2131354	chr4:145599908	A/G	0.489899	HHIP	Overlap	substitution	Intron variant	0.2	0.185	0.0741485	0	0	0
rs2003476	chr19:18806668	T/C	0.434343	CRTC1	Overlap	substitution	Intron variant	0.08	0	-0.118651	0	0	0
rs56073702	chr16:30138012	CT/C	0.712121	MAPK3	-3185	insertion	Upstream gene variant	0.19	0	-0.005014	0	0	0
rs112013272	chr1:118868795	T/TCAAAACAAAAAA	0.282828	RNA5SP56	-61683	insertion	Regulatory region variant	0.53	0	1.2955	0	0	1
rs2066650	chr13:50787556	A/G	0.70202	DLEU1	Overlap	substitution	Intron variant	0.31	1.26	0.24391	0	0	2
rs12661188	chr6:130378833	T/C	0.671717	L3MBTL3	Overlap	substitution	Intron variant	0.05	-0.228	-1.52408	0	0	0
rs2122823	chr7:25939161	T/C	0.833333	CTD-2227E11.1	49116	substitution	Intergenic variant	0.14	-1.46	-0.242187	0	0	0
rs112540634	chr6:34623905	T/C	0.873737	C6orf106	Overlap	substitution	Intron variant	0.47	-0.976	0.014495	0	0	0
rs80085026	chr7:148636421	C/G	0.181818	RNY5	-2159	substitution	Upstream gene variant	0.3	0.621	-0.780062	0	0	1
rs7766641	chr6:26184102	A/G	0.707071	HIST1H2BE	Overlap	substitution	Missense variant	0.57	4.18	3.50547	30	0	1
rs13059073	chr3:55491810	T/C	0.459596	WNT5A	-7933	substitution	Intergenic variant	0.17	1.03	-0.475584	0	0	0
rs2266925	chr7:2862891	T/C	0.727273	GNA12	Overlap	substitution	Intron variant	0.42	2.94	-1.73498	2	1	4
rs4899520	chr14:74987572	A/G	0.388889	LTBP2	Overlap	substitution	Intron variant	0.35	-5.2	-0.403795	0	0	0
rs3116614	chr13:51150730	A/C	0.191919	DLEU1	Overlap	substitution	Intron variant	0.36	0.137	2.27602	1	0	0
rs3888183	chr10:121604702	T/C	0.863636	MCMBP	Overlap	substitution	Intron variant	0.21	-3.85	-0.290637	0	0	0
rs143384	chr20:34025756	A/G	0.353535	GDF5	Overlap	substitution	5' prime UTR variant	0.79	5.04	3.49703	0	0	9
rs34532891	chr12:122503377	T/C	0.5	AC156455.1	Overlap	substitution	Non-coding transcript exon variant	0.57	3.24	0.62985	17	0	53
rs8756	chr12:66359752	A/C	0.510101	HMGA2	Overlap	substitution	3' prime UTR variant	0.7	2.25	5.05903	0	0	0
rs11042397	chr11:9524255	A/G	0.489899	ZNF143	Overlap	substitution	Intron variant	0.1	-1.62	-0.221891	0	0	1
rs62265602	chr3:129603906	T/C	0.929293	TMCC1	Overlap	substitution	Intron variant	0.17	0.627	-0.24688	0	0	0
rs3160	chr16:2259191	T/C	0.484848	MLST8	Overlap	substitution	3' prime UTR variant	0.61	-1.98	-1.36744	0	0	0
rs724016	chr3:141105570	A/G	0.409091	ZBTB38	Overlap	substitution	5' prime UTR variant	0.45	-5.48	2.8623	5	0	5
rs776783846	chr16:15133783	CT/C	0.727273	NTAN1/PDXDC1	Overlap	insertion	Intron variant	0.24	0	-0.295777	0	0	0
rs62038850	chr16:2262987	A/G	0.964646	PGP	Overlap	substitution	3' prime UTR variant	0.48	-8.44	0.465433	0	0	0
rs79918896	chr6:81041278	A/G	0.0505051	BCKDHB	Overlap	substitution	Intron variant	0.23	-3.69	0.346197	0	0	0
rs1624064	chr6:26378681	T/C	0.429293	BTN3A2	133	substitution	Upstream gene variant	0.27	0.256	-0.0828139	0	0	0
rs542939	chr17:27889986	T/C	0.707071	ABHD15/ABHD15-AS1	Overlap	substitution	Missense variant	0.24	2.57	3.7785	0	0	0
rs62282006	chr3:141204391	T/C	0.691919	RASA2	1498	substitution	Upstream gene variant	0.43	-1.36	-0.293675	0	0	3
rs71026552	chr7:2805509	G/GC	0.262626	AMZ1/GNA12	Overlap	insertion	Intron variant	0.05	0	0.00884146	0	0	0
rs1264622	chr6:30256936	T/C	0.833333	HLA-L/HCG17/HCG18	Overlap	substitution	Non-coding transcript exon variant	0.25	-0.884	-0.545347	0	0	1
rs13106087	chr4:145566864	T/C	0.838384	HHIP-AS1	Overlap	substitution	Non-coding transcript exon variant	0.35	1.01	0.180604	10	0	8
rs57545942	chr20:34183479	T/C	0.868687	FER1L4	Overlap	substitution	Non-coding transcript exon variant	0.61	2.67	1.27019	0	0	1
rs4852777	chr2:71534161	C/G	0.39899	ZNF638	Overlap	substitution	Intron variant	0.34	0.187	-0.0332034	8	0	26
rs57158761	chr3:185371172	A/G	0.358586	IGF2BP2	Overlap	substitution	Intron variant	0.06	0.375	-0.00675758	0	0	0
rs35863206	chr11:101055183	CAG/C	0.257576	RP11-788M5.4	Overlap	deletion	Intron variant	0.17	1.058	-0.060451	0	0	0
rs2082881	chr2:25038268	A/G	0.292929	CENPO	Overlap	substitution	Intron variant	0.11	0.879	-1.98238	0	0	3
rs56130800	chr11:43729853	A/G	0.671717	RP11-472I20.4/HSD17B12	Overlap	substitution	Intron variant	0.12	-1.67	0.580751	0	0	0
rs12314162	chr12:124826676	T/C	0.858586	NCOR2	Overlap	substitution	Intron variant	0.07	-3.77	-1.02999	0	0	2
rs62065847	chr17:46593125	T/C	0.489899	HOXB1	-12763	substitution	Regulatory region variant	0.27	-0.621	-0.143644	0	0	0
rs147775094	chr12:123034716	A/ACATATTTATGTAACTAATTTT	0.621212	KNTC1	Overlap	insertion	Intron variant	0.11	0	-0.542875	0	0	0
rs114976626	chr19:56001665	T/C	0.989899	SSC5D	Overlap	substitution	Missense variant	0.33	-0.852	0.0423762	0	0	2
rs9443804	chr6:81315597	A/G	0.414141	RP11-486E2.1	48691	substitution	Intergenic variant	0.26	-2.45	-0.19806	0	0	0
rs4813800	chr20:6595646	A/G	0.560606	CASC20	86540	substitution	Intergenic variant	0.22	1.37	-0.404291	1	0	2
rs42377	chr7:92243672	A/G	0.656566	CDK6	Overlap	substitution	3' prime UTR variant	0.66	-0.996	1.81548	0	0	0
rs3791675	chr2:56111309	T/C	0.767677	EFEMP1	Overlap	substitution	Intron variant	0.35	-4.5	-0.297004	0	0	0
rs2154319	chr1:41745770	T/C	0.19697	RP11-399E6.1	Overlap	substitution	Intron variant	0.44	0.988	-0.0985842	0	0	1
rs28376010	chr15:68063739	T/G	0.808081	MAP2K5	Overlap	substitution	Intron variant	0.27	0.0238	0.255119	0	0	7
rs4303473	chr16:84901475	C/G	0.671717	CRISPLD2	Overlap	substitution	Intron variant	0.35	-2.01	-1.32522	0	0	1
rs2590990	chr20:34671179	A/G	0.217172	RP4-550H1.4	Overlap	substitution	Intron variant	0.21	-0.772	-0.0286238	0	0	3
rs72755233	chr15:100692953	A/G	0.838384	ADAMTS17	Overlap	substitution	Missense variant	0.37	4.6	2.14032	0	0	3
rs78281959	chr7:148772669	T/C	0.944444	ZNF786	Overlap	substitution	Intron variant	0.21	0.778	0.0151149	0	0	0
rs6416056	chr11:27646745	A/G	0.30303	LINC00678/BDNF-AS	Overlap	substitution	Intron variant	0.6	3.5	1.6321	0	0	0
rs13044899	chr20:33287078	A/G	0.540404	NCOA6	Overlap	substitution	Intron variant	0.15	-1.5	0.0130386	0	0	0
rs10044000	chr5:134343661	T/C	0.616162	CATSPER3	Overlap	substitution	Synonymous variant	0.29	-1.96	0.900426	0	0	0
rs1848053	chr15:48947962	A/G	0.267677	RP11-227D13.1	-3749	substitution	Downstream gene variant	0.13	0.901	0.0231545	0	0	0
rs2523583	chr6:31327895	A/G	0.287879	XXbac-BPG248L24.12	-2481	substitution	Upstream gene variant	0.23	0	0.0748351	0	0	0
rs112967514	chr4:18025728	T/TCTCA	-	LCORL	-2229	insertion	Upstream gene variant	0.49	0	-0.390613	0	0	0
rs1272131	chr14:60886150	T/C	0.414141	C14orf39	Overlap	substitution	Intron variant	0.05	-0.317	0.0968614	0	0	0
rs35874463	chr15:67457698	A/G	0.0505051	SMAD3	Overlap	substitution	Missense variant	0.44	4.95	2.51197	0	0	0
rs27345	chr16:2267877	A/G	0.712121	PGP	-3069	substitution	Upstream gene variant	0.28	-1.23	-0.207653	0	0	0
rs6930571	chr6:32383208	T/G	0.873737	BTNL2	-8303	substitution	Regulatory region variant	0.52	-2.24	-0.475607	0	0	1
rs4360494	chr1:38455891	C/G	0.40404	SF3A3	Overlap	substitution	5' prime UTR variant	0.4	-4.82	-0.860663	39	6	40
rs507671	chr17:38533470	C/G	0.444444	RNA5SP441	-3042	substitution	Downstream gene variant	0.1	0	0	1	0	0
rs1916799	chr3:61232975	A/G	0.909091	FHIT	Overlap	substitution	Intron variant	0.2	0.431	0.775603	0	0	0
rs12810587	chr12:122675576	T/C	0.69697	LRRC43	Overlap	substitution	Intron variant	0.31	1.64	0.300649	7	0	126
rs167336	chr18:21075441	T/C	0.525253	C18orf8	7993	substitution	Intergenic variant	0.31	0.502	0.0921224	0	0	0
rs765876	chr6:143185891	A/G	0.429293	HIVEP2	Overlap	substitution	Intron variant	0.19	1.08	-0.0393201	0	0	0
rs12192672	chr6:7229619	A/G	0.60101	RREB1	Overlap	substitution	Synonymous variant	0.53	-9.42	2.59799	1	0	4
rs73175572	chr3:185490184	A/G	0.126263	IGF2BP2	Overlap	substitution	Intron variant	0.14	0.538	-0.245065	0	0	0
rs11757517	chr6:34514207	T/C	0.934343	SPDEF	-526	substitution	Regulatory region variant	0.39	-2.61	-0.758855	0	0	0
rs12424892	chr12:132623389	C/G	0.909091	DDX51	Overlap	substitution	3' prime UTR variant	0.42	0.158	0.0533861	0	0	0
rs2808290	chr10:27900882	T/C	0.540404	MKX	-60922	substitution	Regulatory region variant	0.38	2.64	1.33355	1	0	4
rs16888802	chr4:13537668	T/G	0.186869	LINC01097	-1709	substitution	Downstream gene variant	0.53	-2.82	-1.81305	1	0	26
rs750884927	chr6:31523676	T/TC	-	NFKBIL1	Overlap	deletion	Intron variant	0.12	0.423	-0.429066	0	0	0
rs4338381	chr1:103572927	A/G	0.409091	COL11A1	Overlap	substitution	Intron variant	0.57	2.65	0.703205	1	0	0
1 Allele frequencies observed in the CEU population of the 1000 Genomes project.
2 Distances are in basepairs. Negative numbers indicate upstream variant location relative to the direction of the transcription of the gene.
3 Consequences were provided by Ensembl's variant effect predictor.
4 GWAVA score ranges from 0 to 1, and a considered to be functional above 0.5.
5 The Genomic Evolutionary Rate Profiling (GERP) score. It ranges from -12.3 to 6.17, with 6.17 being the most conserved.
6 Average GERP score is calculated by averaging GERP scores in a 100bp window around the variation.
7 Number of cell lines in which the queried locus overlaps with a Dnase footprints (peak calls from ENCODE).
8 Number of overlapping transcriptional factor binding sites based on ENCODE and JASPAR ChIP-seq.
9 Number of cell lines in which the queried locus overlaps with a DNase hypersensity site (ENCODE data, peaks from Ensembl).
