# Supplementary material for: Whole-Genome Sequencing Coupled to Imputation Discovers Genetic Signals for Anthropometric Traits
Source: Am J Hum Genet. 2017 May 25;100(6):865–84. doi: 10.1016/j.ajhg.2017.04.014 (PMC5473732; doi:10.1016/j.ajhg.2017.04.014)
Supplement: Table S17. Significant Loci in Phase I at p ≤ 5 × 10-8 for Sex-Specific Analyses [file mmc16.xlsx]

## Sheet: Sheet1
Table S17. Significant loci in phase I at P <= 5 × 10-8 for sex-specific analyses
							Males					Females					Sex-combined					Sex-Diff
SNP	Trait	Gender	Chr:position	Alleles	Consequence	Gene	EAF	Effect	SE	P-value	N	EAF	Effect	SE	P-value	N	EAF	Effect	SE	P-value	N	P-value*
rs61967180	Height	Males	13:107995343	G/A	Intron variant	FAM155A	0.0635	-0.1185	0.021	1.75e-08	21384	0.0658	-0.0497	0.0179	0.005507	28160	0.0648	-0.0753	0.0144	1.87e-07	45588	0.0105787
rs139247770	Height	Males	2:39808111	T/C	Intron variant	AC007246.3	0.0509	-0.129	0.0233	3.056e-08	21384	0.05	0.005	0.0201	0.8036	28398	0.0497	-0.0456	0.0164	0.00536	45588	2.65638e-05
rs76526869	Height	Males	7:19528697	A/G	Intron variant	AC007091.1	0.0251	0.1743	0.0317	3.859e-08	21384	0.0241	0.038	0.0281	0.1765	28398	0.0244	0.0954	0.0211	5.832e-06	51309	0.00139584
rs2911387	Hip	Females	16:82207052	A/G	Intron variant	CTD-2588J6.2	0.3518	-0.005	0.0128	0.6955	13507	0.3532	0.0629	0.0114	3.122e-08	17403	0.3499	0.0303	0.0093	0.001173	26723	5.93319e-05
rs9392472	Hip	Females	6:3280160	C/T	Intron variant	PSMG4/SLC22A23	0.2534	0.0065	0.0141	0.6457	13507	0.2454	-0.0685	0.0126	4.891e-08	17919	0.2467	-0.0396	0.0104	0.0001518	26723	5.93319e-05
rs200225440	HipBMIadj	Females	15:56386979	G/T	Synonymous variant	RFX7	0.0013	0.7328	0.5477	0.1809	2055	0.0015	-1.9898	0.3606	3.43e-08	4230	0.0015	-0.8826	0.2868	0.002088	8068	2.86591e-05
rs2936032	TFM	Males	1:222751791	C/T	Intron variant	TAF1A	0.1322	-0.1885	0.0345	4.651e-08	5530	0.1329	-0.0109	0.0255	0.6687	9396	0.1325	-0.0736	0.0205	0.0003308	16106	4.0297e-05
rs1559318	Waist	Females	16:26817313	A/C	Intergenic variant	AC009035.1	0.2744	0.0065	0.0121	0.5893	18928	0.2744	0.0668	0.0106	3.173e-10	24305.9	0.2745	0.039	0.0079	8.989e-07	44742	0.00033104
rs57299975	Waist	Females	17:48106150	C/T	Regulatory region variant	RP11-1094H24.3	0.006	-0.1136	0.1655	0.4925	8564	0.0075	0.8224	0.1481	2.823e-08	10917	0.0068	0.3478	0.1106	0.001667	19438	5.39621e-05
rs10203482	Waist	Females	2:25136916	C/T	Intron variant	ADCY3	0.432	0.0021	0.0103	0.8377	19534	0.4348	0.0492	0.009	3.788e-08	25463	0.4336	0.0295	0.0068	1.295e-05	45996	0.000526115
rs139111439	Waist	Females	3:45557713	T/G	Synonymous variant	LARS2	0.0016	-0.3016	0.2007	0.133	8742	0.0014	0.9109	0.1602	1.294e-08	15465	0.0015	0.3748	0.1308	0.004158	22953	9.47428e-06
rs1500447	Waist	Males	14:27645698	G/A	Intergenic variant	RP11-384J4.2	0.4358	0.0581	0.0102	1.311e-08	19534	0.4312	-0.0071	0.0089	0.4253	25463	0.4316	0.0166	0.0072	0.02188	40282.9	3.23261e-06
rs181408922	WaistBMIadj	Females	16:16100898	A/G	Intron variant	ABCC1	0.0037	0.1166	0.3153	0.7115	2724	0.0062	1.4945	0.2669	2.161e-08	3846	0.0042	0.7589	0.1827	3.279e-05	10953	0.00075196
rs562460994	WaistBMIadj	Males	2:205188764	T/A	Intergenic variant	DSTNP5	0.0021	-1.6105	0.2847	1.541e-08	3331	NA	NA	NA	NA	NA	0.0015	-0.9658	0.2351	3.992e-05	7009	NA
rs560971922	WaistBMIadj	Males	3:179963330	A/C	Intergenic variant	GAPDHP36	0.0027	-1.8467	0.3147	4.415e-09	3176	NA	NA	NA	NA	NA	0.0017	-2.1717	0.4164	1.83e-07	1785	NA
rs117165271	WHRBMIadj	Females	14:74318857	A/G	Intron variant	PTGR2/RP5-1021I20.4	0.0273	-0.0249	0.0437	0.5691	12772	0.0297	-0.2185	0.0365	2.13e-09	17840	0.0285	-0.134	0.0312	1.777e-05	26548	0.000711839
rs73180937	WHRBMIadj	Males	8:4368256	T/C	Intron variant	CSMD1	0.6515	-0.0735	0.0135	4.919e-08	12188	0.6484	-0.0135	0.0115	0.2387	16933	0.6503	-0.0367	0.0088	3.051e-05	30114	0.0010983
*sex-difference p-value adjusted for a 5% FDR
