# Supplementary material for: Whole-Genome Sequencing Coupled to Imputation Discovers Genetic Signals for Anthropometric Traits
Source: Am J Hum Genet. 2017 May 25;100(6):865–84. doi: 10.1016/j.ajhg.2017.04.014 (PMC5473732; doi:10.1016/j.ajhg.2017.04.014)
Supplement: Table S18. Summary of Results of Genome-wide Rare Variants Tests [file mmc17.xlsx]

## Sheet: Burden tests
Table S18. Summary of results of genome-wide rare variants tests. A list of genes was compiled if a nominal p-value≤10-7 was surpassed in genome-wide gene test, selected across either the SKAT or SKAT-O results.
							Rare variant tests						Single-marker tests for most associated SNV within each window
Trait	Region	Chr	Start	End	Locus1	Gene annotation2	TwinsUK SKAT p-value	ALSPAC SKAT p-value	Meta SKAT p-value	TwinsUK SKAT-O p-value	ALSPAC SKAT-O p-value	Meta SKAT-O p-value	rsID	Chr	Pos	EA/NEA	WGS3 EAF	WGS Beta (SE)	WGS P-value	Discovery4 EAF	Discovery Beta (SE)	Discovery p-value
Height	chr4:43092001-43095000	4	43092001	43095000	GRXCR1-RP11-324J13.1	GRXCR1 (glutaredoxin, cysteine rich 1, other); RP11-324J13.1	1.49394e-05	0.00383664	4.70099e-08	2.60617e-05	0.00769096	1.91723e-08	rs545669681	4	43092629	G/C	0.001742	-1.382 (0.287)	1.5e-06	0.005	-0.105 (0.074)	0.1596
TFM	chr4:131448001-131451000	4	131448001	131451000	GAPDHP56-RP11-488I4.2	GAPDHP56 (glyceraldehyde 3 phosphate dehydrogenase pseudogene 56, other); RP11-488I4.2	0.000120207	0.00276756	7.96329e-08	0.000278035	0.00530772	7.66976e-08	rs183416190	4	131450255	G/A	0.008671	-0.674 (0.132)	3.28e-07	0.0078	-0.203 (0.069)	0.003198
TFM	chr4:131449501-131452500	4	131449501	131452500	GAPDHP56-RP11-488I4.2	GAPDHP56 (glyceraldehyde 3 phosphate dehydrogenase pseudogene 56, other); RP11-488I4.2	7.32969e-05	0.000788023	8.00844e-08	0.000158952	0.00156325	1.79092e-09	rs183416190	4	131450255	G/A	0.008671	-0.674 (0.132)	3.28e-07	0.0078	-0.203 (0.069)	0.003198
TFM	chr6:74673001-74676000	6	74673001	74676000	CD109-RP11-374N7.1	CD109 (CD109 molecule, other); RP11-374N7.1	0.0103069	8.50916e-06	3.17217e-08	0.0194152	7.48821e-06	3.44292e-08	rs57794710	6	74675644	C/T	0.010887	-0.658 (0.117)	1.96e-08	0.0101	-0.154 (0.059)	0.008765
TLM	chr7:120787501-120790500	7	120787501	120790500	CPED1	CPED1 (cadherin-like and PC-esterase domain containing 1, other)	0.000174068	0.000322913	4.5246e-08	0.000282426	0.000504098	8.35947e-08	rs191051227	7	120790141	G/C	0.009326	0.672 (0.127)	1.23e-07	0.008	0.194 (0.070)	0.005728
TLM	chr7:120789001-120792000	7	120789001	120792000	CPED1	CPED1 (cadherin-like and PC-esterase domain containing 1, other)	0.000106226	0.00019263	8.1879e-08	0.000136768	0.000274106	7.44479e-08	rs191051227	7	120790141	G/C	0.009326	0.672 (0.127)	1.23e-07	0.008	0.194 (0.070)	0.005728
Weight	chr7:123868501-123871500	7	123868501	123871500	TMEM229A-SSU72P8	TMEM229A (transmembrane protein 229A, other); SSU72P8 (SSU72 pseudogene 8, other)	3.15303e-05	0.0118494	3.48594e-07	7.50708e-05	0.0195878	9.68119e-08	rs146550527	7	123870664	C/G	0.005618	0.765 (0.157)	1.14e-06	0.0075	0.072 (0.042)	0.08598
Footnotes
1 In cases where signal spans a gene, locus is the name of the gene, else the upstream and downstream genes are given
2 EA/NEA = effect allele, non-effect allele. EAF = Effect allele frequency
3 WGS refers to the meta-analysis results between ALSPAC and TwinsUK WGS datasets
4 Discovery refers to the meta-analysis results across all cohorts in the discovery phase
