# Supplementary material for: Whole-Genome Sequencing Coupled to Imputation Discovers Genetic Signals for Anthropometric Traits
Source: Am J Hum Genet. 2017 May 25;100(6):865–84. doi: 10.1016/j.ajhg.2017.04.014 (PMC5473732; doi:10.1016/j.ajhg.2017.04.014)
Supplement: Table S20. Meta-analysis Results of Newly Identified Variants Associated with Height using METACARPA and METAL [file mmc18.xlsx]

## Sheet: Sheet1
Table S20. Meta-analysis results of newly identified variants associated with height using METACARPA and METAL.
Novel height signals					METACARPA					METAL
Trait	SNPID	rsID	Effect Allele	Non-effect Allele	Effect Allele Frequency	Beta	SE	P-Wald1	N	Effect Allele Frequency	Beta	SE	P-value2	N
Height	chr1:218537632	rs183677281	T	C	0.973674	-0.0671315	0.00845748	2.06255e-15	314233	0.9737	-0.0669	0.0083	7.097e-16	314233
Height	chr1:38455891	rs4360494	C	G	0.553499	-0.0226588	0.00254006	4.63753e-19	315182	0.5535	-0.0226	0.0025	1.189e-19	315182
Height	chr10:121604702	rs3888183	T	C	0.118179	-0.0367251	0.00392328	7.91324e-21	315182	0.1182	-0.0366	0.0038	1.824e-21	315182
Height	chr10:27900882	rs2808290	T	C	0.502253	0.0182352	0.00253979	6.98083e-13	320903	0.5023	0.0181	0.0025	3.197e-13	320903
Height	chr11:101055183	rs35863206	CAG	C	0.776317	0.0212652	0.00306884	4.2265e-12	315182	0.7763	0.0212	0.003	2.061e-12	315182
Height	chr11:67184725	rs61734601	A	G	0.0831172	-0.117628	0.00584011	3.19797e-90	204253	0.0832	-0.1177	0.0057	1.42e-93	204253
Height	chr12:132623389	rs12424892	C	G	0.148577	0.0271231	0.00354556	2.01195e-14	313774	0.1486	0.027	0.0035	8.069e-15	313774
Height	chr12:23996141	rs35279483	CA	C	0.598359	0.0242898	0.00259872	9.03343e-21	315182	0.5984	0.0242	0.0025	1.845e-21	315182
Height	chr15:100692953	rs72755233	A	G	0.112038	-0.0839023	0.00403988	8.34018e-96	313450	0.112	-0.0839	0.004	1.47e-99	313450
Height	chr15:48947962	rs1848053	A	G	0.752347	0.0223334	0.00294237	3.19207e-14	320903	0.7523	0.0222	0.0029	1.361e-14	320903
Height	chr15:89309892	rs12591979	C	G	0.164167	-0.0260928	0.00346036	4.68297e-14	315182	0.1642	-0.026	0.0034	1.85e-14	315182
Height	chr16:2262987	rs62038850	A	G	0.024562	0.0664246	0.00856296	8.68278e-15	295945	0.0246	0.0662	0.0084	3.199e-15	295945
Height	chr16:84901475	rs4303473	C	G	0.378231	0.0208077	0.00261732	1.86486e-15	320903	0.3782	0.0207	0.0026	6.702e-16	320903
Height	chr17:70002330	rs116878242	A	G	0.0754763	0.029486	0.0046812	2.99912e-10	353130	0.0755	0.0293	0.0046	1.802e-10	353130
Height	chr19:56001665	rs114976626	T	C	0.0264355	-0.0941543	0.00803846	1.09378e-31	313774	0.0264	-0.0941	0.0079	8.222e-33	313774
Height	chr19:8670147	rs62621197	T	C	0.0395206	-0.138763	0.00647868	8.98498e-102	386997	0.0395	-0.1387	0.0064	1.57e-105	386997
Height	chr3:129603906	rs62265602	T	C	0.0565094	0.0437313	0.00552472	2.46105e-15	315182	0.0565	0.0435	0.0054	9.36e-16	315182
Height	chr3:185371172	rs57158761	A	G	0.563855	0.0192549	0.00254702	4.0378e-14	315182	0.5639	0.0192	0.0025	1.592e-14	315182
Height	chr3:185490184	rs73175572	A	G	0.886449	-0.0649556	0.00407453	3.24581e-57	315182	0.8865	-0.0649	0.004	3.002e-59	315182
Height	chr3:49263637	rs202238847	CT	C	0.977566	-0.0933397	0.00867139	5.08543e-27	320903	0.9776	-0.0932	0.0085	5.69e-28	320903
Height	chr3:55491810	rs13059073	T	C	0.544414	-0.0206625	0.00253945	4.06429e-16	320903	0.5444	-0.0206	0.0025	1.305e-16	320903
Height	chr4:13537668	rs16888802	T	G	0.824272	-0.0261318	0.00331299	3.07852e-15	320539	0.8243	-0.026	0.0032	1.177e-15	320539
Height	chr6:141665522	rs13213884	T	C	0.255243	0.0213158	0.00286552	1.0165e-13	320903	0.2553	0.0212	0.0028	4.924e-14	320903
Height	chr6:19839415	rs41271299	T	C	0.0538796	0.124004	0.00546794	7.31224e-114	361780	0.0538	0.1241	0.0054	2.41e-118	361780
Height	chr6:30256936	rs1264622	T	C	0.199986	0.0283756	0.00315274	2.25119e-19	319966	0.2	0.0283	0.0031	6.003e-20	319966
Height	chr6:32383208	rs6930571	T	G	0.180246	0.0360545	0.00333476	3.02897e-27	311797	0.1803	0.036	0.0033	4.016e-28	311797
Height	chr7:148772669	rs78281959	T	C	0.0620937	0.0462246	0.0052547	1.40769e-18	320903	0.0621	0.0461	0.0052	3.498e-19	320903
Height	chr7:33045510	rs142854193	T	C	0.0222332	0.0670738	0.0091842	2.81062e-13	320903	0.0222	0.0668	0.009	1.205e-13	320903
1 - Corrected p-value from the effect-size based meta-analysis
2 - Uncorrected p-value from the effect-size based meta-analysis
