# Supplementary material for: Whole-Genome Sequencing Coupled to Imputation Discovers Genetic Signals for Anthropometric Traits
Source: Am J Hum Genet. 2017 May 25;100(6):865–84. doi: 10.1016/j.ajhg.2017.04.014 (PMC5473732; doi:10.1016/j.ajhg.2017.04.014)
Supplement: Table S22. Fine Mapping Results of Newly Identified Variants [file mmc19.xlsx]

## Sheet: Sheet1
Table S22. Fine mapping results of newly identified variants. Only results with posterior inclusion probability >0.1 are shown.
							Stage 1			Fine mapped causal SNPs																		Stage 1
SNP	Trait	Chr:position (bp)	Predicted consequence1	Nearest Gene	Effect/other allele	Frequency (effect allele) 2	Beta (SE)	P-value	N	r2	rsID	Effect/other allele	Frequency (effect allele) 2	Chr:position (bp)	Variation type	log10BF	Posterior Inclusion Probability	Closest gene	Distance from gene (bp)	Predicted consequence1	GWAVA3	GERP4	avg GERP5	DNase footprints6	Bound motifs7	DNase8	Distance between index and causal SNPs (bp)	Beta (SE)	P-value	N
rs61734601	Height	11:67184725	non coding transcript exon variant	PPP1CA/CARNS1	A/G	0.0767	-0.0877 (0.0138)	1.96e-10	45588	0.922701	rs35153256	C/CAA	0.079	11:66897377	deletion	11.355	0.963	KDM2A	Overlap	intron variant	0.08	0	0.08227	0	0	1	287348	-0.0984 (0.0128)	1.217e-14	51309
rs62621197	Height	19:8670147	missense variant	ADAMTS10	T/C	0.0377	-0.1356 (0.0202)	2.131e-11	47739	1	rs62621197	T/C	0.0377	19:8670147	substitution	8.311	0.997	ADAMTS10	Overlap	missense variant	0.22	2.98	2.27602	0	0	0	0	-0.1356 (0.0202)	2.131e-11	47739
rs41271299	Height	6:19839415	intron variant	ID4	T/C	0.0536	0.1322 (0.0157)	4.248e-17	51309	1	rs41271299	T/C	0.0536	6:19839415	substitution	13.915	0.953	ID4	Overlap	intron variant	0.68	5.76	4.84584	2	0	24	0	0.1322 (0.0157)	4.248e-17	51309
rs577721086	WaistBMIadj	6:127440047	5 prime UTR variant	RSPO3	C/T	0.056	0.0876 (0.0165)	1.168e-07	39809	0.983961	rs72959041	A/G	0.056	6:127454893	substitution	4.96	0.569	RSPO3	Overlap	intron variant	0.36	0.988	-0.592554	0	0	0	14846	0.0895 (0.0165)	6.051e-08	39809
rs577721086	WaistBMIadj	6:127440047	5 prime UTR variant	RSPO3	C/T	0.056	0.0876 (0.0165)	1.168e-07	39809	1	rs577721086	C/T	0.056	6:127440047	substitution	4.693	0.307	RSPO3	Overlap	5 prime UTR variant	0.63	3.77	1.28887	0	1	17	0	0.0876 (0.0165)	1.168e-07	39809
rs116878242	Height	17:70002330	intergenic variant	AC005152.3	A/G	0.0712	0.0688 (0.0126)	4.336e-08	51309	1	rs116878242	A/G	0.0712	17:70002330	substitution	4.995	0.756	AC005152.3	15662	downstream regulatory region variant	0.23	0.235	0.117351	0	0	1	0	0.0688 (0.0126)	4.336e-08	51309
rs12424892	Height	12:132623389	3 prime UTR variant	DDX51	C/G	0.153	0.0457(0.0095)	1.604e-06	44180.1	0.159184	rs75407077	A/G	0.0495	12:132663167	substitution	4.40478	0.30546	RP13-977J11.2	-8120	regulatory region variant	0.52	0.158	0.066075	2	0	5	39778	0.0863(0.0166)	1.945e-07	49901
rs72755233	Height	15:100692953	missense variant	ADAMTS17	A/G	0.1115	-0.0820(0.0117)	2.103e-12	44179.9	1	rs72755233	A/G	0.1115	15:100692953	substitution	9.19621	0.997671	ADAMTS17	Overlap	missense variant	0.37	4.6	2.14032	0	0	3	0	-0.0820(0.0117)	2.103e-12	44179.9
rs62038850	Height	16:2262987	3 prime UTR variant	PGP	A/G	0.0231	0.1046(0.0234)	7.484e-06	51309	0.00896299	rs2078282	A/G	0.2712	16:2208889	substitution	6.34498	0.843467	TRAF7	Overlap	intron variant	0.35	-2.16	-1.15764	0	0	4	54098	-0.0498(0.0083)	1.611e-09	45588
rs6930571	Height	6:32383208	regulatory region variant	BTNL2	T/G	0.1659	0.0561(0.0100)	2.028e-08	42873	0.148279	rs537160	A/G	0.3352	6:31916400	substitution	7.5904	0.735001	CFB	Overlap	intron variant	0.3	0.0466	-1.4543	0	0	0	466808	0.0478(0.0074)	9.166e-11	45023.9
rs2812208	HipBMIadj	13:50707087	intron variant	DLEU1	C/G	0.0273	0.0897(0.0261)	0.0005947	32262	0.00211222	rs3116614	A/C	0.7941	13:51150730	substitution	5.00823	0.36395	DLEU1	Overlap	intron variant	0.36	0.137	2.27602	1	0	0	443643	0.0553(0.0102)	6.754e-08	31015.1
rs7766641	Weight	6:26184102	missense variant	HIST1H2BE	A/G	0.2738	-0.0354(0.0076)	3.541e-06	45542.1	0.383614	rs4145878	A/T	0.5038	6:26198046	substitution	5.11545	0.424367	HIST1H3D	Overlap	intron variant	0.45	0.188	-1.76574	1	0	0	13944	-0.0380(0.0069)	3.263e-08	45542
rs766406	Weight	6:26319588	downstream gene variant	HIST1H3PS1	T/G	0.6366	-0.0262(0.0071)	0.0002029	45542	0.299872	rs4145878	A/T	0.5038	6:26198046	substitution	5.11545	0.423229	HIST1H3D	Overlap	intron variant	0.45	0.188	-1.76574	1	0	0	121542	-0.0380(0.0069)	3.263e-08	45542
rs6901225	Weight	6:26670491	intergenic variant	ZNF322	A/G	0.8782	0.0405(0.0107)	0.000152	45542	0.0573372	rs4145878	A/T	0.5038	6:26198046	substitution	5.11545	0.364265	HIST1H3D	Overlap	intron variant	0.45	0.188	-1.76574	1	0	0	472445	-0.0380(0.0069)	3.263e-08	45542
rs1624064	Weight	6:26378681	upstream gene variant	BTN3A2	T/C	0.5619	0.0317(0.0069)	4.449e-06	45542.1	0.109677	rs4145878	A/T	0.5038	6:26198046	substitution	5.11545	0.453478	HIST1H3D	Overlap	intron variant	0.45	0.188	-1.76574	1	0	0	180635	-0.0380(0.0069)	3.263e-08	45542
rs1624064	Weight	6:26378681	upstream gene variant	BTN3A2	T/C	0.5619	0.0317(0.0069)	4.449e-06	45542.1	0.0701345	rs1059486	A/G	0.5203	6:26200083	substitution	4.4818	0.105416	HIST1H2BF	Overlap	synonymous variant	0.5	3.79	2.77856	6	0	12	178598	0.0356(0.0068)	1.796e-07	45541.8
rs42377	Weight	7:92243672	3 prime UTR variant	CDK6	A/G	0.311	0.0407(0.0068)	1.989e-09	53377.9	1	rs42377	A/G	0.311	7:92243672	substitution	6.29853	0.600642	CDK6	Overlap	3 prime UTR variant	0.66	-0.996	1.81548	0	0	0	0	0.0407(0.0068)	1.989e-09	53377.9
rs42377	Weight	7:92243672	3 prime UTR variant	CDK6	A/G	0.311	0.0407(0.0068)	1.989e-09	53377.9	0.99668	rs42038	T/C	0.3103	7:92243719	substitution	5.67254	0.14211	CDK6	Overlap	3 prime UTR variant	0.65	-1.42	1.67225	0	0	0	47	0.0396(0.0069)	1.075e-08	51242.1
rs397737647	Waist	16:30138012	upstream gene variant	MAPK3	CT/C	0.2826	-0.0440(0.0080)	4.061e-08	44742.1	1	rs397737647	CT/C	0.2826	16:30138012	insertion	5.12068	0.850845	MAPK3	-3201	upstream gene variant	0.14	0	-0.12096	0	0	0	0	-0.0440(0.0080)	4.061e-08	44742.1
rs776783846	Weight	16:15133783	intron variant	NTAN1/PDXDC1	CT/C	0.2922	-0.0335(0.0071)	2.101e-06	51241.9	1	rs776783846	CT/C	0.2922	16:15133783	deletion	3.36572	0.112238	PDXDC1	Overlap	intron variant	0.26	-1.94	-0.237502	0	0	0	0	-0.0335(0.0071)	2.101e-06	51241.9
rs143384	Weight	20:34025756	5 prime UTR variant	GDF5	A/G	0.5721	-0.0414(0.0065)	2.362e-10	51242	1	rs143384	A/G	0.5721	20:34025756	substitution	7.33581	0.698071	GDF5	Overlap	5 prime UTR variant	0.79	5.04	3.49703	0	0	9	0	-0.0414(0.0065)	2.362e-10	51242
rs137874109	Weight	20:34011966	intergenic variant	GDF5OS	T/G	0.9284	-0.0395(0.0133)	0.003041	51242.1	0.106619	rs143384	A/G	0.5721	20:34025756	substitution	7.33581	0.698081	GDF5	Overlap	5 prime UTR variant	0.79	5.04	3.49703	0	0	9	13790	-0.0414(0.0065)	2.362e-10	51242
rs57545942	Weight	20:34183479	non coding transcript exon variant	FER1L4	T/C	0.1557	0.0289(0.0089)	0.001148	51242.2	0.158954	rs143384	A/G	0.5721	20:34025756	substitution	7.33581	0.69849	GDF5	Overlap	5 prime UTR variant	0.79	5.04	3.49703	0	0	9	157723	-0.0414(0.0065)	2.362e-10	51242
rs73175572	Height	3:185490184	intron variant	IGF2BP2	A/G	0.8751	-0.0783(0.0104)	5.621e-14	45588	1	rs73175572	A/G	0.8751	3:185490184	substitution	10.8456	0.80218	IGF2BP2	Overlap	intron variant	0.14	0.538	-0.245065	0	0	0	0	-0.0783(0.0104)	5.621e-14	45588
rs73175572	Height	3:185490184	intron variant	IGF2BP2	A/G	0.8751	-0.0783(0.0104)	5.621e-14	45588	0.839371	rs2194411	A/G	0.138	3:185548663	substitution	10.2366	0.19738	IGF2BP2	-5819	intergenic variant	0.16	-1.24	0.404774	0	0	0	58479	0.0734(0.0100)	1.997e-13	45587.9
rs1264622	Height	6:30256936	non coding transcript exon variant	HLA-L/HCG17/HCG18	T/C	0.1901	0.0455(0.0087)	1.764e-07	50372	0.0855577	rs11380688	CT/C	0.2755	6:30273753	insertion	6.58339	0.440226	HCG17	Overlap	non coding transcript exon variant	0.13	0	-0.120855	0	0	0	16817	-0.0469(0.0077)	1.391e-09	50372
rs114976626	Height	19:56001665	missense variant	SSC5D	T/C	0.0286	-0.1109(0.0218)	3.865e-07	44180	0.994859	rs182236268	T/C	0.9716	19:56001500	substitution	3.88611	0.141369	SSC5D	Overlap	intron variant	0.35	-2.4	-1.38855	0	0	3	165	0.1087(0.0219)	6.58e-07	44180
rs114976626	Height	19:56001665	missense variant	SSC5D	T/C	0.0286	-0.1109(0.0218)	3.865e-07	44180	0.771053	rs73057177	T/C	0.9648	19:56002699	substitution	3.86542	0.134792	SSC5D	Overlap	non coding transcript exon variant	0.35	-1.66	-0.225499	2	0	11	1034	0.0966(0.0195)	7.658e-07	44180
rs57158761	Height	3:185371172	intron variant	IGF2BP2	A/G	0.5551	0.0301(0.0068)	9.726e-06	45588.1	0.0138596	rs73175572	A/G	0.8751	3:185490184	substitution	10.8456	0.80218	IGF2BP2	Overlap	intron variant	0.14	0.538	-0.245065	0	0	0	119012	-0.0783(0.0104)	5.621e-14	45588
rs57158761	Height	3:185371172	intron variant	IGF2BP2	A/G	0.5551	0.0301(0.0068)	9.726e-06	45588.1	0.012522	rs2194411	A/G	0.138	3:185548663	substitution	10.2366	0.19738	IGF2BP2	-5819	intergenic variant	0.16	-1.24	0.404774	0	0	0	177491	0.0734(0.0100)	1.997e-13	45587.9
rs1848053	Height	15:48947962	downstream gene variant	RP11-227D13.1	A/G	0.7521	0.0385(0.0075)	3.162e-07	51309	1	rs1848053	A/G	0.7521	15:48947962	substitution	4.25223	0.107966	RP11-227D13.1	-3749	downstream gene variant	0.13	0.901	0.0231545	0	0	0	0	0.0385(0.0075)	3.162e-07	51309
rs1848053	Height	15:48947962	downstream gene variant	RP11-227D13.1	A/G	0.7521	0.0385(0.0075)	3.162e-07	51309	0.998535	rs8042197	T/C	0.7522	15:48948291	substitution	4.25223	0.107966	RP11-227D13.1	-4078	downstream gene variant	0.24	1.26	-0.210591	0	0	0	329	0.0385(0.0075)	3.28e-07	51309.1
rs6416056	Waist	11:27646745	intron variant	LINC00678/BDNF-AS	A/G	0.7249	0.0373(0.0074)	5.564e-07	45996	0.661167	rs10767654	T/G	0.2154	11:27640223	substitution	5.09161	0.174866	LINC00678	Overlap	intron variant	0.29	-5.56	-0.3514	0	0	1	6522	-0.0450(0.0082)	3.468e-08	45996.2
rs6416056	Waist	11:27646745	intron variant	LINC00678/BDNF-AS	A/G	0.7249	0.0373(0.0074)	5.564e-07	45996	0.665459	rs879048	A/C	0.7856	11:27638934	substitution	5.06262	0.163577	BDNF-AS	Overlap	intron variant	0.14	-0.174	-0.527414	0	0	0	7811	0.0449(0.0082)	3.677e-08	45995.8
rs6416056	Waist	11:27646745	intron variant	LINC00678/BDNF-AS	A/G	0.7249	0.0373(0.0074)	5.564e-07	45996	0.666822	rs1488830	T/C	0.7857	11:27636885	substitution	5.03368	0.153032	BDNF-AS	Overlap	intron variant	0.25	1.07	-0.656942	0	0	0	9860	0.0448(0.0082)	3.884e-08	45995.8
rs6416056	Waist	11:27646745	intron variant	LINC00678/BDNF-AS	A/G	0.7249	0.0373(0.0074)	5.564e-07	45996	0.596071	rs35169682	G/GA	0.803	11:27658138	insertion	4.93229	0.121167	BDNF-AS	Overlap	intron variant	0.18	0	0.169633	1	0	0	11393	0.0477(0.0088)	5.837e-08	44742
rs56130800	Waist	11:43729853	intron variant	RP11-472I20.4/HSD17B12	A/G	0.3181	0.0367(0.0073)	4.164e-07	44742	1	rs56130800	A/G	0.3181	11:43729853	substitution	4.04174	0.116313	HSD17B12	Overlap	intron variant	0.12	-1.67	0.580751	0	0	0	0	0.0367(0.0073)	4.164e-07	44742
rs56130800	Waist	11:43729853	intron variant	RP11-472I20.4/HSD17B12	A/G	0.3181	0.0367(0.0073)	4.164e-07	44742	0.993645	rs12577642	A/T	0.6811	11:43728534	substitution	4.01274	0.108799	HSD17B12	Overlap	intron variant	0.18	-3.22	-0.0467931	0	0	0	1319	-0.0356(0.0071)	6.057e-07	45996.1
rs28721484	Weight	3:141053279	intron variant	PXYLP1/RP11-438D8.2/ZBTB38	T/C	0.1946	0.0541(0.0100)	6.457e-08	49993.1	0.173547	rs7624084	T/C	0.5612	3:141093285	substitution	10.5048	0.141973	ZBTB38	Overlap	intron variant	0.22	-2.08	-0.712513	1	0	11	40006	-0.0483(0.0065)	9.676e-14	51242
rs28721484	Weight	3:141053279	intron variant	PXYLP1/RP11-438D8.2/ZBTB38	T/C	0.1946	0.0541(0.0100)	6.457e-08	49993.1	0.162382	rs724016	A/G	0.5627	3:141105570	substitution	10.3565	0.100903	ZBTB38	Overlap	5 prime UTR variant	0.45	-5.48	2.8623	5	0	5	52291	-0.0480(0.0065)	1.15e-13	51242.1
rs724016	Weight	3:141105570	5 prime UTR variant	ZBTB38	A/G	0.5627	-0.0480(0.0065)	1.15e-13	51242.1	0.910523	rs7624084	T/C	0.5612	3:141093285	substitution	10.5048	0.141973	ZBTB38	Overlap	intron variant	0.22	-2.08	-0.712513	1	0	11	12285	-0.0483(0.0065)	9.676e-14	51242
rs724016	Weight	3:141105570	5 prime UTR variant	ZBTB38	A/G	0.5627	-0.0480(0.0065)	1.15e-13	51242.1	1	rs724016	A/G	0.5627	3:141105570	substitution	10.3565	0.100903	ZBTB38	Overlap	5 prime UTR variant	0.45	-5.48	2.8623	5	0	5	0	-0.0480(0.0065)	1.15e-13	51242.1
rs62282006	Weight	3:141204391	upstream gene variant	RASA2	T/C	0.2957	-0.0322(0.0077)	2.901e-05	44293	0.172341	rs7624084	T/C	0.5612	3:141093285	substitution	10.5048	0.141973	ZBTB38	Overlap	intron variant	0.22	-2.08	-0.712513	1	0	11	111106	-0.0483(0.0065)	9.676e-14	51242
rs62282006	Weight	3:141204391	upstream gene variant	RASA2	T/C	0.2957	-0.0322(0.0077)	2.901e-05	44293	0.180787	rs724016	A/G	0.5627	3:141105570	substitution	10.3565	0.100903	ZBTB38	Overlap	5 prime UTR variant	0.45	-5.48	2.8623	5	0	5	98821	-0.0480(0.0065)	1.15e-13	51242.1
1 Consequencees were provided by Ensembl's variant effect predictor.
2 Weighted average of EAF across all contributing cohorts in Stage1 meta-analysis
3 GWAVA score ranges from 0 to 1, and a considered to be functional above 0.5.
4 The Genomic Evolutionary Rate Profiling (GERP) score. It ranges from -12.3 to 6.17, with 6.17 being the most conserved.
5 Average GERP score is calculated by averaging GERP scores in a 100bp window around the variation.
6 Number of cell lines in which the queried locus overlaps with a Dnase footprints (peak calls from ENCODE).
7 Number of overlapping transcriptional factor binding sites based on ENCODE and JASPAR ChIP-seq.
8 Number of cell lines in which the queried locus overlaps with a DNase hypersensity site (ENCODE data, peaks from Ensembl).
