# Supplementary material for: Whole-Genome Sequencing Coupled to Imputation Discovers Genetic Signals for Anthropometric Traits
Source: Am J Hum Genet. 2017 May 25;100(6):865–84. doi: 10.1016/j.ajhg.2017.04.014 (PMC5473732; doi:10.1016/j.ajhg.2017.04.014)
Supplement: Table S23. Fine Mapping Results of Known Variants [file mmc20.xlsx]

## Sheet: Sheet1
Table S23. Fine mapping results of known variants. Only regions that fine-map to 1 or 2 variants are shown.
							Stage 1			Fine mapped causal SNPs												Stage 1
SNP	Trait	Chr:position (bp)	Predicted consequence1	Nearest Gene	Effect/other allele	Frequency (effect allele) 2	Beta (SE)	P-value	N	r2	rsID	Effect/other allele	Frequency (effect allele) 2	Chr:position (bp)	Variation type	log10BF	Posterior Inclusion Probability	Closest gene	Distance from gene (bp)	Predicted consequence1	Distance between index and causal SNPs (bp)	Beta (SE)	P-value	N
rs7187961	BMI	16:53826034	intron variant	FTO	T/C	0.2129	-0.0528(0.0083)	2.409e-10	51014	0.16785	rs1558902	A/T	0.4056	16:53803574	SNP	37.273	0.975491	FTO	Overlap	intron variant	22460	0.0842(0.0063)	3.599e-40	53149
rs1558902	BMI	16:53803574	intron variant	FTO	A/T	0.4056	0.0842(0.0063)	3.599e-40	53149	1	rs1558902	A/T	0.4056	16:53803574	SNP	37.273	0.975491	FTO	Overlap	intron variant	0	0.0842(0.0063)	3.599e-40	53149
rs113191842	BMI	16:53817318	intron variant	FTO	A/G	0.1103	0.0757(0.0117)	1.047e-10	51013.9	0.164868	rs1558902	A/T	0.4056	16:53803574	SNP	37.273	0.975491	FTO	Overlap	intron variant	13744	0.0842(0.0063)	3.599e-40	53149
rs10878984	Height	12:69828534	intergenic variant	RPS26P45	T/C	0.3466	0.0484(0.0067)	4.333e-13	51308.9	1	rs10878984	T/C	0.3466	12:69828534	SNP	9.85523	0.553205	RPS26P45	11759	intergenic variant	0	0.0484(0.0067)	4.333e-13	51308.9
rs10878984	Height	12:69828534	intergenic variant	RPS26P45	T/C	0.3466	0.0484(0.0067)	4.333e-13	51308.9	0.988406	rs10748128	T/G	0.347	12:69827658	SNP	9.76188	0.446213	RPS26P45	10883	intergenic variant	876	0.0482(0.0067)	5.799e-13	51309
rs28929474	Height	14:94844947	missense variant	SERPINA1	T/C	0.0189	0.1346 (0.0253)	1.023e-07	49889	1	rs28929474	T/C	0.0189	14:94844947	SNP	4.676	0.506	SERPINA1	Overlap	missense variant	0	0.1346 (0.0253)	1.023e-07	49889
rs28929474	Height	14:94844947	missense variant	SERPINA1	T/C	0.0189	0.1346 (0.0253)	1.023e-07	49889	0.951599	rs112635299	T/G	0.0197	14:94838142	SNP	4.622	0.447	SERPINA1	4942	downstream gene variant	6805	0.1303 (0.0246)	1.182e-07	50360
rs13044899	Height	20:33287078	intron variant	NCOA6	A/G	0.4434	0.0423(0.0065)	1.059e-10	50059.8	0.374496	rs6088765	T/G	0.5609	20:33799280	SNP	11.1471	0.925568	PROCR/MMP24-AS1	Overlap	intron variant	512202	-0.0488(0.0064)	3.229e-14	51308.9
rs13044899	Height	20:33287078	intron variant	NCOA6	A/G	0.4434	0.0423(0.0065)	1.059e-10	50059.8	0.345424	rs11398681	CT/C	0.4507	20:33812001	insertion	9.93722	0.0570914	MMP24-AS1	Overlap	intron variant	524923	0.0464(0.0064)	4.276e-13	51308.9
rs6060347	Height	20:33874151	3 prime UTR variant	FAM83C	A/G	0.7827	-0.0521(0.0078)	2.482e-11	50060	0.183311	rs143384	A/G	0.5722	20:34025756	SNP	32.7183	0.999836	GDF5	Overlap	5 prime UTR variant	151605	-0.0816(0.0065)	3.639e-36	51309
rs6058227	Height	20:33895947	intron variant	UQCC1	T/C	0.0951	0.0659(0.0110)	2.427e-09	51309	0.115549	rs143384	A/G	0.5722	20:34025756	SNP	32.7183	0.999836	GDF5	Overlap	5 prime UTR variant	129809	-0.0816(0.0065)	3.639e-36	51309
rs143384	Height	20:34025756	5 prime UTR variant	GDF5	A/G	0.5722	-0.0816(0.0065)	3.639e-36	51309	1	rs143384	A/G	0.5722	20:34025756	SNP	32.7183	0.999836	GDF5	Overlap	5 prime UTR variant	0	-0.0816(0.0065)	3.639e-36	51309
rs137874109	Height	20:34011966	intergenic variant	GDF5OS	T/G	0.9285	-0.0802(0.0133)	1.584e-09	51309.1	0.106619	rs143384	A/G	0.5722	20:34025756	SNP	32.7183	0.999836	GDF5	Overlap	5 prime UTR variant	13790	-0.0816(0.0065)	3.639e-36	51309
rs57545942	Height	20:34183479	non coding transcript exon variant	FER1L4	T/C	0.1556	0.0510(0.0088)	7.805e-09	51309.1	0.158954	rs143384	A/G	0.5722	20:34025756	SNP	32.7183	0.999836	GDF5	Overlap	5 prime UTR variant	157723	-0.0816(0.0065)	3.639e-36	51309
rs1545552	Height	2:33360338	intron variant	LTBP1	A/G	0.2879	-0.0400(0.0070)	1.195e-08	51309	1	rs1545552	A/G	0.2879	2:33360338	SNP	5.61908	0.488828	LTBP1	Overlap	intron variant	0	-0.0400(0.0070)	1.195e-08	51309
rs1545552	Height	2:33360338	intron variant	LTBP1	A/G	0.2879	-0.0400(0.0070)	1.195e-08	51309	0.990639	rs6714546	A/G	0.2863	2:33361425	SNP	5.61908	0.488828	LTBP1	Overlap	intron variant	1087	-0.0400(0.0070)	1.359e-08	51309
rs11899888	Height	2:56102744	intron variant	EFEMP1	A/G	0.846	-0.0575(0.0089)	9.777e-11	51309	0.0530061	rs3791679	A/G	0.7643	2:56096892	SNP	14.6801	0.965646	EFEMP1	Overlap	intron variant	5852	0.0673(0.0078)	5.019e-18	47739
rs58754091	Height	2:56069674	regulatory region variant	EFEMP1	A/G	0.8279	-0.0485(0.0084)	8.972e-09	51309	0.0416378	rs3791679	A/G	0.7643	2:56096892	SNP	14.6801	0.965646	EFEMP1	Overlap	intron variant	27218	0.0673(0.0078)	5.019e-18	47739
rs3791679	Height	2:56096892	intron variant	EFEMP1	A/G	0.7643	0.0673(0.0078)	5.019e-18	47739	1	rs3791679	A/G	0.7643	2:56096892	SNP	14.6801	0.965646	EFEMP1	Overlap	intron variant	0	0.0673(0.0078)	5.019e-18	47739
rs139901282	Height	6:19840952	upstream gene variant	ID4	CTT/C	0.7468	-0.0505(0.0073)	6.014e-12	51309	0.152305	rs41271299	T/C	0.0536	6:19839415	SNP	13.915	0.95278	ID4	Overlap	intron variant	1537	0.1322(0.0157)	4.248e-17	51309.1
rs62515432	Height	8:57123523	intron variant	PLAG1	T/C	0.7891	-0.0513(0.0079)	8.921e-11	51309.2	0.0443535	rs774321937	CTT/C	0.15	8:57114519	insertion	12.9833	0.98147	PLAG1	Overlap	intron variant	9004	-0.0759(0.0093)	3.333e-16	51309
rs71555635	Height	8:57114519	intron variant	PLAG1	CTT/C	0.15	-0.0759(0.0093)	3.333e-16	51309	1	rs774321937	CTT/C	0.15	8:57114519	insertion	12.9833	0.98147	PLAG1	Overlap	intron variant	0	-0.0759(0.0093)	3.333e-16	51309
rs1558902	Hip	16:53803574	intron variant	FTO	A/T	0.4034	0.0718(0.0079)	8.223e-20	34557	1	rs1558902	A/T	0.4034	16:53803574	SNP	16.5281	0.821255	FTO	Overlap	intron variant	0	0.0718(0.0079)	8.223e-20	34557
rs1558902	Hip	16:53803574	intron variant	FTO	A/T	0.4034	0.0718(0.0079)	8.223e-20	34557	0.9109	rs62033403	A/G	0.615	16:53822237	SNP	15.7444	0.135155	FTO	Overlap	intron variant	18663	-0.0711(0.0080)	5.901e-19	34556.9
rs113191842	Hip	16:53817318	intron variant	FTO	A/G	0.1101	0.0870(0.0146)	2.567e-09	32423	0.164868	rs1558902	A/T	0.4034	16:53803574	SNP	16.5281	0.821255	FTO	Overlap	intron variant	13744	0.0718(0.0079)	8.223e-20	34557
rs113191842	Hip	16:53817318	intron variant	FTO	A/G	0.1101	0.0870(0.0146)	2.567e-09	32423	0.16716	rs62033403	A/G	0.615	16:53822237	SNP	15.7444	0.135155	FTO	Overlap	intron variant	4919	-0.0711(0.0080)	5.901e-19	34556.9
1 Consequencees were provided by Ensembl's variant effect predictor.
2 Weighted average of EAF across all contributing cohorts in Stage1 meta-analysis
