# Supplementary material for: Whole-Genome Sequencing Coupled to Imputation Discovers Genetic Signals for Anthropometric Traits
Source: Am J Hum Genet. 2017 May 25;100(6):865–84. doi: 10.1016/j.ajhg.2017.04.014 (PMC5473732; doi:10.1016/j.ajhg.2017.04.014)
Supplement: Table S24. Enrichment of Discovery Meta-analysis Results in Height Mendelian Genes using Independent Variants (r2 < 0.2) with MAF ≥ 0.1% (Figure 2A) [file mmc21.xlsx]

## Sheet: Figure2a
Table S24. Enrichment of discovery meta-analysis results in height Mendelian genes using independent variants (r2<0.2) with MAF ≥ 0.1% (Figure2a).
Trait	Total count1	Observed count2	Expected count3	Uncorrected binomial p-value4	Bonferroni corrected binomial p-value5	Bonferroni corrected for the number of independent traits binomial p-value6	FDR binomial q-value
BMI	159	7	4.34922	0.140936	1	0.631962	0.422809
Weight	202	10	5.52543	0.0491817	0.590181	0.219618	0.242007
Height	642	44	17.561	3.37675e-08	4.0521e-07	1.51492e-07	4.0521e-07
TFM	79	2	2.16093	0.633093	1	1	0.678674
TLM	79	2	2.16093	0.633093	1	1	0.678674
TRFM	81	2	2.21564	0.646612	1	1	0.678674
Waist	121	4	3.30978	0.413672	1	1	0.678674
Hip	119	3	3.25508	0.62672	1	1	0.678674
WHR	86	2	2.35241	0.678674	1	1	0.678674
WaistBMIadj	145	5	3.96627	0.354858	1	1	0.678674
HipBMIadj	155	8	4.23981	0.0605016	0.72602	0.273402	0.242007
WHRBMIadj	86	4	2.35241	0.203545	1	0.914328	0.488508
1 - Total number of independent (r2<0.2) variants with MAF > 0.1% and with p-value less than 1e-5
2 - Number of variants overlapping with gene set
3 - Number of expected overlapping variants
4 - p-value was calculated using GREAT (PMID=20436461)
5 - Bonferroni corrected p-value for 12 traits (conservative as the traits are not independent)
6 - Bonferroni corrected p-value for the effective number of independent traits (4.482)

## Sheet: Figure2b
Table S24. Enrichment of discovery meta-analysis results in height Mendelian genes using independent variants (r2<0.2) with MAF ≥ 0.1% after excluding previously known loci (±500 kb) (Figure2b).
Trait	Total count1	Observed count2	Expected count3	Uncorrected binomial p-value4	Bonferroni corrected binomial p-value5	Bonferroni corrected for the number of independent traits binomial p-value6	FDR binomial q-value
BMI	109	3	2.98154	0.567339	1	1	0.862667
Weight	177	5	4.84159	0.522474	1	1	0.862667
Height	150	9	4.10304	0.0227438	0.276	0.103086	0.276
TFM	75	1	2.05152	0.871815	1	1	0.935
TLM	79	2	2.16093	0.633093	1	1	0.862667
TRFM	81	2	2.21564	0.646612	1	1	0.862667
Waist	97	1	2.6533	0.929833	1	1	0.935
Hip	100	1	2.73536	0.935368	1	1	0.935368
WHR	76	2	2.07887	0.612061	1	1	0.862667
WaistBMIadj	121	4	3.30978	0.413672	1	1	0.862667
HipBMIadj	124	4	3.39185	0.431801	1	1	0.862667
WHRBMIadj	71	2	1.94211	0.574981	1	1	0.862667
1 - Total number of independent (r2<0.2) variants with MAF > 0.1% and with p-value less than 1e-5
2 - Number of variants overlapping with gene set
3 - Number of expected overlapping variants
4 - p-value was calculated using GREAT (PMID=20436461)
5 - Bonferroni corrected p-value for 12 traits (conservative as the traits are not independent)
6 - Bonferroni corrected p-value for the effective number of independent traits (4.482)

## Sheet: Figure2c
Table S24. Enrichment of discovery meta-analysis results in obesity related monogenic genes using independent variants (r2<0.2) with MAF ≥ 0.1% (Figure2c).
Trait	Total count1	Observed count2	Expected count3	Uncorrected binomial p-value4	Bonferroni corrected binomial p-value5	Bonferroni corrected for the number of independent traits binomial p-value6	FDR binomial q-value
BMI	159	3	0.154994	0.000543495	0.006516	0.00243373	0.001629
Weight	202	5	0.196911	2.00049e-06	2.4e-05	8.964e-06	1.2e-05
Height	642	8	0.625825	3.23033e-07	3.876e-06	1.44769e-06	3.876e-06
TFM	79	1	0.0770097	0.0741539	0.8904	0.332564	0.114
TLM	79	1	0.0770097	0.0741539	0.8904	0.332564	0.114
TRFM	81	1	0.0789593	0.075958	0.912	0.340632	0.114
Waist	121	3	0.117952	0.000244762	0.00294	0.00109809	0.00098
Hip	119	2	0.116002	0.00618528	0.07428	0.0277436	0.014856
WHR	86	0	0.0838333	-	-	-	-
WaistBMIadj	145	0	0.141347	-	-	-	-
HipBMIadj	155	0	0.151095	-	-	-	-
WHRBMIadj	86	0	0.0838333	-	-	-	-
1 - Total number of independent (r2<0.2) variants with MAF > 0.1% and with p-value less than 1e-5
2 - Number of variants overlapping with gene set
3 - Number of expected overlapping variants
4 - p-value was calculated using GREAT (PMID=20436461)
5 - Bonferroni corrected p-value for 12 traits (conservative as the traits are not independent)
6 - Bonferroni corrected p-value for the effective number of independent traits (4.482)

## Sheet: Figure2d
Table S24. Enrichment of discovery meta-analysis results in obesity related monogenic genes using independent variants (r2<0.2) with MAF ≥ 0.1% after excluding previously known loci (±500 kb) (Figure2d).
Trait	Total count1	Observed count2	Expected count3	Uncorrected binomial p-value4	Bonferroni corrected binomial p-value5	Bonferroni corrected for the number of independent traits binomial p-value6	FDR binomial q-value
BMI	109	0	0.106254	-	-	-	-
Weight	177	0	0.172541	-	-	-	-
Height	176	1	0.171566	0.157726	1	0.708156	0.632
TFM	75	0	0.0731104	-	-	-	-
TLM	79	1	0.0770097	0.0741539	0.8904	0.332564	0.4452
TRFM	70	0	0.0682364	-	-	-	-
Waist	98	0	0.095531	-	-	-	-
Hip	100	0	0.0974806	-	-	-	-
WHR	76	0	0.0740853	-	-	-	-
WaistBMIadj	122	0	0.118926	-	-	-	-
HipBMIadj	126	0	0.122826	-	-	-	-
WHRBMIadj	71	0	0.0692112	-	-	-	-
1 - Total number of independent (r2<0.2) variants with MAF > 0.1% and with p-value less than 1e-5
2 - Number of variants overlapping with gene set
3 - Number of expected overlapping variants
4 - p-value was calculated using GREAT (PMID=20436461)
5 - Bonferroni corrected p-value for 12 traits (conservative as the traits are not independent)
6 - Bonferroni corrected p-value for the effective number of independent traits (4.482)

## Sheet: Figure2g
Table S24. Enrichment of discovery meta-analysis results in lipodystrophy related Mendelian genes using independent variants (r2<0.2) with MAF ≥ 0.1% after excluding previously known loci (±500 kb) (Figure2g).
Trait	Total count1	Observed count2	Expected count3	Uncorrected binomial p-value4	Bonferroni corrected binomial p-value5	Bonferroni corrected for the number of independent traits binomial p-value6	FDR binomial q-value
BMI	159	0	0.0761539	-	-	-	-
Weight	202	0	0.096749	-	-	-	-
Height	642	1	0.307489	0.264763	1	1	1
TFM	79	0	0.0378375	-	-	-	-
TLM	79	2	0.0378375	0.000689634	0.00828	0.00309258	0.00828
TRFM	81	0	0.0387954	-	-	-	-
Waist	121	0	0.0579536	-	-	-	-
Hip	119	0	0.0569957	-	-	-	-
WHR	86	0	0.0411902	-	-	-	-
WaistBMIadj	145	0	0.0694485	-	-	-	-
HipBMIadj	155	0	0.0742381	-	-	-	-
WHRBMIadj	86	0	0.0411902	-	-	-	-
1 - Total number of independent (r2<0.2) variants with MAF > 0.1% and with p-value less than 1e-5
2 - Number of variants overlapping with gene set
3 - Number of expected overlapping variants
4 - p-value was calculated using GREAT (PMID=20436461)
5 - Bonferroni corrected p-value for 12 traits (conservative as the traits are not independent)
6 - Bonferroni corrected p-value for the effective number of independent traits (4.482)

## Sheet: Figure2h
Table S24. Enrichment of discovery meta-analysis results in lipodystrophy related Mendelian genes using independent variants (r2<0.2) with MAF ≥ 0.1% after excluding previously known loci (±500 kb) (Figure2h).
Trait	Total count1	Observed count2	Expected count3	Uncorrected binomial p-value4	Bonferroni corrected binomial p-value5	Bonferroni corrected for the number of independent traits binomial p-value6	FDR binomial q-value
BMI	109	0	0.0522061	-	-	-	-
Weight	177	0	0.0847751	-	-	-	-
Height	176	0	0.0842962	-	-	-	-
TFM	77	0	0.0368796	-	-	-	-
TLM	79	2	0.0378375	0.000689634	0.00827561	0.00309094	0.00827561
TRFM	70	0	0.0335269	-	-	-	-
Waist	98	0	0.0469376	-	-	-	-
Hip	100	0	0.0478956	-	-	-	-
WHR	76	0	0.0364006	-	-	-	-
WaistBMIadj	122	0	0.0584326	-	-	-	-
HipBMIadj	126	0	0.0603484	-	-	-	-
WHRBMIadj	71	0	0.0340058	-	-	-	-
1 - Total number of independent (r2<0.2) variants with MAF > 0.1% and with p-value less than 1e-5
2 - Number of variants overlapping with gene set
3 - Number of expected overlapping variants
4 - p-value was calculated using GREAT (PMID=20436461)
5 - Bonferroni corrected p-value for 12 traits (conservative as the traits are not independent)
6 - Bonferroni corrected p-value for the effective number of independent traits (4.482)
