# Supplementary material for: Whole-Genome Sequencing Coupled to Imputation Discovers Genetic Signals for Anthropometric Traits
Source: Am J Hum Genet. 2017 May 25;100(6):865–84. doi: 10.1016/j.ajhg.2017.04.014 (PMC5473732; doi:10.1016/j.ajhg.2017.04.014)
Supplement: Table S25. Genes with Associated OMIM Morbidity Identifier Located within 1 Mbp of the Newly Identified Variations [file mmc22.xlsx]

## Sheet: OMIM genes around associations
Table S25. Genes with associated OMIM morbidity identifier located within 1Mbp of the newly identified variations.
Variant	Trait	rsID	Ensemb Gene ID	Gene description	Gene name	Distance from gene*	List of linked morbidities [MIM ID]**
1:41745770	Weight	rs2154319	ENSG00000084073	zinc metallopeptidase STE24	ZMPSTE24	985914 bp from TES	Restrictive dermopathy, lethal [275210]
1:41745770	Weight	rs2154319	ENSG00000084073	zinc metallopeptidase STE24	ZMPSTE24	985914 bp from TES	Mandibuloacral dysplasia with type b lipodystrophy; madb [608612]
1:41745770	Weight	rs2154319	ENSG00000049089	collagen, type IX, alpha 2	COL9A2	962282 bp from TSS	Intervertebral disc disease; idd [603932]
1:41745770	Weight	rs2154319	ENSG00000049089	collagen, type IX, alpha 2	COL9A2	962282 bp from TSS	Stickler syndrome, type v; stl5 [614284]
1:41745770	Weight	rs2154319	ENSG00000049089	collagen, type IX, alpha 2	COL9A2	962282 bp from TSS	Epiphyseal dysplasia, multiple, 2; edm2 [600204]
1:41745770	Weight	rs2154319	ENSG00000117013	potassium voltage-gated channel, KQT-like subfamily, member 4	KCNQ4	439646 bp from TES	Deafness, autosomal dominant 2a; dfna2a [600101]
6:26184102	Weight	rs7766641	ENSG00000124564	solute carrier family 17 (organic anion transporter), member 3	SLC17A3	301588 bp from TSS	Uric acid concentration, serum, quantitative trait locus 4; uaqtl4 [612671]
6:26184102	Weight	rs7766641	ENSG00000010704	hemochromatosis	HFE	85531 bp from TES	Microvascular complications of diabetes, susceptibility to, 7; mvcd7 [612635]
6:26184102	Weight	rs7766641	ENSG00000010704	hemochromatosis	HFE	85531 bp from TES	Porphyria variegata [176200]
6:26184102	Weight	rs7766641	ENSG00000010704	hemochromatosis	HFE	85531 bp from TES	Transferrin serum level quantitative trait locus 2; tfqtl2 [614193]
6:26184102	Weight	rs7766641	ENSG00000010704	hemochromatosis	HFE	85531 bp from TES	Hemochromatosis, type 1; hfe1 [235200]
20:34671179	Weight	rs2590990	ENSG00000088367	erythrocyte membrane protein band 4.1-like 1	EPB41L1	8247 bp from TES	Mental retardation, autosomal dominant 11; mrd11 [614257]
20:34671179	Weight	rs2590990	ENSG00000101347	SAM domain and HD domain 1	SAMHD1	847453 bp from TSS	Aicardi-goutieres syndrome 5; ags5 [612952]
20:34671179	Weight	rs2590990	ENSG00000101347	SAM domain and HD domain 1	SAMHD1	847453 bp from TSS	Chilblain lupus 2; chbl2 [614415]
20:34671179	Weight	rs2590990	ENSG00000125965	growth differentiation factor 5	GDF5	628611 bp from TSS	Symphalangism, proximal, 1b; sym1b [615298]
20:34671179	Weight	rs2590990	ENSG00000125965	growth differentiation factor 5	GDF5	628611 bp from TSS	Acromesomelic dysplasia, hunter-thompson type [201250]
20:34671179	Weight	rs2590990	ENSG00000125965	growth differentiation factor 5	GDF5	628611 bp from TSS	Brachydactyly, type c; bdc [113100]
20:34671179	Weight	rs2590990	ENSG00000125965	growth differentiation factor 5	GDF5	628611 bp from TSS	Chondrodysplasia, grebe type [200700]
20:34671179	Weight	rs2590990	ENSG00000125965	growth differentiation factor 5	GDF5	628611 bp from TSS	Fibular hypoplasia and complex brachydactyly [228900]
20:34671179	Weight	rs2590990	ENSG00000125965	growth differentiation factor 5	GDF5	628611 bp from TSS	Brachydactyly, type a1, c; bda1c [615072]
20:34671179	Weight	rs2590990	ENSG00000125965	growth differentiation factor 5	GDF5	628611 bp from TSS	Brachydactyly, type a2; bda2 [112600]
20:34671179	Weight	rs2590990	ENSG00000125965	growth differentiation factor 5	GDF5	628611 bp from TSS	Osteoarthritis susceptibility 5; os5 [612400]
20:34671179	Weight	rs2590990	ENSG00000125965	growth differentiation factor 5	GDF5	628611 bp from TSS	Multiple synostoses syndrome 2; syns2 [610017]
11:101055183	Height	rs35863206	ENSG00000137672	transient receptor potential cation channel, subfamily C, member 6	TRPC6	267111 bp from TSS	Focal segmental glomerulosclerosis 2; fsgs2 [603965]
3:141105570	Weight	rs724016	ENSG00000177311	zinc finger and BTB domain containing 38	ZBTB38	Variant overlaps with gene.	Stature quantitative trait locus 10; stqtl10 [612221]
10:121123633	WaistBMIadj	rs291970	ENSG00000151929	BCL2-associated athanogene 3	BAG3	287249 bp from TES	Myopathy, myofibrillar, 6; mfm6 [612954]
10:121123633	WaistBMIadj	rs291970	ENSG00000151929	BCL2-associated athanogene 3	BAG3	287249 bp from TES	Cardiomyopathy, dilated, 1hh; cmd1hh [613881]
6:19839415	Height	rs41271299	ENSG00000145996	CDK5 regulatory subunit associated protein 1-like 1	CDKAL1	695273 bp from TES	Diabetes mellitus, noninsulin-dependent; niddm [125853]
11:43729853	Waist	rs56130800	ENSG00000052850	ALX homeobox 4	ALX4	552141 bp from TSS	Parietal foramina 2; pfm2 [609597]
11:43729853	Waist	rs56130800	ENSG00000052850	ALX homeobox 4	ALX4	552141 bp from TSS	Frontonasal dysplasia 2; fnd2 [613451]
11:43729853	Waist	rs56130800	ENSG00000052850	ALX homeobox 4	ALX4	552141 bp from TSS	Potocki-shaffer syndrome [601224]
11:43729853	Waist	rs56130800	ENSG00000151348	exostosin glycosyltransferase 2	EXT2	387246 bp from TES	Exostoses, multiple, type ii [133701]
11:43729853	Waist	rs56130800	ENSG00000151348	exostosin glycosyltransferase 2	EXT2	387246 bp from TES	Potocki-shaffer syndrome [601224]
20:33287078	Weight	rs13044899	ENSG00000101440	agouti signaling protein	ASIP	429928 bp from TES	Skin/hair/eye pigmentation, variation in, 9; shep9 [611742]
20:33287078	Weight	rs13044899	ENSG00000078747	itchy E3 ubiquitin protein ligase	ITCH	187880 bp from TES	Autoimmune disease, syndromic multisystem [613385]
20:33287078	Weight	rs13044899	ENSG00000101444	adenosylhomocysteinase	AHCY	387470 bp from TSS	Hypermethioninemia with s-adenosylhomocysteine hydrolase deficiency [613752]
20:33287078	Weight	rs13044899	ENSG00000100983	glutathione synthetase	GSS	229158 bp from TSS	Glutathione synthetase deficiency; gssd [266130]
20:33287078	Weight	rs13044899	ENSG00000100983	glutathione synthetase	GSS	229158 bp from TSS	Glutathione synthetase deficiency of erythrocytes, hemolytic anemia [231900]
20:33287078	Weight	rs13044899	ENSG00000101421	charged multivesicular body protein 4B	CHMP4B	844906 bp from TES	Cataract 31, multiple types; ctrct31 [605387]
20:33287078	Weight	rs13044899	ENSG00000125965	growth differentiation factor 5	GDF5	734067 bp from TSS	Symphalangism, proximal, 1b; sym1b [615298]
20:33287078	Weight	rs13044899	ENSG00000125965	growth differentiation factor 5	GDF5	734067 bp from TSS	Acromesomelic dysplasia, hunter-thompson type [201250]
20:33287078	Weight	rs13044899	ENSG00000125965	growth differentiation factor 5	GDF5	734067 bp from TSS	Brachydactyly, type c; bdc [113100]
20:33287078	Weight	rs13044899	ENSG00000125965	growth differentiation factor 5	GDF5	734067 bp from TSS	Chondrodysplasia, grebe type [200700]
20:33287078	Weight	rs13044899	ENSG00000125965	growth differentiation factor 5	GDF5	734067 bp from TSS	Fibular hypoplasia and complex brachydactyly [228900]
20:33287078	Weight	rs13044899	ENSG00000125965	growth differentiation factor 5	GDF5	734067 bp from TSS	Brachydactyly, type a1, c; bda1c [615072]
20:33287078	Weight	rs13044899	ENSG00000125965	growth differentiation factor 5	GDF5	734067 bp from TSS	Brachydactyly, type a2; bda2 [112600]
20:33287078	Weight	rs13044899	ENSG00000125965	growth differentiation factor 5	GDF5	734067 bp from TSS	Osteoarthritis susceptibility 5; os5 [612400]
20:33287078	Weight	rs13044899	ENSG00000125965	growth differentiation factor 5	GDF5	734067 bp from TSS	Multiple synostoses syndrome 2; syns2 [610017]
1:9349611	HipBMIadj	rs9442571	ENSG00000173614	nicotinamide nucleotide adenylyltransferase 1	NMNAT1	653875 bp from TES	Leber congenital amaurosis 9; lca9 [608553]
1:9349611	HipBMIadj	rs9442571	ENSG00000054523	kinesin family member 1B	KIF1B	921252 bp from TES	Pheochromocytoma [171300]
1:9349611	HipBMIadj	rs9442571	ENSG00000054523	kinesin family member 1B	KIF1B	921252 bp from TES	Neuroblastoma, susceptibility to [256700]
1:9349611	HipBMIadj	rs9442571	ENSG00000054523	kinesin family member 1B	KIF1B	921252 bp from TES	Charcot-marie-tooth disease, axonal, type 2a1; cmt2a1 [118210]
1:9349611	HipBMIadj	rs9442571	ENSG00000049239	hexose-6-phosphate dehydrogenase (glucose 1-dehydrogenase)	H6PD	18215 bp from TES	Cortisone reductase deficiency 1; cortrd1 [604931]
3:185490184	Height	rs73175572	ENSG00000113889	kininogen 1	KNG1	944881 bp from TES	High molecular weight kininogen deficiency [228960]
3:185490184	Height	rs73175572	ENSG00000113905	histidine-rich glycoprotein	HRG	887821 bp from TES	Thrombophilia due to histidine-rich glycoprotein deficiency; thph11 [613116]
3:185490184	Height	rs73175572	ENSG00000213139	crystallin, gamma S	CRYGS	766046 bp from TSS	Cataract 20, multiple types; ctrct20 [116100]
3:185490184	Height	rs73175572	ENSG00000163898	lipase, member H	LIPH	219783 bp from TSS	Hypotrichosis 7; hypt7 [604379]
8:57114519	Weight	rs71555635	ENSG00000104331	inositol monophosphatase domain containing 1	IMPAD1	755971 bp from TSS	Chondrodysplasia with joint dislocations, gpapp type [614078]
8:57114519	Weight	rs71555635	ENSG00000181690	pleiomorphic adenoma gene 1	PLAG1	Variant overlaps with gene.	Salivary gland adenoma, pleomorphic [181030]
6:32383208	Height	rs6930571	ENSG00000204351	superkiller viralicidic activity 2-like (S. cerevisiae)	SKIV2L	445676 bp from TES	Trichohepatoenteric syndrome 2; thes2 [614602]
6:32383208	Height	rs6930571	ENSG00000168477	tenascin XB	TNXB	300097 bp from TSS	Ehlers-danlos syndrome, type iii [130020]
6:32383208	Height	rs6930571	ENSG00000168477	tenascin XB	TNXB	300097 bp from TSS	Ehlers-danlos-like syndrome due to tenascin-x deficiency [606408]
6:32383208	Height	rs6930571	ENSG00000244731	complement component 4A (Rodgers blood group)	C4A	412750 bp from TES	Complement component 4, partial deficiency of [120790]
6:32383208	Height	rs6930571	ENSG00000244731	complement component 4A (Rodgers blood group)	C4A	412750 bp from TES	Complement component 4a deficiency; c4ad [614380]
6:32383208	Height	rs6930571	ENSG00000244731	complement component 4A (Rodgers blood group)	C4A	412750 bp from TES	Systemic lupus erythematosus; sle [152700]
6:32383208	Height	rs6930571	ENSG00000244731	complement component 4A (Rodgers blood group)	C4A	412750 bp from TES	Blood group, chido/rodgers system [614374]
6:32383208	Height	rs6930571	ENSG00000204475	natural cytotoxicity triggering receptor 3	NCR3	822446 bp from TSS	Malaria, mild, susceptibility to [609148]
6:32383208	Height	rs6930571	ENSG00000196126	major histocompatibility complex, class II, DR beta 1	HLA-DRB1	163338 bp from TSS	Sarcoidosis, susceptibility to, 1; ss1 [181000]
6:32383208	Height	rs6930571	ENSG00000196126	major histocompatibility complex, class II, DR beta 1	HLA-DRB1	163338 bp from TSS	Hepatitis c virus, susceptibility to [609532]
6:32383208	Height	rs6930571	ENSG00000243649	complement factor B	CFB	463383 bp from TES	Hemolytic uremic syndrome, atypical, susceptibility to, 4; ahus4 [612924]
6:32383208	Height	rs6930571	ENSG00000243649	complement factor B	CFB	463383 bp from TES	Macular degeneration, age-related, 1; armd1 [603075]
6:32383208	Height	rs6930571	ENSG00000231852	cytochrome P450, family 21, subfamily A, polypeptide 2	CYP21A2	373761 bp from TES	Adrenal hyperplasia, congenital, due to 21-hydroxylase deficiency [201910]
6:32383208	Height	rs6930571	ENSG00000204516	MHC class I polypeptide-related sequence B	MICB	904307 bp from TES	Rheumatoid arthritis; ra [180300]
6:32383208	Height	rs6930571	ENSG00000168394	transporter 1, ATP-binding cassette, sub-family B (MDR/TAP)	TAP1	429778 bp from TSS	Bare lymphocyte syndrome, type i [604571]
6:32383208	Height	rs6930571	ENSG00000204267	transporter 2, ATP-binding cassette, sub-family B (MDR/TAP)	TAP2	406402 bp from TSS	Bare lymphocyte syndrome, type i [604571]
6:32383208	Height	rs6930571	ENSG00000204386	sialidase 1 (lysosomal sialidase)	NEU1	552525 bp from TSS	Neuraminidase deficiency [256550]
6:32383208	Height	rs6930571	ENSG00000204287	major histocompatibility complex, class II, DR alpha	HLA-DRA	24411 bp from TES	Hepatitis b virus, susceptibility to [610424]
6:32383208	Height	rs6930571	ENSG00000166278	complement component 2	C2	469759 bp from TES	Complement component 2 deficiency; c2d [217000]
6:32383208	Height	rs6930571	ENSG00000166278	complement component 2	C2	469759 bp from TES	Macular degeneration, age-related, 1; armd1 [603075]
6:32383208	Height	rs6930571	ENSG00000204498	nuclear factor of kappa light polypeptide gene enhancer in B-cells inhibitor-like 1	NFKBIL1	856602 bp from TES	Rheumatoid arthritis; ra [180300]
6:32383208	Height	rs6930571	ENSG00000204248	collagen, type XI, alpha 2	COL11A2	747250 bp from TSS	Weissenbacher-zweymuller syndrome; wzs [277610]
6:32383208	Height	rs6930571	ENSG00000204248	collagen, type XI, alpha 2	COL11A2	747250 bp from TSS	Deafness, autosomal recessive 53; dfnb53 [609706]
6:32383208	Height	rs6930571	ENSG00000204248	collagen, type XI, alpha 2	COL11A2	747250 bp from TSS	Deafness, autosomal dominant 13; dfna13 [601868]
6:32383208	Height	rs6930571	ENSG00000204248	collagen, type XI, alpha 2	COL11A2	747250 bp from TSS	Stickler syndrome, type iii; stl3 [184840]
6:32383208	Height	rs6930571	ENSG00000204248	collagen, type XI, alpha 2	COL11A2	747250 bp from TSS	Otospondylomegaepiphyseal dysplasia; osmed [215150]
6:32383208	Height	rs6930571	ENSG00000204248	collagen, type XI, alpha 2	COL11A2	747250 bp from TSS	Fibrochondrogenesis 2; fbcg2 [614524]
6:32383208	Height	rs6930571	ENSG00000232810	tumor necrosis factor	TNF	837095 bp from TES	Hepatitis b virus, susceptibility to [610424]
6:32383208	Height	rs6930571	ENSG00000232810	tumor necrosis factor	TNF	837095 bp from TES	Malaria, susceptibility to [611162]
6:32383208	Height	rs6930571	ENSG00000232810	tumor necrosis factor	TNF	837095 bp from TES	Psoriatic arthritis, susceptibility to [607507]
6:32383208	Height	rs6930571	ENSG00000224389	complement component 4B (Chido blood group)	C4B	380013 bp from TES	Complement component 4b deficiency; c4bd [614379]
6:32383208	Height	rs6930571	ENSG00000224389	complement component 4B (Chido blood group)	C4B	380013 bp from TES	Systemic lupus erythematosus; sle [152700]
6:32383208	Height	rs6930571	ENSG00000224389	complement component 4B (Chido blood group)	C4B	380013 bp from TES	Blood group, chido/rodgers system [614374]
6:32383208	Height	rs6930571	ENSG00000204290	butyrophilin-like 2 (MHC class II associated)	BTNL2	8303 bp from TSS	Sarcoidosis, susceptibility to, 2; ss2 [612387]
6:32383208	Height	rs6930571	ENSG00000226979	lymphotoxin alpha	LTA	841107 bp from TES	Leprosy, susceptibility to, 4; lprs4 [610988]
6:32383208	Height	rs6930571	ENSG00000226979	lymphotoxin alpha	LTA	841107 bp from TES	Psoriatic arthritis, susceptibility to [607507]
6:32383208	Height	rs6930571	ENSG00000204264	proteasome (prosome, macropain) subunit, beta type, 8	PSMB8	425286 bp from TSS	Autoinflammation, lipodystrophy, and dermatosis syndrome; aldd [256040]
7:2862891	Weight	rs2266925	ENSG00000106003	LFNG O-fucosylpeptide 3-beta-N-acetylglucosaminyltransferase	LFNG	294080 bp from TES	Spondylocostal dysostosis 3, autosomal recessive; scdo3 [609813]
7:2862891	Weight	rs2266925	ENSG00000106009	BRCA1-associated ATM activator 1	BRAT1	267530 bp from TSS	Rigidity and multifocal seizure syndrome, lethal neonatal; rmfsl [614498]
7:2862891	Weight	rs2266925	ENSG00000198286	caspase recruitment domain family, member 11	CARD11	82884 bp from TSS	Persistent polyclonal b-cell lymphocytosis; ppbl [606445]
7:2862891	Weight	rs2266925	ENSG00000198286	caspase recruitment domain family, member 11	CARD11	82884 bp from TSS	Immunodeficiency 11; imd11 [615206]
2:422144	BMI	rs62107261	ENSG00000115705	thyroid peroxidase	TPO	955851 bp from TES	Thyroid dyshormonogenesis 2a; tdh2a [274500]
16:2267877	HipBMIadj	rs27345	ENSG00000167972	ATP-binding cassette, sub-family A (ABC1), member 3	ABCA3	58005 bp from TSS	Surfactant metabolism dysfunction, pulmonary, 3; smdp3 [610921]
16:2267877	HipBMIadj	rs27345	ENSG00000162065	TBC1 domain family, member 24	TBC1D24	257270 bp from TES	Myoclonic epilepsy, familial infantile; fime [605021]
16:2267877	HipBMIadj	rs27345	ENSG00000162065	TBC1 domain family, member 24	TBC1D24	257270 bp from TES	Epileptic encephalopathy, early infantile, 16; eiee16 [615338]
16:2267877	HipBMIadj	rs27345	ENSG00000127554	growth factor, augmenter of liver regeneration	GFER	230127 bp from TES	Myopathy, mitochondrial progressive, with congenital cataract, hearing [613076]
16:2267877	HipBMIadj	rs27345	ENSG00000187535	intraflagellar transport 140 homolog (Chlamydomonas)	IFT140	605766 bp from TSS	Mainzer-saldino syndrome; mzsds [266920]
16:2267877	HipBMIadj	rs27345	ENSG00000196557	calcium channel, voltage-dependent, T type, alpha 1H subunit	CACNA1H	996106 bp from TES	Epilepsy, childhood absence, susceptibility to, 6; eca6 [611942]
16:2267877	HipBMIadj	rs27345	ENSG00000099769	insulin-like growth factor binding protein, acid labile subunit	IGFALS	422905 bp from TSS	Insulin-like growth factor-binding protein, acid-labile subunit; igfals [601489]
16:2267877	HipBMIadj	rs27345	ENSG00000103197	tuberous sclerosis 2	TSC2	129161 bp from TES	Tuberous sclerosis 2; tsc2 [613254]
16:2267877	HipBMIadj	rs27345	ENSG00000103197	tuberous sclerosis 2	TSC2	129161 bp from TES	Lymphangioleiomyomatosis; lam [606690]
16:2267877	HipBMIadj	rs27345	ENSG00000090581	N-acetylglucosamine-1-phosphate transferase, gamma subunit	GNPTG	854525 bp from TES	Mucolipidosis iii gamma [252605]
16:2267877	HipBMIadj	rs27345	ENSG00000103249	chloride channel, voltage-sensitive 7	CLCN7	742296 bp from TSS	Osteopetrosis, autosomal dominant 2; opta2 [166600]
16:2267877	HipBMIadj	rs27345	ENSG00000103249	chloride channel, voltage-sensitive 7	CLCN7	742296 bp from TSS	Osteopetrosis, autosomal recessive 4; optb4 [611490]
16:2267877	HipBMIadj	rs27345	ENSG00000008710	polycystic kidney disease 1 (autosomal dominant)	PKD1	81978 bp from TSS	Polycystic kidney disease 1; pkd1 [173900]
4:145566864	Weight	rs13106087	ENSG00000151611	methylmalonic aciduria (cobalamin deficiency) cblA type	MMAA	972551 bp from TES	Methylmalonic aciduria, cbla type [251100]
4:145566864	Weight	rs13106087	ENSG00000250361	glycophorin B (MNS blood group)	GYPB	505020 bp from TSS	Blood group--ss locus; ss [111740]
4:145566864	Weight	rs13106087	ENSG00000170180	glycophorin A (MNS blood group)	GYPA	504960 bp from TSS	Malaria, susceptibility to [611162]
4:145566864	Weight	rs13106087	ENSG00000170180	glycophorin A (MNS blood group)	GYPA	504960 bp from TSS	Blood group--mn locus; mn [111300]
4:145566864	Weight	rs13106087	ENSG00000164161	hedgehog interacting protein	HHIP	309 bp from TES	Stature quantitative trait locus 13; stqtl13 [612226]
16:30138012	Waist	rs397737647	ENSG00000149925	aldolase A, fructose-bisphosphate	ALDOA	56250 bp from TES	Glycogen storage disease xii; gsd12 [611881]
16:30138012	Waist	rs397737647	ENSG00000167397	vitamin K epoxide reductase complex, subunit 1	VKORC1	964135 bp from TSS	Vitamin k-dependent clotting factors, combined deficiency of, 2; vkcfd2 [607473]
16:30138012	Waist	rs397737647	ENSG00000167397	vitamin K epoxide reductase complex, subunit 1	VKORC1	964135 bp from TSS	Coumarin resistance [122700]
16:30138012	Waist	rs397737647	ENSG00000099377	hydroxy-delta-5-steroid dehydrogenase, 3 beta- and steroid delta-isomerase 7	HSD3B7	858491 bp from TES	Bile acid synthesis defect, congenital, 1; cbas1 [607765]
16:30138012	Waist	rs397737647	ENSG00000079616	kinesin family member 22	KIF22	321322 bp from TES	Spondyloepimetaphyseal dysplasia with joint laxity type 2; semdjl2 [603546]
16:30138012	Waist	rs397737647	ENSG00000156873	phosphorylase kinase, gamma 2 (testis)	PHKG2	621563 bp from TES	Glycogen storage disease ixc; gsd9c [613027]
16:30138012	Waist	rs397737647	ENSG00000080603	Snf2-related CREBBP activator protein	SRCAP	571502 bp from TES	Floating-harbor syndrome; flhs [136140]
16:30138012	Waist	rs397737647	ENSG00000103507	branched chain ketoacid dehydrogenase kinase	BCKDK	979400 bp from TES	Branched-chain ketoacid dehydrogenase kinase deficiency; bckdkd [614923]
16:30138012	Waist	rs397737647	ENSG00000167371	proline-rich transmembrane protein 2	PRRT2	310827 bp from TES	Convulsions, familial infantile, with paroxysmal choreoathetosis; [602066]
16:30138012	Waist	rs397737647	ENSG00000167371	proline-rich transmembrane protein 2	PRRT2	310827 bp from TES	Seizures, benign familial infantile, 2; bfis2 [605751]
16:30138012	Waist	rs397737647	ENSG00000167371	proline-rich transmembrane protein 2	PRRT2	310827 bp from TES	Episodic kinesigenic dyskinesia 1; ekd1 [128200]
1:103572927	HipBMIadj	rs4338381	ENSG00000060718	collagen, type XI, alpha 1	COL11A1	Variant overlaps with gene.	Fibrochondrogenesis 1; fbcg1 [228520]
1:103572927	HipBMIadj	rs4338381	ENSG00000060718	collagen, type XI, alpha 1	COL11A1	Variant overlaps with gene.	Marshall syndrome; mrshs [154780]
1:103572927	HipBMIadj	rs4338381	ENSG00000060718	collagen, type XI, alpha 1	COL11A1	Variant overlaps with gene.	Stickler syndrome, type ii; stl2 [604841]
19:8670147	Height	rs62621197	ENSG00000142303	ADAM metallopeptidase with thrombospondin type 1 motif, 10	ADAMTS10	Variant overlaps with gene.	Weill-marchesani syndrome 1; wms1 [277600]
19:8670147	Height	rs62621197	ENSG00000090659	CD209 molecule	CD209	857683 bp from TSS	Mycobacterium tuberculosis, susceptibility to [607948]
19:8670147	Height	rs62621197	ENSG00000090659	CD209 molecule	CD209	857683 bp from TSS	Dengue virus, susceptibility to [614371]
19:8670147	Height	rs62621197	ENSG00000076944	syntaxin binding protein 2	STXBP2	957388 bp from TES	Hemophagocytic lymphohistiocytosis, familial, 5; fhl5 [613101]
19:8670147	Height	rs62621197	ENSG00000167775	CD320 molecule	CD320	296907 bp from TSS	Methylmalonic aciduria due to transcobalamin receptor defect [613646]
10:27900882	Height	rs2808290	ENSG00000148459	prenyl (decaprenyl) diphosphate synthase, subunit 1	PDSS1	865155 bp from TES	Coenzyme q10 deficiency, primary, 2; coq10d2 [614651]
10:27900882	Height	rs2808290	ENSG00000099246	RAB18, member RAS oncogene family	RAB18	69739 bp from TES	Warburg micro syndrome 3; warbm3 [614222]
10:27900882	Height	rs2808290	ENSG00000120539	microtubule associated serine/threonine kinase-like	MASTL	425029 bp from TES	Thrombocytopenia 2; thc2 [188000]
2:56111309	Weight	rs3791675	ENSG00000115380	EGF containing fibulin-like extracellular matrix protein 1	EFEMP1	Variant overlaps with gene.	Doyne honeycomb retinal dystrophy; dhrd [126600]
2:56111309	Weight	rs3791675	ENSG00000138035	polyribonucleotide nucleotidyltransferase 1	PNPT1	190264 bp from TSS	Combined oxidative phosphorylation deficiency 13; coxpd13 [614932]
2:56111309	Weight	rs3791675	ENSG00000138035	polyribonucleotide nucleotidyltransferase 1	PNPT1	190264 bp from TSS	Deafness, autosomal recessive 70; dfnb70 [614934]
7:2805509	Weight	rs398110973	ENSG00000106003	LFNG O-fucosylpeptide 3-beta-N-acetylglucosaminyltransferase	LFNG	236705 bp from TES	Spondylocostal dysostosis 3, autosomal recessive; scdo3 [609813]
7:2805509	Weight	rs398110973	ENSG00000106009	BRCA1-associated ATM activator 1	BRAT1	210155 bp from TSS	Rigidity and multifocal seizure syndrome, lethal neonatal; rmfsl [614498]
7:2805509	Weight	rs398110973	ENSG00000198286	caspase recruitment domain family, member 11	CARD11	140259 bp from TSS	Persistent polyclonal b-cell lymphocytosis; ppbl [606445]
7:2805509	Weight	rs398110973	ENSG00000198286	caspase recruitment domain family, member 11	CARD11	140259 bp from TSS	Immunodeficiency 11; imd11 [615206]
10:121604702	Height	rs3888183	ENSG00000151929	BCL2-associated athanogene 3	BAG3	167371 bp from TES	Myopathy, myofibrillar, 6; mfm6 [612954]
10:121604702	Height	rs3888183	ENSG00000151929	BCL2-associated athanogene 3	BAG3	167371 bp from TES	Cardiomyopathy, dilated, 1hh; cmd1hh [613881]
7:148636421	HipBMIadj	rs80085026	ENSG00000106462	enhancer of zeste homolog 2 (Drosophila)	EZH2	55008 bp from TSS	Weaver syndrome; wvs [277590]
7:148636421	HipBMIadj	rs80085026	ENSG00000174469	contactin associated protein-like 2	CNTNAP2	518331 bp from TES	Cortical dysplasia-focal epilepsy syndrome [610042]
7:148636421	HipBMIadj	rs80085026	ENSG00000174469	contactin associated protein-like 2	CNTNAP2	518331 bp from TES	Autism, susceptibility to, 15; auts15 [612100]
7:33045510	Height	rs142854193	ENSG00000122507	Bardet-Biedl syndrome 9	BBS9	123346 bp from TES	Bardet-biedl syndrome; bbs [209900]
7:33045510	Height	rs142854193	ENSG00000164619	BMP binding endothelial regulator	BMPER	899013 bp from TES	Diaphanospondylodysostosis [608022]
7:33045510	Height	rs142854193	ENSG00000122643	5'-nucleotidase, cytosolic IIIA	NT5C3A	8232 bp from TSS	Uridine 5-prime monophosphate hydrolase deficiency, hemolytic anemia [266120]
7:33045510	Height	rs142854193	ENSG00000164610	retinitis pigmentosa 9 (autosomal dominant)	RP9	88899 bp from TSS	Retinitis pigmentosa 9; rp9 [180104]
17:27889986	HipBMIadj	rs542939	ENSG00000108255	crystallin, beta A1	CRYBA1	308474 bp from TES	Cataract 10, multiple types; ctrct10 [600881]
17:27889986	HipBMIadj	rs542939	ENSG00000108576	solute carrier family 6 (neurotransmitter transporter), member 4	SLC6A4	631351 bp from TSS	Obsessive-compulsive disorder; ocd [164230]
17:27889986	HipBMIadj	rs542939	ENSG00000108576	solute carrier family 6 (neurotransmitter transporter), member 4	SLC6A4	631351 bp from TSS	Alcohol dependence [103780]
17:27889986	HipBMIadj	rs542939	ENSG00000160602	NIMA-related kinase 8	NEK8	819513 bp from TES	Nephronophthisis 9; nphp9 [613824]
19:56001665	Height	rs114976626	ENSG00000105048	troponin T type 1 (skeletal, slow)	TNNT1	340943 bp from TSS	Nemaline myopathy 5; nem5 [605355]
19:56001665	Height	rs114976626	ENSG00000088053	glycoprotein VI (platelet)	GP6	452033 bp from TSS	Bleeding disorder, platelet-type, 11; bdplt11 [614201]
19:56001665	Height	rs114976626	ENSG00000167646	dynein, axonemal, assembly factor 3	DNAAF3	323575 bp from TSS	Ciliary dyskinesia, primary, 2; cild2 [606763]
19:56001665	Height	rs114976626	ENSG00000167634	NLR family, pyrin domain containing 7	NLRP7	523985 bp from TSS	Hydatidiform mole, recurrent, 1; hydm1 [231090]
19:56001665	Height	rs114976626	ENSG00000129991	troponin I type 3 (cardiac)	TNNI3	332524 bp from TSS	Cardiomyopathy, dilated, 2a; cmd2a [611880]
19:56001665	Height	rs114976626	ENSG00000129991	troponin I type 3 (cardiac)	TNNI3	332524 bp from TSS	Cardiomyopathy, familial hypertrophic, 7; cmh7 [613690]
19:56001665	Height	rs114976626	ENSG00000129991	troponin I type 3 (cardiac)	TNNI3	332524 bp from TSS	Cardiomyopathy, dilated, 1ff; cmd1ff [613286]
19:56001665	Height	rs114976626	ENSG00000129991	troponin I type 3 (cardiac)	TNNI3	332524 bp from TSS	Cardiomyopathy, familial restrictive, 1; rcm1 [115210]
2:25122840	TFM	rs4077678	ENSG00000115138	proopiomelanocortin	POMC	260882 bp from TSS	Obesity [601665]
2:25122840	TFM	rs4077678	ENSG00000115138	proopiomelanocortin	POMC	260882 bp from TSS	Proopiomelanocortin deficiency [609734]
16:2262987	Height	rs62038850	ENSG00000167972	ATP-binding cassette, sub-family A (ABC1), member 3	ABCA3	62895 bp from TSS	Surfactant metabolism dysfunction, pulmonary, 3; smdp3 [610921]
16:2262987	Height	rs62038850	ENSG00000162065	TBC1 domain family, member 24	TBC1D24	262160 bp from TES	Myoclonic epilepsy, familial infantile; fime [605021]
16:2262987	Height	rs62038850	ENSG00000162065	TBC1 domain family, member 24	TBC1D24	262160 bp from TES	Epileptic encephalopathy, early infantile, 16; eiee16 [615338]
16:2262987	Height	rs62038850	ENSG00000127554	growth factor, augmenter of liver regeneration	GFER	225237 bp from TES	Myopathy, mitochondrial progressive, with congenital cataract, hearing [613076]
16:2262987	Height	rs62038850	ENSG00000187535	intraflagellar transport 140 homolog (Chlamydomonas)	IFT140	600876 bp from TSS	Mainzer-saldino syndrome; mzsds [266920]
16:2262987	Height	rs62038850	ENSG00000196557	calcium channel, voltage-dependent, T type, alpha 1H subunit	CACNA1H	991216 bp from TES	Epilepsy, childhood absence, susceptibility to, 6; eca6 [611942]
16:2262987	Height	rs62038850	ENSG00000099769	insulin-like growth factor binding protein, acid labile subunit	IGFALS	418015 bp from TSS	Insulin-like growth factor-binding protein, acid-labile subunit; igfals [601489]
16:2262987	Height	rs62038850	ENSG00000103197	tuberous sclerosis 2	TSC2	124271 bp from TES	Tuberous sclerosis 2; tsc2 [613254]
16:2262987	Height	rs62038850	ENSG00000103197	tuberous sclerosis 2	TSC2	124271 bp from TES	Lymphangioleiomyomatosis; lam [606690]
16:2262987	Height	rs62038850	ENSG00000090581	N-acetylglucosamine-1-phosphate transferase, gamma subunit	GNPTG	849635 bp from TES	Mucolipidosis iii gamma [252605]
16:2262987	Height	rs62038850	ENSG00000103249	chloride channel, voltage-sensitive 7	CLCN7	737406 bp from TSS	Osteopetrosis, autosomal dominant 2; opta2 [166600]
16:2262987	Height	rs62038850	ENSG00000103249	chloride channel, voltage-sensitive 7	CLCN7	737406 bp from TSS	Osteopetrosis, autosomal recessive 4; optb4 [611490]
16:2262987	Height	rs62038850	ENSG00000008710	polycystic kidney disease 1 (autosomal dominant)	PKD1	77088 bp from TSS	Polycystic kidney disease 1; pkd1 [173900]
19:18806668	BMI	rs2003476	ENSG00000105647	phosphoinositide-3-kinase, regulatory subunit 2 (beta)	PIK3R2	517741 bp from TES	Megalencephaly-polymicrogyria-polydactyly-hydrocephalus syndrome; [603387]
19:18806668	BMI	rs2003476	ENSG00000064490	regulatory factor X-associated ankyrin-containing protein	RFXANK	496340 bp from TES	Bare lymphocyte syndrome, type ii [209920]
19:18806668	BMI	rs2003476	ENSG00000105641	solute carrier family 5 (sodium/iodide cotransporter), member 5	SLC5A5	800685 bp from TES	Thyroid dyshormonogenesis 1; tdh1 [274400]
19:18806668	BMI	rs2003476	ENSG00000268173	PIK3R2 protein	PIK3R2	517741 bp from TES	Megalencephaly-polymicrogyria-polydactyly-hydrocephalus syndrome; [603387]
19:18806668	BMI	rs2003476	ENSG00000096996	interleukin 12 receptor, beta 1	IL12RB1	596914 bp from TSS	Atypical mycobacteriosis, familial [209950]
19:18806668	BMI	rs2003476	ENSG00000105664	cartilage oligomeric matrix protein	COMP	86915 bp from TSS	Pseudoachondroplasia; psach [177170]
19:18806668	BMI	rs2003476	ENSG00000105664	cartilage oligomeric matrix protein	COMP	86915 bp from TSS	Epiphyseal dysplasia, multiple, 1; edm1 [132400]
19:18806668	BMI	rs2003476	ENSG00000186010	NADH dehydrogenase (ubiquinone) 1 alpha subcomplex, 13	NDUFA13	819877 bp from TES	Thyroid carcinoma, hurthle cell [607464]
19:18806668	BMI	rs2003476	ENSG00000248099	insulin-like 3 (Leydig cell)	INSL3	874285 bp from TSS	Cryptorchidism, unilateral or bilateral [219050]
19:18806668	BMI	rs2003476	ENSG00000105639	Janus kinase 3	JAK3	847788 bp from TSS	Severe combined immunodeficiency, autosomal recessive, t cell-negative, [600802]
19:18806668	BMI	rs2003476	ENSG00000006016	cytokine receptor-like factor 1	CRLF1	88117 bp from TSS	Cold-induced sweating syndrome 1; ciss1 [272430]
19:18806668	BMI	rs2003476	ENSG00000130283	growth differentiation factor 1	GDF1	172693 bp from TSS	Conotruncal heart malformations; cthm [217095]
19:18806668	BMI	rs2003476	ENSG00000130283	growth differentiation factor 1	GDF1	172693 bp from TSS	Tetralogy of fallot; tof [187500]
19:18806668	BMI	rs2003476	ENSG00000130283	growth differentiation factor 1	GDF1	172693 bp from TSS	Transposition of the great arteries, dextro-looped 3; dtga3 [613854]
6:152125444	HipBMIadj	rs488133	ENSG00000155906	required for meiotic nuclear division 1 homolog (S. cerevisiae)	RMND1	352185 bp from TSS	Combined oxidative phosphorylation deficiency 11; coxpd11 [614922]
6:152125444	HipBMIadj	rs488133	ENSG00000091831	estrogen receptor 1	ESR1	Variant overlaps with gene.	Estrogen resistance; estrr [615363]
6:152125444	HipBMIadj	rs488133	ENSG00000131018	spectrin repeat containing, nuclear envelope 1	SYNE1	317375 bp from TSS	Spinocerebellar ataxia, autosomal recessive 8; scar8 [610743]
6:152125444	HipBMIadj	rs488133	ENSG00000131018	spectrin repeat containing, nuclear envelope 1	SYNE1	317375 bp from TSS	Emery-dreifuss muscular dystrophy 4, autosomal dominant; edmd4 [612998]
11:9524255	Hip	rs11042397	ENSG00000133812	SET binding factor 2	SBF2	275959 bp from TSS	Charcot-marie-tooth disease, type 4b2; cmt4b2 [604563]
11:9524255	Hip	rs11042397	ENSG00000133805	adenosine monophosphate deaminase 3	AMPD3	805605 bp from TES	Erythrocyte amp deaminase deficiency [612874]
16:2155819	WaistBMIadj	rs28610092	ENSG00000167972	ATP-binding cassette, sub-family A (ABC1), member 3	ABCA3	170063 bp from TSS	Surfactant metabolism dysfunction, pulmonary, 3; smdp3 [610921]
16:2155819	WaistBMIadj	rs28610092	ENSG00000162065	TBC1 domain family, member 24	TBC1D24	369328 bp from TES	Myoclonic epilepsy, familial infantile; fime [605021]
16:2155819	WaistBMIadj	rs28610092	ENSG00000162065	TBC1 domain family, member 24	TBC1D24	369328 bp from TES	Epileptic encephalopathy, early infantile, 16; eiee16 [615338]
16:2155819	WaistBMIadj	rs28610092	ENSG00000127554	growth factor, augmenter of liver regeneration	GFER	118069 bp from TES	Myopathy, mitochondrial progressive, with congenital cataract, hearing [613076]
16:2155819	WaistBMIadj	rs28610092	ENSG00000187535	intraflagellar transport 140 homolog (Chlamydomonas)	IFT140	493708 bp from TSS	Mainzer-saldino syndrome; mzsds [266920]
16:2155819	WaistBMIadj	rs28610092	ENSG00000196557	calcium channel, voltage-dependent, T type, alpha 1H subunit	CACNA1H	884048 bp from TES	Epilepsy, childhood absence, susceptibility to, 6; eca6 [611942]
16:2155819	WaistBMIadj	rs28610092	ENSG00000099769	insulin-like growth factor binding protein, acid labile subunit	IGFALS	310847 bp from TSS	Insulin-like growth factor-binding protein, acid-labile subunit; igfals [601489]
16:2155819	WaistBMIadj	rs28610092	ENSG00000103197	tuberous sclerosis 2	TSC2	17103 bp from TES	Tuberous sclerosis 2; tsc2 [613254]
16:2155819	WaistBMIadj	rs28610092	ENSG00000103197	tuberous sclerosis 2	TSC2	17103 bp from TES	Lymphangioleiomyomatosis; lam [606690]
16:2155819	WaistBMIadj	rs28610092	ENSG00000090581	N-acetylglucosamine-1-phosphate transferase, gamma subunit	GNPTG	742467 bp from TES	Mucolipidosis iii gamma [252605]
16:2155819	WaistBMIadj	rs28610092	ENSG00000103249	chloride channel, voltage-sensitive 7	CLCN7	630238 bp from TSS	Osteopetrosis, autosomal dominant 2; opta2 [166600]
16:2155819	WaistBMIadj	rs28610092	ENSG00000103249	chloride channel, voltage-sensitive 7	CLCN7	630238 bp from TSS	Osteopetrosis, autosomal recessive 4; optb4 [611490]
16:2155819	WaistBMIadj	rs28610092	ENSG00000008710	polycystic kidney disease 1 (autosomal dominant)	PKD1	Variant overlaps with gene.	Polycystic kidney disease 1; pkd1 [173900]
14:74987572	WaistBMIadj	rs4899520	ENSG00000119688	ATP-binding cassette, sub-family D (ALD), member 4	ABCD4	217813 bp from TSS	Methylmalonic aciduria and homocystinuria, cblj type; mahcj [614857]
14:74987572	WaistBMIadj	rs4899520	ENSG00000119711	aldehyde dehydrogenase 6 family, member A1	ALDH6A1	436376 bp from TSS	Methylmalonate semialdehyde dehydrogenase deficiency; mmsdhd [614105]
14:74987572	WaistBMIadj	rs4899520	ENSG00000119655	Niemann-Pick disease, type C2	NPC2	26692 bp from TSS	Niemann-pick disease, type c2 [607625]
14:74987572	WaistBMIadj	rs4899520	ENSG00000119684	mutL homolog 3	MLH3	492895 bp from TSS	Colorectal cancer; crc [114500]
14:74987572	WaistBMIadj	rs4899520	ENSG00000119684	mutL homolog 3	MLH3	492895 bp from TSS	Colorectal cancer, hereditary nonpolyposis, type 7; hnpcc7 [614385]
14:74987572	WaistBMIadj	rs4899520	ENSG00000119718	eukaryotic translation initiation factor 2B, subunit 2 beta, 39kDa	EIF2B2	482042 bp from TES	Leukoencephalopathy with vanishing white matter; vwm [603896]
14:74987572	WaistBMIadj	rs4899520	ENSG00000119723	coenzyme Q6 monooxygenase	COQ6	557199 bp from TES	Coenzyme q10 deficiency, primary, 6; coq10d6 [614650]
14:74987572	WaistBMIadj	rs4899520	ENSG00000119614	visual system homeobox 2	VSX2	258131 bp from TES	Microphthalmia, isolated, with coloboma 3; mcopcb3 [610092]
14:74987572	WaistBMIadj	rs4899520	ENSG00000119614	visual system homeobox 2	VSX2	258131 bp from TES	Microphthalmia, isolated 2; mcop2 [610093]
14:74987572	WaistBMIadj	rs4899520	ENSG00000119681	latent transforming growth factor beta binding protein 2	LTBP2	Variant overlaps with gene.	Glaucoma 3, primary congenital, d; glc3d [613086]
14:74987572	WaistBMIadj	rs4899520	ENSG00000119681	latent transforming growth factor beta binding protein 2	LTBP2	Variant overlaps with gene.	Weill-marchesani syndrome 3; wms3 [614819]
14:74987572	WaistBMIadj	rs4899520	ENSG00000119681	latent transforming growth factor beta binding protein 2	LTBP2	Variant overlaps with gene.	Microspherophakia and/or megalocornea, with ectopia lentis and with [251750]
14:74987572	WaistBMIadj	rs4899520	ENSG00000119661	dynein, axonemal, light chain 1	DNAL1	817137 bp from TES	Ciliary dyskinesia, primary, 16; cild16 [614017]
18:21075441	Waist	rs167336	ENSG00000101773	retinoblastoma binding protein 8	RBBP8	468990 bp from TES	Seckel syndrome 2; sckl2 [606744]
18:21075441	Waist	rs167336	ENSG00000101773	retinoblastoma binding protein 8	RBBP8	468990 bp from TES	Jawad syndrome; jwds [251255]
18:21075441	Waist	rs167336	ENSG00000053747	laminin, alpha 3	LAMA3	193966 bp from TES	Epidermolysis bullosa, junctional, herlitz type [226700]
18:21075441	Waist	rs167336	ENSG00000053747	laminin, alpha 3	LAMA3	193966 bp from TES	Laryngoonychocutaneous syndrome; locs [245660]
18:21075441	Waist	rs167336	ENSG00000141458	Niemann-Pick disease, type C1	NPC1	10707 bp from TSS	Niemann-pick disease, type c1; npc1 [257220]
6:7229619	HipBMIadj	rs12192672	ENSG00000124491	coagulation factor XIII, A1 polypeptide	F13A1	908373 bp from TSS	Factor xiii, a subunit, deficiency of [613225]
6:7229619	HipBMIadj	rs12192672	ENSG00000096696	desmoplakin	DSP	312189 bp from TES	Keratosis palmoplantaris striata ii; ppks2 [612908]
6:7229619	HipBMIadj	rs12192672	ENSG00000096696	desmoplakin	DSP	312189 bp from TES	Cardiomyopathy, dilated, with woolly hair and keratoderma; dcwhk [605676]
6:7229619	HipBMIadj	rs12192672	ENSG00000096696	desmoplakin	DSP	312189 bp from TES	Arrhythmogenic right ventricular dysplasia, familial, 8; arvd8 [607450]
6:7229619	HipBMIadj	rs12192672	ENSG00000096696	desmoplakin	DSP	312189 bp from TES	Skin fragility-woolly hair syndrome; sfwhs [607655]
6:7229619	HipBMIadj	rs12192672	ENSG00000096696	desmoplakin	DSP	312189 bp from TES	Epidermolysis bullosa, lethal acantholytic [609638]
17:59497487	WHRBMIadj	rs10853031	ENSG00000121075	T-box 4	TBX4	32278 bp from TES	Small patella syndrome; sps [147891]
17:59497487	WHRBMIadj	rs10853031	ENSG00000136492	BRCA1 interacting protein C-terminal helicase 1	BRIP1	261140 bp from TSS	Fanconi anemia, complementation group a; fanca [227650]
17:59497487	WHRBMIadj	rs10853031	ENSG00000136492	BRCA1 interacting protein C-terminal helicase 1	BRIP1	261140 bp from TSS	Fanconi anemia, complementation group j; fancj [609054]
17:59497487	WHRBMIadj	rs10853031	ENSG00000136492	BRCA1 interacting protein C-terminal helicase 1	BRIP1	261140 bp from TSS	Breast cancer [114480]
15:48947962	Height	rs1848053	ENSG00000188467	solute carrier family 24 (sodium/potassium/calcium exchanger), member 5	SLC24A5	513093 bp from TES	Skin/hair/eye pigmentation, variation in, 4; shep4 [113750]
15:48947962	Height	rs1848053	ENSG00000166147	fibrillin 1	FBN1	9916 bp from TSS	Shprintzen-goldberg craniosynostosis syndrome; sgs [182212]
15:48947962	Height	rs1848053	ENSG00000166147	fibrillin 1	FBN1	9916 bp from TSS	Mass syndrome [604308]
15:48947962	Height	rs1848053	ENSG00000166147	fibrillin 1	FBN1	9916 bp from TSS	Geleophysic dysplasia 2; gphysd2 [614185]
15:48947962	Height	rs1848053	ENSG00000166147	fibrillin 1	FBN1	9916 bp from TSS	Marfan syndrome; mfs [154700]
15:48947962	Height	rs1848053	ENSG00000166147	fibrillin 1	FBN1	9916 bp from TSS	Stiff skin syndrome; ssks [184900]
15:48947962	Height	rs1848053	ENSG00000166147	fibrillin 1	FBN1	9916 bp from TSS	Ectopia lentis 1, isolated, autosomal dominant; ectol1 [129600]
15:48947962	Height	rs1848053	ENSG00000166147	fibrillin 1	FBN1	9916 bp from TSS	Weill-marchesani syndrome 2; wms2 [608328]
15:48947962	Height	rs1848053	ENSG00000166147	fibrillin 1	FBN1	9916 bp from TSS	Acromicric dysplasia; acmicd [102370]
15:48947962	Height	rs1848053	ENSG00000103995	centrosomal protein 152kDa	CEP152	57163 bp from TSS	Microcephaly 9, primary, autosomal recessive; mcph9 [614852]
15:48947962	Height	rs1848053	ENSG00000103995	centrosomal protein 152kDa	CEP152	57163 bp from TSS	Seckel syndrome 5; sckl5 [613823]
15:48947962	Height	rs1848053	ENSG00000074803	solute carrier family 12 (sodium/potassium/chloride transporter), member 1	SLC12A1	351687 bp from TES	Bartter syndrome, antenatal, type 1 [601678]
7:92243672	Weight	rs42377	ENSG00000105810	cyclin-dependent kinase 6	CDK6	Variant overlaps with gene.	Stature quantitative trait locus 11; stqtl11 [612223]
7:92243672	Weight	rs42377	ENSG00000127980	peroxisomal biogenesis factor 1	PEX1	85827 bp from TSS	Peroxisome biogenesis disorder 1b; pbd1b [601539]
7:92243672	Weight	rs42377	ENSG00000127980	peroxisomal biogenesis factor 1	PEX1	85827 bp from TSS	Peroxisome biogenesis disorder 1a (zellweger); pbd1a [214100]
7:92243672	Weight	rs42377	ENSG00000205413	sterile alpha motif domain containing 9	SAMD9	485157 bp from TSS	Tumoral calcinosis, normophosphatemic, familial; nftc [610455]
7:92243672	Weight	rs42377	ENSG00000127914	A kinase (PRKA) anchor protein 9	AKAP9	503685 bp from TES	Long qt syndrome 11; lqt11 [611820]
7:92243672	Weight	rs42377	ENSG00000157259	GATA zinc finger domain containing 1	GATAD1	155522 bp from TES	Cardiomyopathy, dilated, 2b; cmd2b [614672]
7:92243672	Weight	rs42377	ENSG00000001631	KRIT1, ankyrin repeat containing	KRIT1	368192 bp from TSS	Cerebral cavernous malformations; ccm [116860]
12:66359752	Weight	rs8756	ENSG00000090376	interleukin-1 receptor-associated kinase 3	IRAK3	222907 bp from TES	Asthma-related traits, susceptibility to, 5 [611064]
12:66359752	Weight	rs8756	ENSG00000149948	high mobility group AT-hook 2	HMGA2	Variant overlaps with gene.	Leiomyoma, uterine; ul [150699]
12:66359752	Weight	rs8756	ENSG00000149948	high mobility group AT-hook 2	HMGA2	Variant overlaps with gene.	Stature quantitative trait locus 9; stqtl9 [611547]
12:66359752	Weight	rs8756	ENSG00000174099	methionine sulfoxide reductase B3	MSRB3	477728 bp from TES	Deafness, autosomal recessive 74; dfnb74 [613718]
12:66359752	Weight	rs8756	ENSG00000174106	LEM domain containing 3	LEMD3	717645 bp from TES	Melorheostosis, isolated [155950]
12:66359752	Weight	rs8756	ENSG00000174106	LEM domain containing 3	LEMD3	717645 bp from TES	Buschke-ollendorff syndrome; bos [166700]
12:66359752	Weight	rs8756	ENSG00000155974	glutamate receptor interacting protein 1	GRIP1	381459 bp from TSS	Fraser syndrome [219000]
6:34514207	Weight	rs11757517	ENSG00000112039	Fanconi anemia, complementation group E	FANCE	905931 bp from TES	Fanconi anemia, complementation group e; fance [600901]
6:34514207	Weight	rs11757517	ENSG00000124614	ribosomal protein S10	RPS10	120305 bp from TSS	Diamond-blackfan anemia 9; dba9 [613308]
6:34514207	Weight	rs11757517	ENSG00000112041	tubby like protein 1	TULP1	951444 bp from TSS	Leber congenital amaurosis 15; lca15 [613843]
6:34514207	Weight	rs11757517	ENSG00000112041	tubby like protein 1	TULP1	951444 bp from TSS	Retinitis pigmentosa 14; rp14 [600132]
1:38455891	Height	rs4360494	ENSG00000163877	Smad nuclear interacting protein 1	SNIP1	435988 bp from TSS	Psychomotor retardation, epilepsy, and craniofacial dysmorphism; [614501]
1:38455891	Height	rs4360494	ENSG00000169218	R-spondin 1	RSPO1	355296 bp from TSS	Palmoplantar hyperkeratosis with squamous cell carcinoma of skin and [610644]
4:13537668	Height	rs16888802	ENSG00000109705	NK3 homeobox 2	NKX3-2	4786 bp from TSS	Spondylo-megaepiphyseal-metaphyseal dysplasia; smmd [613330]
13:50787556	Weight	rs2066650	ENSG00000136147	PHD finger protein 11	PHF11	684433 bp from TES	Ige responsiveness, atopic; iger [147050]
13:50787556	Weight	rs2066650	ENSG00000136104	ribonuclease H2, subunit B	RNASEH2B	696258 bp from TES	Aicardi-goutieres syndrome 2; ags2 [610181]
13:50787556	Weight	rs2066650	ENSG00000152213	ADP-ribosylation factor-like 11	ARL11	579548 bp from TES	Leukemia, chronic lymphocytic; cll [151400]
20:6595646	BMI	rs4813800	ENSG00000101311	fermitin family member 1	FERMT1	491455 bp from TSS	Kindler syndrome [173650]
13:50707087	HipBMIadj	rs2812208	ENSG00000136147	PHD finger protein 11	PHF11	603964 bp from TES	Ige responsiveness, atopic; iger [147050]
13:50707087	HipBMIadj	rs2812208	ENSG00000136104	ribonuclease H2, subunit B	RNASEH2B	776727 bp from TES	Aicardi-goutieres syndrome 2; ags2 [610181]
13:50707087	HipBMIadj	rs2812208	ENSG00000152213	ADP-ribosylation factor-like 11	ARL11	499079 bp from TES	Leukemia, chronic lymphocytic; cll [151400]
13:51150730	Weight	rs3116614	ENSG00000136104	ribonuclease H2, subunit B	RNASEH2B	333084 bp from TES	Aicardi-goutieres syndrome 2; ags2 [610181]
13:51150730	Weight	rs3116614	ENSG00000152213	ADP-ribosylation factor-like 11	ARL11	942722 bp from TES	Leukemia, chronic lymphocytic; cll [151400]
12:124826676	Weight	rs12314162	ENSG00000073060	scavenger receptor class B, member 1	SCARB1	434726 bp from TSS	High density lipoprotein cholesterol level quantitative trait locus [610762]
12:124826676	Weight	rs12314162	ENSG00000168778	tectonic family member 2	TCTN2	633728 bp from TES	Meckel syndrome, type 8; mks8 [613885]
12:124826676	Weight	rs12314162	ENSG00000111361	eukaryotic translation initiation factor 2B, subunit 1 alpha, 26kDa	EIF2B1	708363 bp from TSS	Leukoencephalopathy with vanishing white matter; vwm [603896]
12:124826676	Weight	rs12314162	ENSG00000185344	ATPase, H+ transporting, lysosomal V0 subunit a2	ATP6V0A2	580374 bp from TES	Wrinkly skin syndrome; wss [278250]
12:124826676	Weight	rs12314162	ENSG00000185344	ATPase, H+ transporting, lysosomal V0 subunit a2	ATP6V0A2	580374 bp from TES	Cutis laxa, autosomal recessive, type iia; arcl2a [219200]
7:148772669	Height	rs78281959	ENSG00000106462	enhancer of zeste homolog 2 (Drosophila)	EZH2	191256 bp from TSS	Weaver syndrome; wvs [277590]
7:148772669	Height	rs78281959	ENSG00000174469	contactin associated protein-like 2	CNTNAP2	654579 bp from TES	Cortical dysplasia-focal epilepsy syndrome [610042]
7:148772669	Height	rs78281959	ENSG00000174469	contactin associated protein-like 2	CNTNAP2	654579 bp from TES	Autism, susceptibility to, 15; auts15 [612100]
1:218537632	Height	rs183677281	ENSG00000092969	transforming growth factor, beta 2	TGFB2	Variant overlaps with gene.	Loeys-dietz syndrome, type 4; lds4 [614816]
6:31327895	HipBMIadj	rs2523583	ENSG00000204351	superkiller viralicidic activity 2-like (S. cerevisiae)	SKIV2L	598962 bp from TES	Trichohepatoenteric syndrome 2; thes2 [614602]
6:31327895	HipBMIadj	rs2523583	ENSG00000168477	tenascin XB	TNXB	681036 bp from TSS	Ehlers-danlos syndrome, type iii [130020]
6:31327895	HipBMIadj	rs2523583	ENSG00000168477	tenascin XB	TNXB	681036 bp from TSS	Ehlers-danlos-like syndrome due to tenascin-x deficiency [606408]
6:31327895	HipBMIadj	rs2523583	ENSG00000244731	complement component 4A (Rodgers blood group)	C4A	621906 bp from TES	Complement component 4, partial deficiency of [120790]
6:31327895	HipBMIadj	rs2523583	ENSG00000244731	complement component 4A (Rodgers blood group)	C4A	621906 bp from TES	Complement component 4a deficiency; c4ad [614380]
6:31327895	HipBMIadj	rs2523583	ENSG00000244731	complement component 4A (Rodgers blood group)	C4A	621906 bp from TES	Systemic lupus erythematosus; sle [152700]
6:31327895	HipBMIadj	rs2523583	ENSG00000244731	complement component 4A (Rodgers blood group)	C4A	621906 bp from TES	Blood group, chido/rodgers system [614374]
6:31327895	HipBMIadj	rs2523583	ENSG00000204475	natural cytotoxicity triggering receptor 3	NCR3	228777 bp from TSS	Malaria, mild, susceptibility to [609148]
6:31327895	HipBMIadj	rs2523583	ENSG00000204525	major histocompatibility complex, class I, C	HLA-C	87988 bp from TSS	Psoriasis susceptibility 1; psors1 [177900]
6:31327895	HipBMIadj	rs2523583	ENSG00000243649	complement factor B	CFB	567580 bp from TES	Hemolytic uremic syndrome, atypical, susceptibility to, 4; ahus4 [612924]
6:31327895	HipBMIadj	rs2523583	ENSG00000243649	complement factor B	CFB	567580 bp from TES	Macular degeneration, age-related, 1; armd1 [603075]
6:31327895	HipBMIadj	rs2523583	ENSG00000204520	MHC class I polypeptide-related sequence A	MICA	43461 bp from TES	Psoriatic arthritis, susceptibility to [607507]
6:31327895	HipBMIadj	rs2523583	ENSG00000204520	MHC class I polypeptide-related sequence A	MICA	43461 bp from TES	Psoriasis susceptibility 1; psors1 [177900]
6:31327895	HipBMIadj	rs2523583	ENSG00000234745	major histocompatibility complex, class I, B	HLA-B	2930 bp from TSS	Spondyloarthropathy, susceptibility to, 1; spda1 [106300]
6:31327895	HipBMIadj	rs2523583	ENSG00000234745	major histocompatibility complex, class I, B	HLA-B	2930 bp from TSS	Severe cutaneous adverse reaction, susceptibility to [608579]
6:31327895	HipBMIadj	rs2523583	ENSG00000231852	cytochrome P450, family 21, subfamily A, polypeptide 2	CYP21A2	678147 bp from TES	Adrenal hyperplasia, congenital, due to 21-hydroxylase deficiency [201910]
6:31327895	HipBMIadj	rs2523583	ENSG00000204516	MHC class I polypeptide-related sequence B	MICB	134763 bp from TES	Rheumatoid arthritis; ra [180300]
6:31327895	HipBMIadj	rs2523583	ENSG00000204386	sialidase 1 (lysosomal sialidase)	NEU1	497541 bp from TSS	Neuraminidase deficiency [256550]
6:31327895	HipBMIadj	rs2523583	ENSG00000166278	complement component 2	C2	537667 bp from TES	Complement component 2 deficiency; c2d [217000]
6:31327895	HipBMIadj	rs2523583	ENSG00000166278	complement component 2	C2	537667 bp from TES	Macular degeneration, age-related, 1; armd1 [603075]
6:31327895	HipBMIadj	rs2523583	ENSG00000204498	nuclear factor of kappa light polypeptide gene enhancer in B-cells inhibitor-like 1	NFKBIL1	186752 bp from TES	Rheumatoid arthritis; ra [180300]
6:31327895	HipBMIadj	rs2523583	ENSG00000232810	tumor necrosis factor	TNF	215449 bp from TES	Hepatitis b virus, susceptibility to [610424]
6:31327895	HipBMIadj	rs2523583	ENSG00000232810	tumor necrosis factor	TNF	215449 bp from TES	Malaria, susceptibility to [611162]
6:31327895	HipBMIadj	rs2523583	ENSG00000232810	tumor necrosis factor	TNF	215449 bp from TES	Psoriatic arthritis, susceptibility to [607507]
6:31327895	HipBMIadj	rs2523583	ENSG00000224389	complement component 4B (Chido blood group)	C4B	654644 bp from TES	Complement component 4b deficiency; c4bd [614379]
6:31327895	HipBMIadj	rs2523583	ENSG00000224389	complement component 4B (Chido blood group)	C4B	654644 bp from TES	Systemic lupus erythematosus; sle [152700]
6:31327895	HipBMIadj	rs2523583	ENSG00000224389	complement component 4B (Chido blood group)	C4B	654644 bp from TES	Blood group, chido/rodgers system [614374]
6:31327895	HipBMIadj	rs2523583	ENSG00000204539	corneodesmosin	CDSN	239672 bp from TSS	Hypotrichosis 2; hypt2 [146520]
6:31327895	HipBMIadj	rs2523583	ENSG00000204539	corneodesmosin	CDSN	239672 bp from TSS	Peeling skin syndrome [270300]
6:31327895	HipBMIadj	rs2523583	ENSG00000226979	lymphotoxin alpha	LTA	211936 bp from TES	Leprosy, susceptibility to, 4; lprs4 [610988]
6:31327895	HipBMIadj	rs2523583	ENSG00000226979	lymphotoxin alpha	LTA	211936 bp from TES	Psoriatic arthritis, susceptibility to [607507]
4:145599908	Weight	rs2131354	ENSG00000151611	methylmalonic aciduria (cobalamin deficiency) cblA type	MMAA	939507 bp from TES	Methylmalonic aciduria, cbla type [251100]
4:145599908	Weight	rs2131354	ENSG00000250361	glycophorin B (MNS blood group)	GYPB	538064 bp from TSS	Blood group--ss locus; ss [111740]
4:145599908	Weight	rs2131354	ENSG00000170180	glycophorin A (MNS blood group)	GYPA	538004 bp from TSS	Malaria, susceptibility to [611162]
4:145599908	Weight	rs2131354	ENSG00000170180	glycophorin A (MNS blood group)	GYPA	538004 bp from TSS	Blood group--mn locus; mn [111300]
4:145599908	Weight	rs2131354	ENSG00000164161	hedgehog interacting protein	HHIP	Variant overlaps with gene.	Stature quantitative trait locus 13; stqtl13 [612226]
3:49263637	Height	rs202238847	ENSG00000213689	three prime repair exonuclease 1	TREX1	754594 bp from TES	Vasculopathy, retinal, with cerebral leukodystrophy; rvcl [192315]
3:49263637	Height	rs202238847	ENSG00000213689	three prime repair exonuclease 1	TREX1	754594 bp from TES	Systemic lupus erythematosus; sle [152700]
3:49263637	Height	rs202238847	ENSG00000213689	three prime repair exonuclease 1	TREX1	754594 bp from TES	Aicardi-goutieres syndrome 1; ags1 [225750]
3:49263637	Height	rs202238847	ENSG00000213689	three prime repair exonuclease 1	TREX1	754594 bp from TES	Chilblain lupus 1; chbl1 [610448]
3:49263637	Height	rs202238847	ENSG00000172037	laminin, beta 2 (laminin S)	LAMB2	93087 bp from TSS	Nephrotic syndrome, type 5, with or without ocular abnormalities; [614199]
3:49263637	Height	rs202238847	ENSG00000172037	laminin, beta 2 (laminin S)	LAMB2	93087 bp from TSS	Pierson syndrome [609049]
3:49263637	Height	rs202238847	ENSG00000145020	aminomethyltransferase	AMT	190573 bp from TSS	Glycine encephalopathy; gce [605899]
3:49263637	Height	rs202238847	ENSG00000173540	GDP-mannose pyrophosphorylase B	GMPPB	490639 bp from TSS	Muscular dystrophy-dystroglycanopathy (congenital with brain and eye [615350]
3:49263637	Height	rs202238847	ENSG00000173540	GDP-mannose pyrophosphorylase B	GMPPB	490639 bp from TSS	Muscular dystrophy-dystroglycanopathy (limb-girdle), type c, 14; mddgc14 [615352]
3:49263637	Height	rs202238847	ENSG00000173540	GDP-mannose pyrophosphorylase B	GMPPB	490639 bp from TSS	Muscular dystrophy-dystroglycanopathy (congenital with mental retardation), [615351]
3:49263637	Height	rs202238847	ENSG00000114349	guanine nucleotide binding protein (G protein), alpha transducing activity polypeptide 1	GNAT1	965407 bp from TES	Night blindness, congenital stationary, autosomal dominant 3; csnbad3 [610444]
3:49263637	Height	rs202238847	ENSG00000173402	dystroglycan 1 (dystrophin-associated glycoprotein 1)	DAG1	242508 bp from TES	Muscular dystrophy-dystroglycanopathy (limb-girdle), type c, 9; mddgc9 [613818]
3:49263637	Height	rs202238847	ENSG00000114270	collagen, type VII, alpha 1	COL7A1	630938 bp from TSS	Epidermolysis bullosa pruriginosa [604129]
3:49263637	Height	rs202238847	ENSG00000114270	collagen, type VII, alpha 1	COL7A1	630938 bp from TSS	Epidermolysis bullosa with congenital localized absence of skin and [132000]
3:49263637	Height	rs202238847	ENSG00000114270	collagen, type VII, alpha 1	COL7A1	630938 bp from TSS	Epidermolysis bullosa dystrophica, autosomal recessive; rdeb [226600]
3:49263637	Height	rs202238847	ENSG00000114270	collagen, type VII, alpha 1	COL7A1	630938 bp from TSS	Epidermolysis bullosa dystrophica, autosomal dominant; ddeb [131750]
3:49263637	Height	rs202238847	ENSG00000114270	collagen, type VII, alpha 1	COL7A1	630938 bp from TSS	Nail disorder, nonsyndromic congenital, 8; ndnc8 [607523]
3:49263637	Height	rs202238847	ENSG00000114270	collagen, type VII, alpha 1	COL7A1	630938 bp from TSS	Epidermolysis bullosa dystrophica, pretibial [131850]
3:49263637	Height	rs202238847	ENSG00000114270	collagen, type VII, alpha 1	COL7A1	630938 bp from TSS	Transient bullous dermolysis of the newborn; tbdn [131705]
3:49263637	Height	rs202238847	ENSG00000178057	NADH dehydrogenase (ubiquinone) complex I, assembly factor 3	NDUFAF3	202710 bp from TES	Mitochondrial complex i deficiency [252010]
3:49263637	Height	rs202238847	ENSG00000185909	kelch domain containing 8B	KLHDC8B	49721 bp from TES	Lymphoma, hodgkin [236000]
3:49263637	Height	rs202238847	ENSG00000178537	solute carrier family 25 (carnitine/acylcarnitine translocase), member 20	SLC25A20	327212 bp from TSS	Carnitine-acylcarnitine translocase deficiency [212138]
17:38533470	Weight	rs507671	ENSG00000186395	keratin 10	KRT10	440899 bp from TSS	Epidermolytic hyperkeratosis; ehk [113800]
17:38533470	Weight	rs507671	ENSG00000186395	keratin 10	KRT10	440899 bp from TSS	Ichthyosis, cyclic, with epidermolytic hyperkeratosis [607602]
17:38533470	Weight	rs507671	ENSG00000186395	keratin 10	KRT10	440899 bp from TSS	Erythroderma, ichthyosiform, congenital reticular; crie [609165]
17:38533470	Weight	rs507671	ENSG00000126351	thyroid hormone receptor, alpha	THRA	283350 bp from TES	Hypothyroidism, congenital, nongoitrous, 6; chng6 [614450]
17:38533470	Weight	rs507671	ENSG00000187242	keratin 12	KRT12	484085 bp from TSS	Corneal dystrophy, meesmann; mecd [122100]
17:38533470	Weight	rs507671	ENSG00000131759	retinoic acid receptor, alpha	RARA	20376 bp from TES	Acute promyelocytic leukemia; apl [612376]
17:38533470	Weight	rs507671	ENSG00000094804	cell division cycle 6	CDC6	74299 bp from TES	Meier-gorlin syndrome 5; mgors5 [613805]
17:38533470	Weight	rs507671	ENSG00000172057	ORM1-like 3 (S. cerevisiae)	ORMDL3	449616 bp from TSS	Asthma, susceptibility to [600807]
17:38533470	Weight	rs507671	ENSG00000141736	v-erb-b2 avian erythroblastic leukemia viral oncogene homolog 2	ERBB2	646791 bp from TES	Gastric cancer, hereditary diffuse; hdgc [137215]
17:38533470	Weight	rs507671	ENSG00000141736	v-erb-b2 avian erythroblastic leukemia viral oncogene homolog 2	ERBB2	646791 bp from TES	Gastric cancer [613659]
17:38533470	Weight	rs507671	ENSG00000141736	v-erb-b2 avian erythroblastic leukemia viral oncogene homolog 2	ERBB2	646791 bp from TES	Ovarian cancer [167000]
17:38533470	Weight	rs507671	ENSG00000141736	v-erb-b2 avian erythroblastic leukemia viral oncogene homolog 2	ERBB2	646791 bp from TES	Glioma susceptibility 1; glm1 [137800]
17:38533470	Weight	rs507671	ENSG00000141736	v-erb-b2 avian erythroblastic leukemia viral oncogene homolog 2	ERBB2	646791 bp from TES	Lung cancer [211980]
17:38533470	Weight	rs507671	ENSG00000173991	titin-cap	TCAP	710662 bp from TES	Cardiomyopathy, familial hypertrophic, 1; cmh1 [192600]
17:38533470	Weight	rs507671	ENSG00000173991	titin-cap	TCAP	710662 bp from TES	Muscular dystrophy, limb-girdle, type 2g; lgmd2g [601954]
17:38533470	Weight	rs507671	ENSG00000173991	titin-cap	TCAP	710662 bp from TES	Cardiomyopathy, dilated, 1n; cmd1n [607487]
15:67457698	HipBMIadj	rs35874463	ENSG00000166949	SMAD family member 3	SMAD3	Variant overlaps with gene.	Colorectal cancer; crc [114500]
15:67457698	HipBMIadj	rs35874463	ENSG00000166949	SMAD family member 3	SMAD3	Variant overlaps with gene.	Loeys-dietz syndrome, type 3; lds3 [613795]
15:67457698	HipBMIadj	rs35874463	ENSG00000137834	SMAD family member 6	SMAD6	383360 bp from TES	Aortic valve disease 2; aovd2 [614823]
15:67457698	HipBMIadj	rs35874463	ENSG00000103591	alpha- and gamma-adaptin binding protein	AAGAB	35673 bp from TSS	Keratoderma, palmoplantar, punctate type ia; ppkp1a [148600]
15:67457698	HipBMIadj	rs35874463	ENSG00000169032	mitogen-activated protein kinase kinase 1	MAP2K1	673048 bp from TES	Cardiofaciocutaneous syndrome 3; cfc3 [615279]
6:26378681	Weight	rs1624064	ENSG00000124564	solute carrier family 17 (organic anion transporter), member 3	SLC17A3	496167 bp from TSS	Uric acid concentration, serum, quantitative trait locus 4; uaqtl4 [612671]
6:26378681	Weight	rs1624064	ENSG00000010704	hemochromatosis	HFE	280110 bp from TES	Microvascular complications of diabetes, susceptibility to, 7; mvcd7 [612635]
6:26378681	Weight	rs1624064	ENSG00000010704	hemochromatosis	HFE	280110 bp from TES	Porphyria variegata [176200]
6:26378681	Weight	rs1624064	ENSG00000010704	hemochromatosis	HFE	280110 bp from TES	Transferrin serum level quantitative trait locus 2; tfqtl2 [614193]
6:26378681	Weight	rs1624064	ENSG00000010704	hemochromatosis	HFE	280110 bp from TES	Hemochromatosis, type 1; hfe1 [235200]
20:33355046	Weight	rs4911442	ENSG00000101440	agouti signaling protein	ASIP	497896 bp from TES	Skin/hair/eye pigmentation, variation in, 9; shep9 [611742]
20:33355046	Weight	rs4911442	ENSG00000078747	itchy E3 ubiquitin protein ligase	ITCH	255848 bp from TES	Autoimmune disease, syndromic multisystem [613385]
20:33355046	Weight	rs4911442	ENSG00000101444	adenosylhomocysteinase	AHCY	455438 bp from TSS	Hypermethioninemia with s-adenosylhomocysteine hydrolase deficiency [613752]
20:33355046	Weight	rs4911442	ENSG00000100983	glutathione synthetase	GSS	161190 bp from TSS	Glutathione synthetase deficiency; gssd [266130]
20:33355046	Weight	rs4911442	ENSG00000100983	glutathione synthetase	GSS	161190 bp from TSS	Glutathione synthetase deficiency of erythrocytes, hemolytic anemia [231900]
20:33355046	Weight	rs4911442	ENSG00000101421	charged multivesicular body protein 4B	CHMP4B	912874 bp from TES	Cataract 31, multiple types; ctrct31 [605387]
20:33355046	Weight	rs4911442	ENSG00000125965	growth differentiation factor 5	GDF5	666099 bp from TSS	Symphalangism, proximal, 1b; sym1b [615298]
20:33355046	Weight	rs4911442	ENSG00000125965	growth differentiation factor 5	GDF5	666099 bp from TSS	Acromesomelic dysplasia, hunter-thompson type [201250]
20:33355046	Weight	rs4911442	ENSG00000125965	growth differentiation factor 5	GDF5	666099 bp from TSS	Brachydactyly, type c; bdc [113100]
20:33355046	Weight	rs4911442	ENSG00000125965	growth differentiation factor 5	GDF5	666099 bp from TSS	Chondrodysplasia, grebe type [200700]
20:33355046	Weight	rs4911442	ENSG00000125965	growth differentiation factor 5	GDF5	666099 bp from TSS	Fibular hypoplasia and complex brachydactyly [228900]
20:33355046	Weight	rs4911442	ENSG00000125965	growth differentiation factor 5	GDF5	666099 bp from TSS	Brachydactyly, type a1, c; bda1c [615072]
20:33355046	Weight	rs4911442	ENSG00000125965	growth differentiation factor 5	GDF5	666099 bp from TSS	Brachydactyly, type a2; bda2 [112600]
20:33355046	Weight	rs4911442	ENSG00000125965	growth differentiation factor 5	GDF5	666099 bp from TSS	Osteoarthritis susceptibility 5; os5 [612400]
20:33355046	Weight	rs4911442	ENSG00000125965	growth differentiation factor 5	GDF5	666099 bp from TSS	Multiple synostoses syndrome 2; syns2 [610017]
20:34183479	Weight	rs57545942	ENSG00000088367	erythrocyte membrane protein band 4.1-like 1	EPB41L1	495947 bp from TES	Mental retardation, autosomal dominant 11; mrd11 [614257]
20:34183479	Weight	rs57545942	ENSG00000100983	glutathione synthetase	GSS	639859 bp from TSS	Glutathione synthetase deficiency; gssd [266130]
20:34183479	Weight	rs57545942	ENSG00000100983	glutathione synthetase	GSS	639859 bp from TSS	Glutathione synthetase deficiency of erythrocytes, hemolytic anemia [231900]
20:34183479	Weight	rs57545942	ENSG00000125965	growth differentiation factor 5	GDF5	140911 bp from TSS	Symphalangism, proximal, 1b; sym1b [615298]
20:34183479	Weight	rs57545942	ENSG00000125965	growth differentiation factor 5	GDF5	140911 bp from TSS	Acromesomelic dysplasia, hunter-thompson type [201250]
20:34183479	Weight	rs57545942	ENSG00000125965	growth differentiation factor 5	GDF5	140911 bp from TSS	Brachydactyly, type c; bdc [113100]
20:34183479	Weight	rs57545942	ENSG00000125965	growth differentiation factor 5	GDF5	140911 bp from TSS	Chondrodysplasia, grebe type [200700]
20:34183479	Weight	rs57545942	ENSG00000125965	growth differentiation factor 5	GDF5	140911 bp from TSS	Fibular hypoplasia and complex brachydactyly [228900]
20:34183479	Weight	rs57545942	ENSG00000125965	growth differentiation factor 5	GDF5	140911 bp from TSS	Brachydactyly, type a1, c; bda1c [615072]
20:34183479	Weight	rs57545942	ENSG00000125965	growth differentiation factor 5	GDF5	140911 bp from TSS	Brachydactyly, type a2; bda2 [112600]
20:34183479	Weight	rs57545942	ENSG00000125965	growth differentiation factor 5	GDF5	140911 bp from TSS	Osteoarthritis susceptibility 5; os5 [612400]
20:34183479	Weight	rs57545942	ENSG00000125965	growth differentiation factor 5	GDF5	140911 bp from TSS	Multiple synostoses syndrome 2; syns2 [610017]
17:46593125	Waist	rs62065847	ENSG00000108439	pyridoxamine 5'-phosphate oxidase	PNPO	567471 bp from TES	Pyridoxamine 5-prime-phosphate oxidase deficiency [610090]
17:46593125	Waist	rs62065847	ENSG00000073861	T-box 21	TBX21	769640 bp from TES	Asthma, nasal polyps, and aspirin intolerance [208550]
17:46593125	Waist	rs62065847	ENSG00000120094	homeobox B1	HOXB1	12763 bp from TSS	Facial paresis, hereditary congenital, 3; hcfp3 [614744]
2:25038268	TRFM	rs2082881	ENSG00000115138	proopiomelanocortin	POMC	345454 bp from TSS	Obesity [601665]
2:25038268	TRFM	rs2082881	ENSG00000115138	proopiomelanocortin	POMC	345454 bp from TSS	Proopiomelanocortin deficiency [609734]
16:84901475	Height	rs4303473	ENSG00000103150	malonyl-CoA decarboxylase	MLYCD	951688 bp from TES	Malonyl-coa decarboxylase deficiency [248360]
16:84901475	Height	rs4303473	ENSG00000154099	dynein, axonemal, assembly factor 1	DNAAF1	689102 bp from TES	Ciliary dyskinesia, primary, 13; cild13 [613193]
4:17875735	HipBMIadj	rs78581007	ENSG00000151552	quinoid dihydropteridine reductase	QDPR	361879 bp from TSS	Hyperphenylalaninemia, bh4-deficient, c; hpabh4c [261630]
7:25939161	WHR	rs2122823	ENSG00000086300	sorting nexin 10	SNX10	392380 bp from TES	Osteopetrosis, autosomal recessive 8; optb8 [615085]
7:25939161	WHR	rs2122823	ENSG00000172115	cytochrome c, somatic	CYCS	774181 bp from TSS	Thrombocytopenia 4; thc4 [612004]
6:34623905	Weight	rs112540634	ENSG00000112039	Fanconi anemia, complementation group E	FANCE	796233 bp from TES	Fanconi anemia, complementation group e; fance [600901]
6:34623905	Weight	rs112540634	ENSG00000124614	ribosomal protein S10	RPS10	230003 bp from TSS	Diamond-blackfan anemia 9; dba9 [613308]
6:34623905	Weight	rs112540634	ENSG00000112041	tubby like protein 1	TULP1	841746 bp from TSS	Leber congenital amaurosis 15; lca15 [613843]
6:34623905	Weight	rs112540634	ENSG00000112041	tubby like protein 1	TULP1	841746 bp from TSS	Retinitis pigmentosa 14; rp14 [600132]
3:72400695	HipBMIadj	rs12497693	ENSG00000163421	prokineticin 2	PROK2	566338 bp from TSS	Hypogonadotropic hypogonadism 4 with or without anosmia; hh4 [610628]
3:72400695	HipBMIadj	rs12497693	ENSG00000114861	forkhead box P1	FOXP1	767555 bp from TSS	Mental retardation with language impairment and autistic features [613670]
6:26670491	Weight	rs6901225	ENSG00000124564	solute carrier family 17 (organic anion transporter), member 3	SLC17A3	787977 bp from TSS	Uric acid concentration, serum, quantitative trait locus 4; uaqtl4 [612671]
6:26670491	Weight	rs6901225	ENSG00000010704	hemochromatosis	HFE	571920 bp from TES	Microvascular complications of diabetes, susceptibility to, 7; mvcd7 [612635]
6:26670491	Weight	rs6901225	ENSG00000010704	hemochromatosis	HFE	571920 bp from TES	Porphyria variegata [176200]
6:26670491	Weight	rs6901225	ENSG00000010704	hemochromatosis	HFE	571920 bp from TES	Transferrin serum level quantitative trait locus 2; tfqtl2 [614193]
6:26670491	Weight	rs6901225	ENSG00000010704	hemochromatosis	HFE	571920 bp from TES	Hemochromatosis, type 1; hfe1 [235200]
6:31523676	HipBMIadj	rs750884927	ENSG00000204351	superkiller viralicidic activity 2-like (S. cerevisiae)	SKIV2L	403180 bp from TES	Trichohepatoenteric syndrome 2; thes2 [614602]
6:31523676	HipBMIadj	rs750884927	ENSG00000168477	tenascin XB	TNXB	485254 bp from TSS	Ehlers-danlos syndrome, type iii [130020]
6:31523676	HipBMIadj	rs750884927	ENSG00000168477	tenascin XB	TNXB	485254 bp from TSS	Ehlers-danlos-like syndrome due to tenascin-x deficiency [606408]
6:31523676	HipBMIadj	rs750884927	ENSG00000244731	complement component 4A (Rodgers blood group)	C4A	426124 bp from TES	Complement component 4, partial deficiency of [120790]
6:31523676	HipBMIadj	rs750884927	ENSG00000244731	complement component 4A (Rodgers blood group)	C4A	426124 bp from TES	Complement component 4a deficiency; c4ad [614380]
6:31523676	HipBMIadj	rs750884927	ENSG00000244731	complement component 4A (Rodgers blood group)	C4A	426124 bp from TES	Systemic lupus erythematosus; sle [152700]
6:31523676	HipBMIadj	rs750884927	ENSG00000244731	complement component 4A (Rodgers blood group)	C4A	426124 bp from TES	Blood group, chido/rodgers system [614374]
6:31523676	HipBMIadj	rs750884927	ENSG00000204475	natural cytotoxicity triggering receptor 3	NCR3	32995 bp from TSS	Malaria, mild, susceptibility to [609148]
6:31523676	HipBMIadj	rs750884927	ENSG00000204525	major histocompatibility complex, class I, C	HLA-C	283770 bp from TSS	Psoriasis susceptibility 1; psors1 [177900]
6:31523676	HipBMIadj	rs750884927	ENSG00000243649	complement factor B	CFB	371798 bp from TES	Hemolytic uremic syndrome, atypical, susceptibility to, 4; ahus4 [612924]
6:31523676	HipBMIadj	rs750884927	ENSG00000243649	complement factor B	CFB	371798 bp from TES	Macular degeneration, age-related, 1; armd1 [603075]
6:31523676	HipBMIadj	rs750884927	ENSG00000204520	MHC class I polypeptide-related sequence A	MICA	140585 bp from TES	Psoriatic arthritis, susceptibility to [607507]
6:31523676	HipBMIadj	rs750884927	ENSG00000204520	MHC class I polypeptide-related sequence A	MICA	140585 bp from TES	Psoriasis susceptibility 1; psors1 [177900]
6:31523676	HipBMIadj	rs750884927	ENSG00000234745	major histocompatibility complex, class I, B	HLA-B	198712 bp from TSS	Spondyloarthropathy, susceptibility to, 1; spda1 [106300]
6:31523676	HipBMIadj	rs750884927	ENSG00000234745	major histocompatibility complex, class I, B	HLA-B	198712 bp from TSS	Severe cutaneous adverse reaction, susceptibility to [608579]
6:31523676	HipBMIadj	rs750884927	ENSG00000231852	cytochrome P450, family 21, subfamily A, polypeptide 2	CYP21A2	482365 bp from TES	Adrenal hyperplasia, congenital, due to 21-hydroxylase deficiency [201910]
6:31523676	HipBMIadj	rs750884927	ENSG00000204516	MHC class I polypeptide-related sequence B	MICB	44776 bp from TES	Rheumatoid arthritis; ra [180300]
6:31523676	HipBMIadj	rs750884927	ENSG00000204386	sialidase 1 (lysosomal sialidase)	NEU1	301759 bp from TSS	Neuraminidase deficiency [256550]
6:31523676	HipBMIadj	rs750884927	ENSG00000204287	major histocompatibility complex, class II, DR alpha	HLA-DRA	883942 bp from TES	Hepatitis b virus, susceptibility to [610424]
6:31523676	HipBMIadj	rs750884927	ENSG00000166278	complement component 2	C2	341885 bp from TES	Complement component 2 deficiency; c2d [217000]
6:31523676	HipBMIadj	rs750884927	ENSG00000166278	complement component 2	C2	341885 bp from TES	Macular degeneration, age-related, 1; armd1 [603075]
6:31523676	HipBMIadj	rs750884927	ENSG00000204498	nuclear factor of kappa light polypeptide gene enhancer in B-cells inhibitor-like 1	NFKBIL1	Variant overlaps with gene.	Rheumatoid arthritis; ra [180300]
6:31523676	HipBMIadj	rs750884927	ENSG00000224389	complement component 4B (Chido blood group)	C4B	458862 bp from TES	Complement component 4b deficiency; c4bd [614379]
6:31523676	HipBMIadj	rs750884927	ENSG00000224389	complement component 4B (Chido blood group)	C4B	458862 bp from TES	Systemic lupus erythematosus; sle [152700]
6:31523676	HipBMIadj	rs750884927	ENSG00000224389	complement component 4B (Chido blood group)	C4B	458862 bp from TES	Blood group, chido/rodgers system [614374]
6:31523676	HipBMIadj	rs750884927	ENSG00000232810	tumor necrosis factor	TNF	19667 bp from TES	Hepatitis b virus, susceptibility to [610424]
6:31523676	HipBMIadj	rs750884927	ENSG00000232810	tumor necrosis factor	TNF	19667 bp from TES	Malaria, susceptibility to [611162]
6:31523676	HipBMIadj	rs750884927	ENSG00000232810	tumor necrosis factor	TNF	19667 bp from TES	Psoriatic arthritis, susceptibility to [607507]
6:31523676	HipBMIadj	rs750884927	ENSG00000204539	corneodesmosin	CDSN	435454 bp from TSS	Hypotrichosis 2; hypt2 [146520]
6:31523676	HipBMIadj	rs750884927	ENSG00000204539	corneodesmosin	CDSN	435454 bp from TSS	Peeling skin syndrome [270300]
6:31523676	HipBMIadj	rs750884927	ENSG00000204290	butyrophilin-like 2 (MHC class II associated)	BTNL2	838063 bp from TSS	Sarcoidosis, susceptibility to, 2; ss2 [612387]
6:31523676	HipBMIadj	rs750884927	ENSG00000226979	lymphotoxin alpha	LTA	16154 bp from TES	Leprosy, susceptibility to, 4; lprs4 [610988]
6:31523676	HipBMIadj	rs750884927	ENSG00000226979	lymphotoxin alpha	LTA	16154 bp from TES	Psoriatic arthritis, susceptibility to [607507]
14:60886150	Weight	rs1272131	ENSG00000184302	SIX homeobox 6	SIX6	89519 bp from TES	Microphthalmia, isolated, with cataract 2; mcopct2 [212550]
14:60886150	Weight	rs1272131	ENSG00000027075	protein kinase C, eta	PRKCH	768127 bp from TES	Stroke, ischemic [601367]
14:60886150	Weight	rs1272131	ENSG00000126778	SIX homeobox 1	SIX1	223983 bp from TSS	Branchiootic syndrome 3; bos3 [608389]
14:60886150	Weight	rs1272131	ENSG00000126778	SIX homeobox 1	SIX1	223983 bp from TSS	Deafness, autosomal dominant 23; dfna23 [605192]
17:70002330	Height	rs116878242	ENSG00000125398	SRY (sex determining region Y)-box 9	SOX9	114831 bp from TES	46,xx sex reversal 2; srxx2 [278850]
17:70002330	Height	rs116878242	ENSG00000125398	SRY (sex determining region Y)-box 9	SOX9	114831 bp from TES	Campomelic dysplasia [114290]
12:132623389	Height	rs12424892	ENSG00000177084	polymerase (DNA directed), epsilon, catalytic subunit	POLE	576959 bp from TSS	Facial dysmorphism, immunodeficiency, livedo, and short stature; fils [615139]
12:132623389	Height	rs12424892	ENSG00000177084	polymerase (DNA directed), epsilon, catalytic subunit	POLE	576959 bp from TSS	Colorectal cancer, susceptibility to, 12; crcs12 [615083]
12:132623389	Height	rs12424892	ENSG00000177192	pseudouridylate synthase 1	PUS1	194983 bp from TES	Myopathy, lactic acidosis, and sideroblastic anemia 1; mlasa1 [600462]
1:118868795	HipBMIadj	rs79007519	ENSG00000092607	T-box 15	TBX15	556872 bp from TSS	Cousin syndrome [260660]
15:68063739	Hip	rs28376010	ENSG00000166949	SMAD family member 3	SMAD3	576206 bp from TES	Colorectal cancer; crc [114500]
15:68063739	Hip	rs28376010	ENSG00000166949	SMAD family member 3	SMAD3	576206 bp from TES	Loeys-dietz syndrome, type 3; lds3 [613795]
15:68063739	Hip	rs28376010	ENSG00000137834	SMAD family member 6	SMAD6	989401 bp from TES	Aortic valve disease 2; aovd2 [614823]
15:68063739	Hip	rs28376010	ENSG00000103591	alpha- and gamma-adaptin binding protein	AAGAB	516206 bp from TSS	Keratoderma, palmoplantar, punctate type ia; ppkp1a [148600]
15:68063739	Hip	rs28376010	ENSG00000128973	ceroid-lipofuscinosis, neuronal 6, late infantile, variant	CLN6	435591 bp from TSS	Ceroid lipofuscinosis, neuronal, 6; cln6 [601780]
15:68063739	Hip	rs28376010	ENSG00000128973	ceroid-lipofuscinosis, neuronal 6, late infantile, variant	CLN6	435591 bp from TSS	Ceroid lipofuscinosis, neuronal, 4a, autosomal recessive; cln4a [204300]
6:81315597	WaistBMIadj	rs9443804	ENSG00000083123	branched chain keto acid dehydrogenase E1, beta polypeptide	BCKDHB	259610 bp from TES	Maple syrup urine disease; msud [248600]
6:81315597	WaistBMIadj	rs9443804	ENSG00000118402	ELOVL fatty acid elongase 4	ELOVL4	658300 bp from TSS	Ichthyosis, spastic quadriplegia, and mental retardation; isqmr [614457]
6:81315597	WaistBMIadj	rs9443804	ENSG00000118402	ELOVL fatty acid elongase 4	ELOVL4	658300 bp from TSS	Stargardt disease 3; stgd3 [600110]
16:2259191	Weight	rs3160	ENSG00000167972	ATP-binding cassette, sub-family A (ABC1), member 3	ABCA3	66691 bp from TSS	Surfactant metabolism dysfunction, pulmonary, 3; smdp3 [610921]
16:2259191	Weight	rs3160	ENSG00000162065	TBC1 domain family, member 24	TBC1D24	265956 bp from TES	Myoclonic epilepsy, familial infantile; fime [605021]
16:2259191	Weight	rs3160	ENSG00000162065	TBC1 domain family, member 24	TBC1D24	265956 bp from TES	Epileptic encephalopathy, early infantile, 16; eiee16 [615338]
16:2259191	Weight	rs3160	ENSG00000127554	growth factor, augmenter of liver regeneration	GFER	221441 bp from TES	Myopathy, mitochondrial progressive, with congenital cataract, hearing [613076]
16:2259191	Weight	rs3160	ENSG00000187535	intraflagellar transport 140 homolog (Chlamydomonas)	IFT140	597080 bp from TSS	Mainzer-saldino syndrome; mzsds [266920]
16:2259191	Weight	rs3160	ENSG00000196557	calcium channel, voltage-dependent, T type, alpha 1H subunit	CACNA1H	987420 bp from TES	Epilepsy, childhood absence, susceptibility to, 6; eca6 [611942]
16:2259191	Weight	rs3160	ENSG00000099769	insulin-like growth factor binding protein, acid labile subunit	IGFALS	414219 bp from TSS	Insulin-like growth factor-binding protein, acid-labile subunit; igfals [601489]
16:2259191	Weight	rs3160	ENSG00000103197	tuberous sclerosis 2	TSC2	120475 bp from TES	Tuberous sclerosis 2; tsc2 [613254]
16:2259191	Weight	rs3160	ENSG00000103197	tuberous sclerosis 2	TSC2	120475 bp from TES	Lymphangioleiomyomatosis; lam [606690]
16:2259191	Weight	rs3160	ENSG00000090581	N-acetylglucosamine-1-phosphate transferase, gamma subunit	GNPTG	845839 bp from TES	Mucolipidosis iii gamma [252605]
16:2259191	Weight	rs3160	ENSG00000103249	chloride channel, voltage-sensitive 7	CLCN7	733610 bp from TSS	Osteopetrosis, autosomal dominant 2; opta2 [166600]
16:2259191	Weight	rs3160	ENSG00000103249	chloride channel, voltage-sensitive 7	CLCN7	733610 bp from TSS	Osteopetrosis, autosomal recessive 4; optb4 [611490]
16:2259191	Weight	rs3160	ENSG00000008710	polycystic kidney disease 1 (autosomal dominant)	PKD1	73292 bp from TSS	Polycystic kidney disease 1; pkd1 [173900]
16:15133783	Weight	rs776783846	ENSG00000072864	nudE neurodevelopment protein 1	NDE1	603340 bp from TES	Lissencephaly 4; lis4 [614019]
16:15133783	Weight	rs776783846	ENSG00000133392	myosin, heavy chain 11, smooth muscle	MYH11	663245 bp from TSS	Aortic aneurysm, familial thoracic 4; aat4 [132900]
11:67184725	Height	rs61734601	ENSG00000175544	calcium binding protein 4	CABP4	35152 bp from TES	Night blindness, congenital stationary, type 2b; csnb2b [610427]
11:67184725	Height	rs61734601	ENSG00000167792	NADH dehydrogenase (ubiquinone) flavoprotein 1, 51kDa	NDUFV1	189598 bp from TES	Mitochondrial complex i deficiency [252010]
11:67184725	Height	rs61734601	ENSG00000167792	NADH dehydrogenase (ubiquinone) flavoprotein 1, 51kDa	NDUFV1	189598 bp from TES	Leigh syndrome; ls [256000]
11:67184725	Height	rs61734601	ENSG00000162337	low density lipoprotein receptor-related protein 5	LRP5	895352 bp from TES	Osteopetrosis, autosomal dominant 1; opta1 [607634]
11:67184725	Height	rs61734601	ENSG00000162337	low density lipoprotein receptor-related protein 5	LRP5	895352 bp from TES	Osteoporosis-pseudoglioma syndrome; oppg [259770]
11:67184725	Height	rs61734601	ENSG00000162337	low density lipoprotein receptor-related protein 5	LRP5	895352 bp from TES	Van buchem disease, type 2 [607636]
11:67184725	Height	rs61734601	ENSG00000162337	low density lipoprotein receptor-related protein 5	LRP5	895352 bp from TES	Hyperostosis corticalis generalisata, benign form of worth, with torus [144750]
11:67184725	Height	rs61734601	ENSG00000162337	low density lipoprotein receptor-related protein 5	LRP5	895352 bp from TES	Exudative vitreoretinopathy 4; evr4 [601813]
11:67184725	Height	rs61734601	ENSG00000162337	low density lipoprotein receptor-related protein 5	LRP5	895352 bp from TES	Osteoporosis [166710]
11:67184725	Height	rs61734601	ENSG00000162337	low density lipoprotein receptor-related protein 5	LRP5	895352 bp from TES	Bone mineral density quantitative trait locus 1; bmnd1 [601884]
11:67184725	Height	rs61734601	ENSG00000173898	spectrin, beta, non-erythrocytic 2	SPTBN2	688028 bp from TSS	Spinocerebellar ataxia 5; sca5 [600224]
11:67184725	Height	rs61734601	ENSG00000175505	cardiotrophin-like cytokine factor 1	CLCF1	43077 bp from TSS	Cold-induced sweating syndrome 2; ciss2 [610313]
11:67184725	Height	rs61734601	ENSG00000174483	Bardet-Biedl syndrome 1	BBS1	883627 bp from TES	Bardet-biedl syndrome; bbs [209900]
11:67184725	Height	rs61734601	ENSG00000110719	T-cell, immune regulator 1, ATPase, H+ transporting, lysosomal V0 subunit A3	TCIRG1	621758 bp from TES	Osteopetrosis, autosomal recessive 1; optb1 [259700]
11:67184725	Height	rs61734601	ENSG00000110717	NADH dehydrogenase (ubiquinone) Fe-S protein 8, 23kDa (NADH-coenzyme Q reductase)	NDUFS8	613359 bp from TES	Leigh syndrome; ls [256000]
11:67184725	Height	rs61734601	ENSG00000173599	pyruvate carboxylase	PC	458878 bp from TSS	Pyruvate carboxylase deficiency [266150]
11:67184725	Height	rs61734601	ENSG00000174080	cathepsin F	CTSF	848413 bp from TSS	Ceroid lipofuscinosis, neuronal, 13; cln13 [615362]
11:67184725	Height	rs61734601	ENSG00000110057	unc-93 homolog B1 (C. elegans)	UNC93B1	573850 bp from TSS	Herpes simplex encephalitis, susceptibility to, 1 [610551]
11:67184725	Height	rs61734601	ENSG00000110711	aryl hydrocarbon receptor interacting protein	AIP	65787 bp from TES	Pituitary adenoma, prolactin-secreting [600634]
11:67184725	Height	rs61734601	ENSG00000110711	aryl hydrocarbon receptor interacting protein	AIP	65787 bp from TES	Pituitary adenoma, growth hormone-secreting [102200]
11:67184725	Height	rs61734601	ENSG00000110711	aryl hydrocarbon receptor interacting protein	AIP	65787 bp from TES	Pituitary adenoma, acth-secreting [219090]
11:67184725	Height	rs61734601	ENSG00000167791	calcium binding protein 2	CABP2	101658 bp from TSS	Deafness, autosomal recessive 93; dfnb93 [614899]
6:143185891	BMI	rs765876	ENSG00000034693	peroxisomal biogenesis factor 3	PEX3	586053 bp from TES	Peroxisome biogenesis disorder 10a (zellweger); pbd10a [614882]
6:143185891	BMI	rs765876	ENSG00000112414	G protein-coupled receptor 126	GPR126	418488 bp from TES	Stature as a quantitative trait [606255]
3:185371172	Height	rs57158761	ENSG00000213139	crystallin, gamma S	CRYGS	885058 bp from TSS	Cataract 20, multiple types; ctrct20 [116100]
3:185371172	Height	rs57158761	ENSG00000145191	eukaryotic translation initiation factor 2B, subunit 5 epsilon, 82kDa	EIF2B5	968626 bp from TES	Leukoencephalopathy with vanishing white matter; vwm [603896]
3:185371172	Height	rs57158761	ENSG00000163898	lipase, member H	LIPH	100771 bp from TSS	Hypotrichosis 7; hypt7 [604379]
20:32363537	Weight	rs12625495	ENSG00000101440	agouti signaling protein	ASIP	418838 bp from TES	Skin/hair/eye pigmentation, variation in, 9; shep9 [611742]
20:32363537	Weight	rs12625495	ENSG00000078747	itchy E3 ubiquitin protein ligase	ITCH	587504 bp from TES	Autoimmune disease, syndromic multisystem [613385]
20:32363537	Weight	rs12625495	ENSG00000088305	DNA (cytosine-5-)-methyltransferase 3 beta	DNMT3B	966375 bp from TES	Immunodeficiency-centromeric instability-facial anomalies syndrome [242860]
20:32363537	Weight	rs12625495	ENSG00000101444	adenosylhomocysteinase	AHCY	504537 bp from TSS	Hypermethioninemia with s-adenosylhomocysteine hydrolase deficiency [613752]
20:32363537	Weight	rs12625495	ENSG00000101400	syntrophin, alpha 1	SNTA1	331839 bp from TSS	Long qt syndrome 12; lqt12 [612955]
20:32363537	Weight	rs12625495	ENSG00000101421	charged multivesicular body protein 4B	CHMP4B	35573 bp from TES	Cataract 31, multiple types; ctrct31 [605387]
6:130378833	Weight	rs12661188	ENSG00000196569	laminin, alpha 2	LAMA2	541119 bp from TES	Muscular dystrophy, congenital merosin-deficient, 1a; mdc1a [607855]
6:26319588	Weight	rs766406	ENSG00000124564	solute carrier family 17 (organic anion transporter), member 3	SLC17A3	437074 bp from TSS	Uric acid concentration, serum, quantitative trait locus 4; uaqtl4 [612671]
6:26319588	Weight	rs766406	ENSG00000010704	hemochromatosis	HFE	221017 bp from TES	Microvascular complications of diabetes, susceptibility to, 7; mvcd7 [612635]
6:26319588	Weight	rs766406	ENSG00000010704	hemochromatosis	HFE	221017 bp from TES	Porphyria variegata [176200]
6:26319588	Weight	rs766406	ENSG00000010704	hemochromatosis	HFE	221017 bp from TES	Transferrin serum level quantitative trait locus 2; tfqtl2 [614193]
6:26319588	Weight	rs766406	ENSG00000010704	hemochromatosis	HFE	221017 bp from TES	Hemochromatosis, type 1; hfe1 [235200]
2:71534161	HipBMIadj	rs4852777	ENSG00000124370	methylmalonyl CoA epimerase	MCEE	176792 bp from TSS	Methylmalonyl-coa epimerase deficiency [251120]
2:71534161	HipBMIadj	rs4852777	ENSG00000183733	folliculogenesis specific basic helix-loop-helix	FIGLA	516386 bp from TSS	Premature ovarian failure 6; pof6 [612310]
2:71534161	HipBMIadj	rs4852777	ENSG00000135636	dysferlin	DYSF	146691 bp from TES	Muscular dystrophy, limb-girdle, type 2b; lgmd2b [253601]
2:71534161	HipBMIadj	rs4852777	ENSG00000135636	dysferlin	DYSF	146691 bp from TES	Miyoshi muscular dystrophy 1; mmd1 [254130]
2:71534161	HipBMIadj	rs4852777	ENSG00000135636	dysferlin	DYSF	146691 bp from TES	Myopathy, distal, with anterior tibial onset; dmat [606768]
2:71534161	HipBMIadj	rs4852777	ENSG00000116039	ATPase, H+ transporting, lysosomal 56/58kDa, V1 subunit B1	ATP6V1B1	341625 bp from TES	Renal tubular acidosis, distal, with progressive nerve deafness [267300]
2:71534161	HipBMIadj	rs4852777	ENSG00000116031	CD207 molecule, langerin	CD207	471209 bp from TSS	Birbeck granule deficiency [613393]
2:71534161	HipBMIadj	rs4852777	ENSG00000003137	cytochrome P450, family 26, subfamily B, polypeptide 1	CYP26B1	822206 bp from TSS	Radiohumeral fusions with other skeletal and craniofacial anomalies; [614416]
12:122675576	Weight	rs12810587	ENSG00000182500	ORAI calcium release-activated calcium modulator 1	ORAI1	594993 bp from TES	Immunodeficiency 9; imd9 [612782]
12:122675576	Weight	rs12810587	ENSG00000184047	diablo, IAP-binding mitochondrial protein	DIABLO	16634 bp from TSS	Deafness, autosomal dominant 64; dfna64 [614152]
12:122675576	Weight	rs12810587	ENSG00000158104	4-hydroxyphenylpyruvate dioxygenase	HPD	374074 bp from TSS	Hawkinsinuria [140350]
12:122675576	Weight	rs12810587	ENSG00000158104	4-hydroxyphenylpyruvate dioxygenase	HPD	374074 bp from TSS	Tyrosinemia, type iii [276710]
12:122503377	Weight	rs34532891	ENSG00000182500	ORAI calcium release-activated calcium modulator 1	ORAI1	422794 bp from TES	Immunodeficiency 9; imd9 [612782]
12:122503377	Weight	rs34532891	ENSG00000184047	diablo, IAP-binding mitochondrial protein	DIABLO	188833 bp from TSS	Deafness, autosomal dominant 64; dfna64 [614152]
12:122503377	Weight	rs34532891	ENSG00000158104	4-hydroxyphenylpyruvate dioxygenase	HPD	201875 bp from TSS	Hawkinsinuria [140350]
12:122503377	Weight	rs34532891	ENSG00000158104	4-hydroxyphenylpyruvate dioxygenase	HPD	201875 bp from TSS	Tyrosinemia, type iii [276710]
3:141053279	Weight	rs28721484	ENSG00000177311	zinc finger and BTB domain containing 38	ZBTB38	Variant overlaps with gene.	Stature quantitative trait locus 10; stqtl10 [612221]
12:123034716	Weight	rs72417075	ENSG00000130921	chromosome 12 open reading frame 65	C12orf65	682745 bp from TES	Combined oxidative phosphorylation deficiency 7; coxpd7 [613559]
12:123034716	Weight	rs72417075	ENSG00000130921	chromosome 12 open reading frame 65	C12orf65	682745 bp from TES	Spastic paraplegia 55, autosomal recessive; spg55 [615035]
12:123034716	Weight	rs72417075	ENSG00000182500	ORAI calcium release-activated calcium modulator 1	ORAI1	954135 bp from TES	Immunodeficiency 9; imd9 [612782]
12:123034716	Weight	rs72417075	ENSG00000184047	diablo, IAP-binding mitochondrial protein	DIABLO	322637 bp from TSS	Deafness, autosomal dominant 64; dfna64 [614152]
12:123034716	Weight	rs72417075	ENSG00000158104	4-hydroxyphenylpyruvate dioxygenase	HPD	733216 bp from TSS	Hawkinsinuria [140350]
12:123034716	Weight	rs72417075	ENSG00000158104	4-hydroxyphenylpyruvate dioxygenase	HPD	733216 bp from TSS	Tyrosinemia, type iii [276710]
6:141665522	Height	rs13213884	ENSG00000112414	G protein-coupled receptor 126	GPR126	957469 bp from TES	Stature as a quantitative trait [606255]
3:55491810	Height	rs13059073	ENSG00000114251	wingless-type MMTV integration site family, member 5A	WNT5A	7933 bp from TSS	Robinow syndrome, autosomal dominant; drs [180700]
20:34011966	Weight	rs137874109	ENSG00000088367	erythrocyte membrane protein band 4.1-like 1	EPB41L1	667460 bp from TES	Mental retardation, autosomal dominant 11; mrd11 [614257]
20:34011966	Weight	rs137874109	ENSG00000078747	itchy E3 ubiquitin protein ligase	ITCH	912768 bp from TES	Autoimmune disease, syndromic multisystem [613385]
20:34011966	Weight	rs137874109	ENSG00000100983	glutathione synthetase	GSS	468346 bp from TSS	Glutathione synthetase deficiency; gssd [266130]
20:34011966	Weight	rs137874109	ENSG00000100983	glutathione synthetase	GSS	468346 bp from TSS	Glutathione synthetase deficiency of erythrocytes, hemolytic anemia [231900]
20:34011966	Weight	rs137874109	ENSG00000125965	growth differentiation factor 5	GDF5	9179 bp from TSS	Symphalangism, proximal, 1b; sym1b [615298]
20:34011966	Weight	rs137874109	ENSG00000125965	growth differentiation factor 5	GDF5	9179 bp from TSS	Acromesomelic dysplasia, hunter-thompson type [201250]
20:34011966	Weight	rs137874109	ENSG00000125965	growth differentiation factor 5	GDF5	9179 bp from TSS	Brachydactyly, type c; bdc [113100]
20:34011966	Weight	rs137874109	ENSG00000125965	growth differentiation factor 5	GDF5	9179 bp from TSS	Chondrodysplasia, grebe type [200700]
20:34011966	Weight	rs137874109	ENSG00000125965	growth differentiation factor 5	GDF5	9179 bp from TSS	Fibular hypoplasia and complex brachydactyly [228900]
20:34011966	Weight	rs137874109	ENSG00000125965	growth differentiation factor 5	GDF5	9179 bp from TSS	Brachydactyly, type a1, c; bda1c [615072]
20:34011966	Weight	rs137874109	ENSG00000125965	growth differentiation factor 5	GDF5	9179 bp from TSS	Brachydactyly, type a2; bda2 [112600]
20:34011966	Weight	rs137874109	ENSG00000125965	growth differentiation factor 5	GDF5	9179 bp from TSS	Osteoarthritis susceptibility 5; os5 [612400]
20:34011966	Weight	rs137874109	ENSG00000125965	growth differentiation factor 5	GDF5	9179 bp from TSS	Multiple synostoses syndrome 2; syns2 [610017]
17:29214880	Weight	rs113934718	ENSG00000108576	solute carrier family 6 (neurotransmitter transporter), member 4	SLC6A4	651860 bp from TSS	Obsessive-compulsive disorder; ocd [164230]
17:29214880	Weight	rs113934718	ENSG00000108576	solute carrier family 6 (neurotransmitter transporter), member 4	SLC6A4	651860 bp from TSS	Alcohol dependence [103780]
17:29214880	Weight	rs113934718	ENSG00000196712	neurofibromin 1	NF1	207065 bp from TES	Colorectal cancer; crc [114500]
17:29214880	Weight	rs113934718	ENSG00000196712	neurofibromin 1	NF1	207065 bp from TES	Juvenile myelomonocytic leukemia; jmml [607785]
17:29214880	Weight	rs113934718	ENSG00000196712	neurofibromin 1	NF1	207065 bp from TES	Neurofibromatosis, type i; nf1 [162200]
17:29214880	Weight	rs113934718	ENSG00000196712	neurofibromin 1	NF1	207065 bp from TES	Neurofibromatosis, familial spinal [162210]
17:29214880	Weight	rs113934718	ENSG00000196712	neurofibromin 1	NF1	207065 bp from TES	Watson syndrome [193520]
17:29214880	Weight	rs113934718	ENSG00000196712	neurofibromin 1	NF1	207065 bp from TES	Neurofibromatosis-noonan syndrome; nfns [601321]
17:29214880	Weight	rs113934718	ENSG00000181481	ring finger protein 135	RNF135	80923 bp from TES	Macrocephaly, macrosomia, facial dysmorphism syndrome; mmfd [614192]
4:18025728	Weight	rs112967514	ENSG00000151552	quinoid dihydropteridine reductase	QDPR	511872 bp from TSS	Hyperphenylalaninemia, bh4-deficient, c; hpabh4c [261630]
20:34025756	Weight	rs143384	ENSG00000088367	erythrocyte membrane protein band 4.1-like 1	EPB41L1	653670 bp from TES	Mental retardation, autosomal dominant 11; mrd11 [614257]
20:34025756	Weight	rs143384	ENSG00000078747	itchy E3 ubiquitin protein ligase	ITCH	926558 bp from TES	Autoimmune disease, syndromic multisystem [613385]
20:34025756	Weight	rs143384	ENSG00000100983	glutathione synthetase	GSS	482136 bp from TSS	Glutathione synthetase deficiency; gssd [266130]
20:34025756	Weight	rs143384	ENSG00000100983	glutathione synthetase	GSS	482136 bp from TSS	Glutathione synthetase deficiency of erythrocytes, hemolytic anemia [231900]
20:34025756	Weight	rs143384	ENSG00000125965	growth differentiation factor 5	GDF5	Variant overlaps with gene.	Symphalangism, proximal, 1b; sym1b [615298]
20:34025756	Weight	rs143384	ENSG00000125965	growth differentiation factor 5	GDF5	Variant overlaps with gene.	Acromesomelic dysplasia, hunter-thompson type [201250]
20:34025756	Weight	rs143384	ENSG00000125965	growth differentiation factor 5	GDF5	Variant overlaps with gene.	Brachydactyly, type c; bdc [113100]
20:34025756	Weight	rs143384	ENSG00000125965	growth differentiation factor 5	GDF5	Variant overlaps with gene.	Chondrodysplasia, grebe type [200700]
20:34025756	Weight	rs143384	ENSG00000125965	growth differentiation factor 5	GDF5	Variant overlaps with gene.	Fibular hypoplasia and complex brachydactyly [228900]
20:34025756	Weight	rs143384	ENSG00000125965	growth differentiation factor 5	GDF5	Variant overlaps with gene.	Brachydactyly, type a1, c; bda1c [615072]
20:34025756	Weight	rs143384	ENSG00000125965	growth differentiation factor 5	GDF5	Variant overlaps with gene.	Brachydactyly, type a2; bda2 [112600]
20:34025756	Weight	rs143384	ENSG00000125965	growth differentiation factor 5	GDF5	Variant overlaps with gene.	Osteoarthritis susceptibility 5; os5 [612400]
20:34025756	Weight	rs143384	ENSG00000125965	growth differentiation factor 5	GDF5	Variant overlaps with gene.	Multiple synostoses syndrome 2; syns2 [610017]
11:27646745	Waist	rs6416056	ENSG00000205213	leucine-rich repeat containing G protein-coupled receptor 4	LGR4	152423 bp from TSS	Bone mineral density quantitative trait locus 17; bmnd17 [615311]
11:27646745	Waist	rs6416056	ENSG00000176697	brain-derived neurotrophic factor	BDNF	29695 bp from TSS	Bulimia nervosa, susceptibility to, 2; buln2 [610269]
11:27646745	Waist	rs6416056	ENSG00000176697	brain-derived neurotrophic factor	BDNF	29695 bp from TSS	Central hypoventilation syndrome, congenital; cchs [209880]
11:27646745	Waist	rs6416056	ENSG00000134343	anoctamin 3	ANO3	961910 bp from TES	Dystonia 24; dyt24 [615034]
8:78107140	HipBMIadj	rs7842996	ENSG00000164751	peroxisomal biogenesis factor 2	PEX2	193860 bp from TSS	Peroxisome biogenesis disorder 5b; pbd5b [614867]
8:78107140	HipBMIadj	rs7842996	ENSG00000164751	peroxisomal biogenesis factor 2	PEX2	193860 bp from TSS	Peroxisome biogenesis disorder 5a (zellweger); pbd5a [614866]
3:129603906	Height	rs62265602	ENSG00000163913	intraflagellar transport 122 homolog (Chlamydomonas)	IFT122	364708 bp from TES	Cranioectodermal dysplasia 1; ced1 [218330]
3:129603906	Height	rs62265602	ENSG00000169704	glycoprotein IX (platelet)	GP9	822657 bp from TES	Bernard-soulier syndrome; bss [231200]
3:129603906	Height	rs62265602	ENSG00000169714	CCHC-type zinc finger, nucleic acid binding protein	CNBP	701141 bp from TSS	Myotonic dystrophy 2; dm2 [602668]
3:129603906	Height	rs62265602	ENSG00000017260	ATPase, Ca++ transporting, type 2C, member 1	ATP2C1	965533 bp from TES	Benign chronic pemphigus; bcpm [169600]
3:129603906	Height	rs62265602	ENSG00000163914	rhodopsin	RHO	349894 bp from TES	Night blindness, congenital stationary, autosomal dominant 1; csnbad1 [610445]
3:129603906	Height	rs62265602	ENSG00000163914	rhodopsin	RHO	349894 bp from TES	Retinitis pigmentosa 4; rp4 [613731]
3:129603906	Height	rs62265602	ENSG00000177646	acyl-CoA dehydrogenase family, member 9	ACAD9	968996 bp from TES	Acyl-coa dehydrogenase family, member 9, deficiency of [611126]
15:100692953	Height	rs72755233	ENSG00000140470	ADAM metallopeptidase with thrombospondin type 1 motif, 17	ADAMTS17	Variant overlaps with gene.	Weill-marchesani-like syndrome [613195]
15:100692953	Height	rs72755233	ENSG00000068305	myocyte enhancer factor 2A	MEF2A	436282 bp from TES	Coronary artery disease, autosomal dominant, 1; adcad1 [608320]
15:100692953	Height	rs72755233	ENSG00000154227	ceramide synthase 3	CERS3	247647 bp from TSS	Ichthyosis, congenital, autosomal recessive 9; arci9 [615023]
15:100692953	Height	rs72755233	ENSG00000184254	aldehyde dehydrogenase 1 family, member A3	ALDH1A3	724966 bp from TES	Microphthalmia, isolated 8; mcop8 [615113]
6:30256936	Height	rs1264622	ENSG00000204655	myelin oligodendrocyte glycoprotein	MOG	616787 bp from TES	Narcolepsy 7; nrclp7 [614250]
6:30256936	Height	rs1264622	ENSG00000204644	ZFP57 zinc finger protein	ZFP57	608049 bp from TSS	Diabetes mellitus, transient neonatal, 1 [601410]
6:30256936	Height	rs1264622	ENSG00000204525	major histocompatibility complex, class I, C	HLA-C	979590 bp from TSS	Psoriasis susceptibility 1; psors1 [177900]
6:30256936	Height	rs1264622	ENSG00000204539	corneodesmosin	CDSN	825931 bp from TSS	Hypotrichosis 2; hypt2 [146520]
6:30256936	Height	rs1264622	ENSG00000204539	corneodesmosin	CDSN	825931 bp from TSS	Peeling skin syndrome [270300]
6:30256936	Height	rs1264622	ENSG00000206503	major histocompatibility complex, class I, A	HLA-A	343275 bp from TES	Severe cutaneous adverse reaction, susceptibility to [608579]
15:89309892	Height	rs12591979	ENSG00000140522	retinaldehyde binding protein 1	RLBP1	443208 bp from TSS	Retinitis pigmentosa; rp [268000]
15:89309892	Height	rs12591979	ENSG00000140522	retinaldehyde binding protein 1	RLBP1	443208 bp from TSS	Newfoundland rod-cone dystrophy; nfrcd [607476]
15:89309892	Height	rs12591979	ENSG00000140522	retinaldehyde binding protein 1	RLBP1	443208 bp from TSS	Bothnia retinal dystrophy [607475]
15:89309892	Height	rs12591979	ENSG00000140522	retinaldehyde binding protein 1	RLBP1	443208 bp from TSS	Fundus albipunctatus [136880]
15:89309892	Height	rs12591979	ENSG00000166813	kinesin family member 7	KIF7	842128 bp from TSS	Acrocallosal syndrome; acls [200990]
15:89309892	Height	rs12591979	ENSG00000166813	kinesin family member 7	KIF7	842128 bp from TSS	Pallister-hall syndrome; phs [146510]
15:89309892	Height	rs12591979	ENSG00000166813	kinesin family member 7	KIF7	842128 bp from TSS	Hydrolethalus syndrome 2; hls2 [614120]
15:89309892	Height	rs12591979	ENSG00000166813	kinesin family member 7	KIF7	842128 bp from TSS	Bardet-biedl syndrome; bbs [209900]
15:89309892	Height	rs12591979	ENSG00000140525	Fanconi anemia, complementation group I	FANCI	477288 bp from TES	Fanconi anemia, complementation group a; fanca [227650]
15:89309892	Height	rs12591979	ENSG00000140525	Fanconi anemia, complementation group I	FANCI	477288 bp from TES	Fanconi anemia, complementation group i; fanci [609053]
15:89309892	Height	rs12591979	ENSG00000188095	mesoderm posterior 2 homolog (mouse)	MESP2	993930 bp from TES	Spondylocostal dysostosis 2, autosomal recessive; scdo2 [608681]
15:89309892	Height	rs12591979	ENSG00000166819	perilipin 1	PLIN1	897704 bp from TSS	Lipodystrophy, familial partial, type 4; fpld4 [613877]
15:89309892	Height	rs12591979	ENSG00000140521	polymerase (DNA directed), gamma	POLG	549642 bp from TSS	Mitochondrial dna depletion syndrome 4a (alpers type); mtdps4a [203700]
15:89309892	Height	rs12591979	ENSG00000140521	polymerase (DNA directed), gamma	POLG	549642 bp from TSS	Progressive external ophthalmoplegia with mitochondrial dna deletions, [258450]
15:89309892	Height	rs12591979	ENSG00000140521	polymerase (DNA directed), gamma	POLG	549642 bp from TSS	Sensory ataxic neuropathy, dysarthria, and ophthalmoparesis; sando [607459]
15:89309892	Height	rs12591979	ENSG00000140521	polymerase (DNA directed), gamma	POLG	549642 bp from TSS	Mitochondrial dna depletion syndrome 4b (mngie type); mtdps4b [613662]
15:89309892	Height	rs12591979	ENSG00000140521	polymerase (DNA directed), gamma	POLG	549642 bp from TSS	Progressive external ophthalmoplegia with mitochondrial dna deletions, [157640]
15:89309892	Height	rs12591979	ENSG00000140521	polymerase (DNA directed), gamma	POLG	549642 bp from TSS	Leigh syndrome; ls [256000]
6:81041278	WaistBMIadj	rs79918896	ENSG00000083123	branched chain keto acid dehydrogenase E1, beta polypeptide	BCKDHB	Variant overlaps with gene.	Maple syrup urine disease; msud [248600]
6:81041278	WaistBMIadj	rs79918896	ENSG00000135338	Leber congenital amaurosis 5	LCA5	794103 bp from TSS	Leber congenital amaurosis 5; lca5 [604537]
6:81041278	WaistBMIadj	rs79918896	ENSG00000118402	ELOVL fatty acid elongase 4	ELOVL4	383981 bp from TSS	Ichthyosis, spastic quadriplegia, and mental retardation; isqmr [614457]
6:81041278	WaistBMIadj	rs79918896	ENSG00000118402	ELOVL fatty acid elongase 4	ELOVL4	383981 bp from TSS	Stargardt disease 3; stgd3 [600110]
5:134343661	HipBMIadj	rs10044000	ENSG00000152700	SAR1 homolog B (S. cerevisiae)	SAR1B	358700 bp from TSS	Chylomicron retention disease; cmrd [246700]
5:134343661	HipBMIadj	rs10044000	ENSG00000069011	paired-like homeodomain 1	PITX1	19764 bp from TSS	Liebenberg syndrome; lbnbg [186550]
5:134343661	HipBMIadj	rs10044000	ENSG00000069011	paired-like homeodomain 1	PITX1	19764 bp from TSS	Clubfoot, congenital, with or without deficiency of long bones and/or [119800]
6:81460036	WaistBMIadj	rs35208145	ENSG00000083123	branched chain keto acid dehydrogenase E1, beta polypeptide	BCKDHB	404053 bp from TES	Maple syrup urine disease; msud [248600]
6:81460036	WaistBMIadj	rs35208145	ENSG00000118402	ELOVL fatty acid elongase 4	ELOVL4	802743 bp from TSS	Ichthyosis, spastic quadriplegia, and mental retardation; isqmr [614457]
6:81460036	WaistBMIadj	rs35208145	ENSG00000118402	ELOVL fatty acid elongase 4	ELOVL4	802743 bp from TSS	Stargardt disease 3; stgd3 [600110]
3:141204391	Weight	rs62282006	ENSG00000177311	zinc finger and BTB domain containing 38	ZBTB38	35757 bp from TES	Stature quantitative trait locus 10; stqtl10 [612221]
3:141204391	Weight	rs62282006	ENSG00000175054	ataxia telangiectasia and Rad3 related	ATR	963686 bp from TSS	Cutaneous telangiectasia and cancer syndrome, familial; fctcs [614564]
3:141204391	Weight	rs62282006	ENSG00000175054	ataxia telangiectasia and Rad3 related	ATR	963686 bp from TSS	Seckel syndrome 1; sckl1 [210600]
* - Unless the variant and the gene are overlapping, the distance between variant and transcription start site (TSS) or transcription end site (TES) is provided depending whichever is smaller.
** - The OMIM data can be accessed at http://www.omim.org/entry/${OMIM ID}
