# Supplementary material for: Whole-Genome Sequencing Coupled to Imputation Discovers Genetic Signals for Anthropometric Traits
Source: Am J Hum Genet. 2017 May 25;100(6):865–84. doi: 10.1016/j.ajhg.2017.04.014 (PMC5473732; doi:10.1016/j.ajhg.2017.04.014)
Supplement: Table S26. EQTL Enrichments (p < 0.002) among Anthropometric Traits [file mmc23.xlsx]

## Sheet: eQTLenrichments
Table S26. EQTL enrichments (p<0.002) among anthropometric traits. EQTLs were calculated in ALSPAC-MuTHER resource for LCLs, subcuteneous fat and skin PvalThresh is the GWAS threshold used for enrichment analysis testing. FE is the observed fold enrichment for that annotation at that threshold. EmpPval is the empirical p-value of the significance of the observed enrichment. NAnnotThresh is the nu…
Trait	PvalThresh	FE	EmpPval	NAnnotThresh	NAnnot	NThresh	N	Tissue
BMI	1e-05	17.7005	0.00013	10	10949	254	4922589	LCL
BMI	1e-05	16.0065	0.00045	9	10897	254	4922589	Fat
BMI	1e-06	35.7812	6e-05	8	10897	101	4922589	Fat
BMI	1e-07	42.6168	0.00116	5	10897	53	4922589	Fat
BMI	1e-08	48.8365	0.00249	4	10897	37	4922589	Fat
BMI_novel	1e-05	12.217	0.00764	3	10433	111	4716028	LCL
Height	1e-05	16.8903	0	58	10916	1549	4924061	LCL
Height	1e-06	20.6273	0	38	10916	831	4924061	LCL
Height	1e-07	21.523	0	24	10916	503	4924061	LCL
Height	1e-08	17.4528	0.00567	13	10916	336	4924061	LCL
Height	1e-05	13.9794	0	48	10915	1549	4924061	Fat
Height	1e-06	17.372	0	32	10915	831	4924061	Fat
Height	1e-07	17.9375	9e-05	20	10915	503	4924061	Fat
Height	1e-08	20.1396	0.00022	15	10915	336	4924061	Fat
Height_novel	1e-05	22.3981	2e-05	9	7751	205	3954398	LCL
Height_novel	1e-05	22.5143	2e-05	9	7711	205	3954398	Fat
Height_novel	1e-06	50.0318	0.00099	4	7711	41	3954398	Fat
Waist	1e-05	16.1479	0.00299	5	10987	135	4790259	LCL
WaistBMIadj	1e-05	12.788	0.00362	5	10884	172	4787935	Fat
WaistBMIadj_novel	1e-05	11.0469	0.00439	3	10401	121	4634258	Fat
Waist_novel	1e-05	18.7739	0.00159	4	10803	93	4715447	LCL
Weight	1e-05	25.2018	0	15	10982	267	4926432	LCL
Weight	1e-06	34.8905	0.00045	7	10982	90	4926432	LCL
Weight	1e-06	25.0403	0.00701	5	10930	90	4926432	Fat
Weight_novel	1e-05	29.0052	0	13	10891	202	4908526	LCL
Weight_novel	1e-06	48.9887	0.00085	5	10891	46	4908526	LCL
Weight_novel	1e-05	17.9217	0.00022	8	10847	202	4908526	Fat
Weight_novel	1e-06	49.1874	0.00039	5	10847	46	4908526	Fat
WHRBMIadj	1e-07	414.691	0.00622	1	10931	1	4532986	Fat
WHRBMIadj	1e-08	414.691	0.00597	1	10931	1	4532986	Fat
