# Supplementary material for: Whole-Genome Sequencing Coupled to Imputation Discovers Genetic Signals for Anthropometric Traits
Source: Am J Hum Genet. 2017 May 25;100(6):865–84. doi: 10.1016/j.ajhg.2017.04.014 (PMC5473732; doi:10.1016/j.ajhg.2017.04.014)
Supplement: Table S27. MethQTL Enrichments (p < 0.002) among Anthropometric Traits [file mmc24.xlsx]

## Sheet: mQTLenrichments
Table S27. MethQTL enrichments (p<0.002) among anthropometric traits. MethQTLs were calculated in 1,018 mother-child pairs at three time points in children and two time points in their mothers (ARIES resource). PvalThresh is the GWAS threshold used for enrichment analysis testing. FE is the observed fold enrichment for that annotation at that threshold. EmpPval is the empirical p-value of the sig…
Trait	PvalThresh	FE	EmpPval	NAnnotThresh	NAnnot	NThresh	N	MethQTL timepoint
BMI	1e-05	15.224	0	81	106084	254	5064405	Adolescence
BMI	1e-06	25.0515	0	53	106084	101	5064405	Adolescence
BMI	1e-07	34.2284	0	38	106084	53	5064405	Adolescence
BMI	1e-08	36.1272	0	28	106084	37	5064405	Adolescence
BMI	1e-05	15.9662	0	81	101153	254	5064405	Adolescence(cis)
BMI	1e-06	26.2727	0	53	101153	101	5064405	Adolescence(cis)
BMI	1e-07	35.8969	0	38	101153	53	5064405	Adolescence(cis)
BMI	1e-08	37.8884	0	28	101153	37	5064405	Adolescence(cis)
BMI	1e-05	15.5758	0	78	99848	254	5064405	Pregnancy
BMI	1e-06	24.1051	0	48	99848	101	5064405	Pregnancy
BMI	1e-07	30.6241	0	32	99848	53	5064405	Pregnancy
BMI	1e-08	37.0127	0	27	99848	37	5064405	Pregnancy
BMI	1e-05	16.3682	0	78	95014	254	5064405	Pregnancy(cis)
BMI	1e-06	25.3315	0	48	95014	101	5064405	Pregnancy(cis)
BMI	1e-07	32.1821	0	32	95014	53	5064405	Pregnancy(cis)
BMI	1e-08	38.8958	0	27	95014	37	5064405	Pregnancy(cis)
BMI	1e-05	16.7838	0	68	80782	254	5064405	cord
BMI	1e-06	26.6908	0	43	80782	101	5064405	cord
BMI	1e-07	35.4862	0	30	80782	53	5064405	cord
BMI	1e-08	42.3596	0	25	80782	37	5064405	cord
BMI	1e-05	17.6196	0	68	76950	254	5064405	cord(cis)
BMI	1e-06	28.0199	0	43	76950	101	5064405	cord(cis)
BMI	1e-07	37.2533	0	30	76950	53	5064405	cord(cis)
BMI	1e-08	44.4691	0	25	76950	37	5064405	cord(cis)
BMI	1e-05	15.3255	0	85	110586	254	5064405	Childhood
BMI	1e-06	24.0316	0	53	110586	101	5064405	Childhood
BMI	1e-07	31.1068	0	36	110586	53	5064405	Childhood
BMI	1e-08	33.4188	0	27	110586	37	5064405	Childhood
BMI	1e-05	16.1135	0	85	105178	254	5064405	Childhood(cis)
BMI	1e-06	25.2673	0	53	105178	101	5064405	Childhood(cis)
BMI	1e-07	32.7062	0	36	105178	53	5064405	Childhood(cis)
BMI	1e-08	35.1371	0	27	105178	37	5064405	Childhood(cis)
BMI	1e-05	16.4601	0	73	88427	254	5064405	MiddleAge
BMI	1e-06	27.2185	0	48	88427	101	5064405	MiddleAge
BMI	1e-07	37.8212	0	35	88427	53	5064405	MiddleAge
BMI	1e-08	41.7932	0	27	88427	37	5064405	MiddleAge
BMI	1e-05	17.3004	0	73	84132	254	5064405	MiddleAge(cis)
BMI	1e-06	28.608	0	48	84132	101	5064405	MiddleAge(cis)
BMI	1e-07	39.752	0	35	84132	53	5064405	MiddleAge(cis)
BMI	1e-08	43.9268	0	27	84132	37	5064405	MiddleAge(cis)
BMI_novel	1e-05	4.98559	0.00116	12	105338	111	4857844	Childhood
BMI_novel	1e-05	5.24464	0.00069	12	100135	111	4857844	Childhood(cis)
Height	1e-05	14.3207	0	464	105908	1555	5082813	Adolescence
Height	1e-06	16.9794	0	294	105908	831	5082813	Adolescence
Height	1e-07	18.7009	0	196	105908	503	5082813	Adolescence
Height	1e-08	20.4255	0	143	105908	336	5082813	Adolescence
Height	1e-05	14.5941	0	451	101012	1555	5082813	Adolescence(cis)
Height	1e-06	17.3179	0	286	101012	831	5082813	Adolescence(cis)
Height	1e-07	19.6074	0	196	101012	503	5082813	Adolescence(cis)
Height	1e-08	21.4155	0	143	101012	336	5082813	Adolescence(cis)
Height	1e-05	15.4866	0	473	99834	1555	5082813	Pregnancy
Height	1e-06	18.1962	0	297	99834	831	5082813	Pregnancy
Height	1e-07	19.3326	0	191	99834	503	5082813	Pregnancy
Height	1e-08	20.456	0	135	99834	336	5082813	Pregnancy
Height	1e-05	15.9957	0	465	95022	1555	5082813	Pregnancy(cis)
Height	1e-06	18.7315	0	291	95022	831	5082813	Pregnancy(cis)
Height	1e-07	20.3117	0	191	95022	503	5082813	Pregnancy(cis)
Height	1e-08	21.4919	0	135	95022	336	5082813	Pregnancy(cis)
Height	1e-05	18.8942	0.00046	63	10899	1555	5082813	Pregnancy(trans)
Height	1e-06	24.6927	0.00029	44	10899	831	5082813	Pregnancy(trans)
Height	1e-05	15.5029	0	383	80753	1555	5082813	cord
Height	1e-06	19.1631	0	253	80753	831	5082813	cord
Height	1e-07	20.6472	0	165	80753	503	5082813	cord
Height	1e-08	22.2922	0	119	80753	336	5082813	cord
Height	1e-05	15.7633	0	371	76931	1555	5082813	cord(cis)
Height	1e-06	19.32	0	243	76931	831	5082813	cord(cis)
Height	1e-07	21.4103	0	163	76931	503	5082813	cord(cis)
Height	1e-08	23.3997	0	119	76931	336	5082813	cord(cis)
Height	1e-06	26.4904	0.00056	38	8774	831	5082813	cord(trans)
Height	1e-05	13.776	0	466	110570	1555	5082813	Childhood
Height	1e-06	16.4847	0	298	110570	831	5082813	Childhood
Height	1e-07	18.4608	0	202	110570	503	5082813	Childhood
Height	1e-08	19.7011	0	144	110570	336	5082813	Childhood
Height	1e-05	14.079	0	453	105172	1555	5082813	Childhood(cis)
Height	1e-06	16.8656	0	290	105172	831	5082813	Childhood(cis)
Height	1e-07	19.4083	0	202	105172	503	5082813	Childhood(cis)
Height	1e-08	20.7122	0	144	105172	336	5082813	Childhood(cis)
Height	1e-05	15.0444	0	407	88429	1555	5082813	MiddleAge
Height	1e-06	18.3988	0	266	88429	831	5082813	MiddleAge
Height	1e-07	19.7691	0	173	88429	503	5082813	MiddleAge
Height	1e-08	21.2125	0	124	88429	336	5082813	MiddleAge
Height	1e-05	15.3427	0	395	84153	1555	5082813	MiddleAge(cis)
Height	1e-06	18.7522	0	258	84153	831	5082813	MiddleAge(cis)
Height	1e-07	20.7736	0	173	84153	503	5082813	MiddleAge(cis)
Height	1e-08	22.2904	0	124	84153	336	5082813	MiddleAge(cis)
Height_novel	1e-06	18.392	0.00096	13	70864	41	4110509	Pregnancy
Height_novel	1e-06	19.4058	0.00049	13	67162	41	4110509	Pregnancy(cis)
Height_novel	1e-06	22.8202	0.00015	13	57113	41	4110509	cord
Height_novel	1e-05	9.32813	0.00067	26	54299	211	4110509	cord(cis)
Height_novel	1e-06	24.0029	0.00012	13	54299	41	4110509	cord(cis)
Height_novel	1e-06	20.9102	0.00052	13	62330	41	4110509	MiddleAge
Height_novel	1e-05	8.90632	0.00101	27	59058	211	4110509	MiddleAge(cis)
Height_novel	1e-06	22.0687	0.00019	13	59058	41	4110509	MiddleAge(cis)
Hip	1e-05	9.70402	0	28	105973	128	4701094	Adolescence
Hip	1e-05	10.1741	0	28	101077	128	4701094	Adolescence(cis)
Hip	1e-05	8.09498	0.00154	22	99815	128	4701094	Pregnancy
Hip	1e-05	8.50509	0.0007	22	95002	128	4701094	Pregnancy(cis)
Hip	1e-05	8.30716	0.00035	25	110529	128	4701094	Childhood
Hip	1e-05	8.73245	0.0001	25	105146	128	4701094	Childhood(cis)
Hip	1e-05	9.14079	0.0003	22	88395	128	4701094	MiddleAge
Hip	1e-05	9.60396	0.00014	22	84132	128	4701094	MiddleAge(cis)
HipBMIadj	1e-05	7.55741	0.00091	31	105883	182	4697953	Adolescence
HipBMIadj	1e-06	13.5364	0.0008	18	105883	59	4697953	Adolescence
HipBMIadj	1e-07	27.7308	0.00102	10	105883	16	4697953	Adolescence
HipBMIadj	1e-05	7.9227	0.00036	31	101001	182	4697953	Adolescence(cis)
HipBMIadj	1e-06	14.1907	0.00058	18	101001	59	4697953	Adolescence(cis)
HipBMIadj	1e-07	29.0712	0.00086	10	101001	16	4697953	Adolescence(cis)
HipBMIadj	1e-05	8.02745	0.00028	31	99683	182	4697953	Pregnancy
HipBMIadj	1e-06	15.1771	0.00011	19	99683	59	4697953	Pregnancy
HipBMIadj	1e-07	29.4556	0.00082	10	99683	16	4697953	Pregnancy
HipBMIadj	1e-05	8.434	0.00017	31	94878	182	4697953	Pregnancy(cis)
HipBMIadj	1e-06	15.9457	7e-05	19	94878	59	4697953	Pregnancy(cis)
HipBMIadj	1e-07	30.9473	0.00053	10	94878	16	4697953	Pregnancy(cis)
HipBMIadj	1e-05	7.48018	0.00053	32	110427	182	4697953	Childhood
HipBMIadj	1e-06	12.9794	0.00129	18	110427	59	4697953	Childhood
HipBMIadj	1e-07	26.5897	0.00144	10	110427	16	4697953	Childhood
HipBMIadj	1e-05	7.8626	0.00027	32	105056	182	4697953	Childhood(cis)
HipBMIadj	1e-06	13.643	0.00101	18	105056	59	4697953	Childhood(cis)
HipBMIadj	1e-07	27.9491	0.0012	10	105056	16	4697953	Childhood(cis)
TFM	1e-05	10.3204	0	25	105887	99	4327483	Adolescence
TFM	1e-06	23.5306	2e-05	19	105887	33	4327483	Adolescence
TFM	1e-07	32.6951	1e-05	16	105887	20	4327483	Adolescence
TFM	1e-08	35.0305	0.00012	12	105887	14	4327483	Adolescence
TFM	1e-05	10.8234	0	25	100966	99	4327483	Adolescence(cis)
TFM	1e-06	24.6774	0	19	100966	33	4327483	Adolescence(cis)
TFM	1e-07	34.2886	0	16	100966	20	4327483	Adolescence(cis)
TFM	1e-08	36.7378	8e-05	12	100966	14	4327483	Adolescence(cis)
TFM	1e-05	9.20316	0.00017	21	99743	99	4327483	Pregnancy
TFM	1e-06	24.98	0	19	99743	33	4327483	Pregnancy
TFM	1e-07	34.7091	0	16	99743	20	4327483	Pregnancy
TFM	1e-08	37.1883	0.0001	12	99743	14	4327483	Pregnancy
TFM	1e-05	9.67262	6e-05	21	94902	99	4327483	Pregnancy(cis)
TFM	1e-06	26.2543	0	19	94902	33	4327483	Pregnancy(cis)
TFM	1e-07	36.4796	1e-05	16	94902	20	4327483	Pregnancy(cis)
TFM	1e-08	39.0853	4e-05	12	94902	14	4327483	Pregnancy(cis)
TFM	1e-05	11.3746	0	21	80702	99	4327483	cord
TFM	1e-06	29.2489	0	18	80702	33	4327483	cord
TFM	1e-07	40.2172	0	15	80702	20	4327483	cord
TFM	1e-08	45.9626	1e-05	12	80702	14	4327483	cord
TFM	1e-05	11.9441	0	21	76854	99	4327483	cord(cis)
TFM	1e-06	30.7134	0	18	76854	33	4327483	cord(cis)
TFM	1e-07	42.2309	0	15	76854	20	4327483	cord(cis)
TFM	1e-08	48.2639	1e-05	12	76854	14	4327483	cord(cis)
TFM	1e-05	9.10616	4e-05	23	110406	99	4327483	Childhood
TFM	1e-06	22.5674	0	19	110406	33	4327483	Childhood
TFM	1e-07	31.3569	0	16	110406	20	4327483	Childhood
TFM	1e-08	33.5966	0.00017	12	110406	14	4327483	Childhood
TFM	1e-05	9.57482	2e-05	23	105002	99	4327483	Childhood(cis)
TFM	1e-06	23.7289	0	19	105002	33	4327483	Childhood(cis)
TFM	1e-07	32.9707	0	16	105002	20	4327483	Childhood(cis)
TFM	1e-08	35.3257	0.00019	12	105002	14	4327483	Childhood(cis)
TFM	1e-05	11.3809	0	23	88339	99	4327483	MiddleAge
TFM	1e-06	28.2048	0	19	88339	33	4327483	MiddleAge
TFM	1e-07	39.1898	0	16	88339	20	4327483	MiddleAge
TFM	1e-08	41.9891	3e-05	12	88339	14	4327483	MiddleAge
TFM	1e-05	11.9631	0	23	84040	99	4327483	MiddleAge(cis)
TFM	1e-06	29.6476	1e-05	19	84040	33	4327483	MiddleAge(cis)
TFM	1e-07	41.1945	0	16	84040	20	4327483	MiddleAge(cis)
TFM	1e-08	44.137	4e-05	12	84040	14	4327483	MiddleAge(cis)
TFM_novel	1e-05	10.5289	0	25	105789	97	4321724	Adolescence
TFM_novel	1e-06	24.2561	0	19	105789	32	4321724	Adolescence
TFM_novel	1e-07	34.4019	0	16	105789	19	4321724	Adolescence
TFM_novel	1e-08	37.7098	5e-05	12	105789	13	4321724	Adolescence
TFM_novel	1e-05	11.0421	0	25	100873	97	4321724	Adolescence(cis)
TFM_novel	1e-06	25.4382	1e-05	19	100873	32	4321724	Adolescence(cis)
TFM_novel	1e-07	36.0785	0	16	100873	19	4321724	Adolescence(cis)
TFM_novel	1e-08	39.5476	9e-05	12	100873	13	4321724	Adolescence(cis)
TFM_novel	1e-05	9.38776	0.00012	21	99665	97	4321724	Pregnancy
TFM_novel	1e-06	25.7465	0	19	99665	32	4321724	Pregnancy
TFM_novel	1e-07	36.5158	0	16	99665	19	4321724	Pregnancy
TFM_novel	1e-08	40.0269	6e-05	12	99665	13	4321724	Pregnancy
TFM_novel	1e-05	9.86703	5e-05	21	94824	97	4321724	Pregnancy(cis)
TFM_novel	1e-06	27.0609	0	19	94824	32	4321724	Pregnancy(cis)
TFM_novel	1e-07	38.38	0	16	94824	19	4321724	Pregnancy(cis)
TFM_novel	1e-08	42.0704	3e-05	12	94824	13	4321724	Pregnancy(cis)
TFM_novel	1e-05	11.6008	0	21	80652	97	4321724	cord
TFM_novel	1e-06	30.1415	0	18	80652	32	4321724	cord
TFM_novel	1e-07	42.3038	0	15	80652	19	4321724	cord
TFM_novel	1e-08	49.4629	0	12	80652	13	4321724	cord
TFM_novel	1e-05	12.1821	0	21	76804	97	4321724	cord(cis)
TFM_novel	1e-06	31.6516	0	18	76804	32	4321724	cord(cis)
TFM_novel	1e-07	44.4233	0	15	76804	19	4321724	cord(cis)
TFM_novel	1e-08	51.9411	2e-05	12	76804	13	4321724	cord(cis)
TFM_novel	1e-05	9.29005	2e-05	23	110305	97	4321724	Childhood
TFM_novel	1e-06	23.263	0	19	110305	32	4321724	Childhood
TFM_novel	1e-07	32.9935	0	16	110305	19	4321724	Childhood
TFM_novel	1e-08	36.1659	8e-05	12	110305	13	4321724	Childhood
TFM_novel	1e-05	9.76835	2e-05	23	104904	97	4321724	Childhood(cis)
TFM_novel	1e-06	24.4607	1e-05	19	104904	32	4321724	Childhood(cis)
TFM_novel	1e-07	34.6922	1e-05	16	104904	19	4321724	Childhood(cis)
TFM_novel	1e-08	38.0279	7e-05	12	104904	13	4321724	Childhood(cis)
TFM_novel	1e-05	11.6095	0	23	88267	97	4321724	MiddleAge
TFM_novel	1e-06	29.0712	0	19	88267	32	4321724	MiddleAge
TFM_novel	1e-07	41.2311	0	16	88267	19	4321724	MiddleAge
TFM_novel	1e-08	45.1956	0	12	88267	13	4321724	MiddleAge
TFM_novel	1e-05	12.2036	1e-05	23	83970	97	4321724	MiddleAge(cis)
TFM_novel	1e-06	30.5588	0	19	83970	32	4321724	MiddleAge(cis)
TFM_novel	1e-07	43.341	0	16	83970	19	4321724	MiddleAge(cis)
TFM_novel	1e-08	47.5084	2e-05	12	83970	13	4321724	MiddleAge(cis)
TRFM	1e-05	9.11184	0	25	105941	103	3977109	Adolescence
TRFM	1e-06	20.1111	3e-05	15	105941	28	3977109	Adolescence
TRFM	1e-07	32.5354	5e-05	13	105941	15	3977109	Adolescence
TRFM	1e-05	9.55344	0	25	101044	103	3977109	Adolescence(cis)
TRFM	1e-06	21.0858	2e-05	15	101044	28	3977109	Adolescence(cis)
TRFM	1e-07	34.1121	3e-05	13	101044	15	3977109	Adolescence(cis)
TRFM	1e-05	8.1259	0.0003	21	99788	103	3977109	Pregnancy
TRFM	1e-06	21.3512	1e-05	15	99788	28	3977109	Pregnancy
TRFM	1e-07	34.5415	9e-05	13	99788	15	3977109	Pregnancy
TRFM	1e-05	8.5367	0.00016	21	94986	103	3977109	Pregnancy(cis)
TRFM	1e-06	22.4306	6e-05	15	94986	28	3977109	Pregnancy(cis)
TRFM	1e-07	36.2877	5e-05	13	94986	15	3977109	Pregnancy(cis)
TRFM	1e-05	10.0524	1e-05	21	80664	103	3977109	cord
TRFM	1e-06	26.4132	1e-05	15	80664	28	3977109	cord
TRFM	1e-07	42.7307	1e-05	13	80664	15	3977109	cord
TRFM	1e-08	39.4437	0.00157	8	80664	10	3977109	cord
TRFM	1e-05	10.5513	1e-05	21	76850	103	3977109	cord(cis)
TRFM	1e-06	27.7241	0	15	76850	28	3977109	cord(cis)
TRFM	1e-07	44.8514	1e-05	13	76850	15	3977109	cord(cis)
TRFM	1e-08	41.4013	0.00088	8	76850	10	3977109	cord(cis)
TRFM	1e-05	8.39308	3e-05	24	110413	103	3977109	Childhood
TRFM	1e-06	19.2966	2e-05	15	110413	28	3977109	Childhood
TRFM	1e-07	31.2176	0.00018	13	110413	15	3977109	Childhood
TRFM	1e-05	8.82223	0	24	105042	103	3977109	Childhood(cis)
TRFM	1e-06	20.2833	2e-05	15	105042	28	3977109	Childhood(cis)
TRFM	1e-07	32.8138	5e-05	13	105042	15	3977109	Childhood(cis)
TRFM	1e-05	10.0556	0	23	88318	103	3977109	MiddleAge
TRFM	1e-06	24.1241	2e-05	15	88318	28	3977109	MiddleAge
TRFM	1e-07	39.0275	3e-05	13	88318	15	3977109	MiddleAge
TRFM	1e-05	10.5671	3e-05	23	84043	103	3977109	MiddleAge(cis)
TRFM	1e-06	25.3512	0	15	84043	28	3977109	MiddleAge(cis)
TRFM	1e-07	41.0127	1e-05	13	84043	15	3977109	MiddleAge(cis)
TRFM	1e-08	37.8578	0.00153	8	84043	10	3977109	MiddleAge(cis)
TRFM_novel	1e-05	9.11184	0	25	105941	103	3977109	Adolescence
TRFM_novel	1e-06	20.1111	0	15	105941	28	3977109	Adolescence
TRFM_novel	1e-07	32.5354	8e-05	13	105941	15	3977109	Adolescence
TRFM_novel	1e-05	9.55344	0	25	101044	103	3977109	Adolescence(cis)
TRFM_novel	1e-06	21.0858	4e-05	15	101044	28	3977109	Adolescence(cis)
TRFM_novel	1e-07	34.1121	3e-05	13	101044	15	3977109	Adolescence(cis)
TRFM_novel	1e-05	8.1259	0.00029	21	99788	103	3977109	Pregnancy
TRFM_novel	1e-06	21.3512	2e-05	15	99788	28	3977109	Pregnancy
TRFM_novel	1e-07	34.5415	3e-05	13	99788	15	3977109	Pregnancy
TRFM_novel	1e-05	8.5367	0.00017	21	94986	103	3977109	Pregnancy(cis)
TRFM_novel	1e-06	22.4306	1e-05	15	94986	28	3977109	Pregnancy(cis)
TRFM_novel	1e-07	36.2877	2e-05	13	94986	15	3977109	Pregnancy(cis)
TRFM_novel	1e-05	10.0524	1e-05	21	80664	103	3977109	cord
TRFM_novel	1e-06	26.4132	0	15	80664	28	3977109	cord
TRFM_novel	1e-07	42.7307	4e-05	13	80664	15	3977109	cord
TRFM_novel	1e-08	39.4437	0.0013	8	80664	10	3977109	cord
TRFM_novel	1e-05	10.5513	1e-05	21	76850	103	3977109	cord(cis)
TRFM_novel	1e-06	27.7241	0	15	76850	28	3977109	cord(cis)
TRFM_novel	1e-07	44.8514	0	13	76850	15	3977109	cord(cis)
TRFM_novel	1e-08	41.4013	0.00093	8	76850	10	3977109	cord(cis)
TRFM_novel	1e-05	8.39308	4e-05	24	110413	103	3977109	Childhood
TRFM_novel	1e-06	19.2966	2e-05	15	110413	28	3977109	Childhood
TRFM_novel	1e-07	31.2176	0.00015	13	110413	15	3977109	Childhood
TRFM_novel	1e-05	8.82223	4e-05	24	105042	103	3977109	Childhood(cis)
TRFM_novel	1e-06	20.2833	1e-05	15	105042	28	3977109	Childhood(cis)
TRFM_novel	1e-07	32.8138	1e-05	13	105042	15	3977109	Childhood(cis)
TRFM_novel	1e-05	10.0556	1e-05	23	88318	103	3977109	MiddleAge
TRFM_novel	1e-06	24.1241	0	15	88318	28	3977109	MiddleAge
TRFM_novel	1e-07	39.0275	6e-05	13	88318	15	3977109	MiddleAge
TRFM_novel	1e-05	10.5671	0	23	84043	103	3977109	MiddleAge(cis)
TRFM_novel	1e-06	25.3512	0	15	84043	28	3977109	MiddleAge(cis)
TRFM_novel	1e-07	41.0127	2e-05	13	84043	15	3977109	MiddleAge(cis)
TRFM_novel	1e-08	37.8578	0.00144	8	84043	10	3977109	MiddleAge(cis)
Waist	1e-05	12.5393	0	37	105973	138	4956158	Adolescence
Waist	1e-06	20.1953	2e-05	19	105973	44	4956158	Adolescence
Waist	1e-07	28.0609	8e-05	12	105973	20	4956158	Adolescence
Waist	1e-08	30.0652	0.00046	9	105973	14	4956158	Adolescence
Waist	1e-05	12.7922	0	36	101070	138	4956158	Adolescence(cis)
Waist	1e-06	20.0605	3e-05	18	101070	44	4956158	Adolescence(cis)
Waist	1e-07	26.9703	0.00019	11	101070	20	4956158	Adolescence(cis)
Waist	1e-08	31.5237	0.00014	9	101070	14	4956158	Adolescence(cis)
Waist	1e-05	10.4336	5e-05	29	99823	138	4956158	Pregnancy
Waist	1e-07	27.3072	0.00022	11	99823	20	4956158	Pregnancy
Waist	1e-08	31.9175	0.00022	9	99823	14	4956158	Pregnancy
Waist	1e-05	10.9615	0	29	95015	138	4956158	Pregnancy(cis)
Waist	1e-07	28.689	0.00012	11	95015	20	4956158	Pregnancy(cis)
Waist	1e-08	33.5326	0.0001	9	95015	14	4956158	Pregnancy(cis)
Waist	1e-05	13.3328	0	30	80810	138	4956158	cord
Waist	1e-07	30.6655	0.0003	10	80810	20	4956158	cord
Waist	1e-08	35.0463	0.00055	8	80810	14	4956158	cord
Waist	1e-05	13.9951	0	30	76986	138	4956158	cord(cis)
Waist	1e-06	19.0206	0.00126	13	76986	44	4956158	cord(cis)
Waist	1e-07	32.1887	0.00018	10	76986	20	4956158	cord(cis)
Waist	1e-08	36.7871	0.00041	8	76986	14	4956158	cord(cis)
Waist	1e-05	11.0462	0	34	110543	138	4956158	Childhood
Waist	1e-06	17.3225	0.00024	17	110543	44	4956158	Childhood
Waist	1e-07	24.6591	0.0005	11	110543	20	4956158	Childhood
Waist	1e-08	28.8223	0.00073	9	110543	14	4956158	Childhood
Waist	1e-05	11.6123	0	34	105154	138	4956158	Childhood(cis)
Waist	1e-06	18.2102	0.00019	17	105154	44	4956158	Childhood(cis)
Waist	1e-07	25.9228	0.0002	11	105154	20	4956158	Childhood(cis)
Waist	1e-08	30.2994	0.0004	9	105154	14	4956158	Childhood(cis)
Waist	1e-05	12.5834	0	31	88477	138	4956158	MiddleAge
Waist	1e-06	20.3696	8e-05	16	88477	44	4956158	MiddleAge
Waist	1e-07	30.809	0.00011	11	88477	20	4956158	MiddleAge
Waist	1e-08	36.0105	0.0001	9	88477	14	4956158	MiddleAge
Waist	1e-05	13.2226	0	31	84200	138	4956158	MiddleAge(cis)
Waist	1e-06	21.4043	5e-05	16	84200	44	4956158	MiddleAge(cis)
Waist	1e-07	32.374	3e-05	11	84200	20	4956158	MiddleAge(cis)
Waist	1e-08	37.8397	9e-05	9	84200	14	4956158	MiddleAge(cis)
WaistBMIadj	1e-05	6.67579	0.00136	25	106006	175	4953714	Adolescence
WaistBMIadj	1e-05	6.99974	0.00052	25	101100	175	4953714	Adolescence(cis)
WaistBMIadj	1e-05	7.65666	5e-05	27	99820	175	4953714	Pregnancy
WaistBMIadj	1e-05	8.04632	0	27	94986	175	4953714	Pregnancy(cis)
WaistBMIadj	1e-05	7.36384	0.00162	21	80725	175	4953714	cord
WaistBMIadj	1e-05	6.73558	0.00088	25	105065	175	4953714	Childhood(cis)
Waist_novel	1e-05	8.33773	0.00053	13	79280	96	4881346	cord
Waist_novel	1e-05	8.75065	0.0003	13	75539	96	4881346	cord(cis)
Weight	1e-05	12.345	0	69	106056	268	5085241	Adolescence
Weight	1e-06	22.376	0	42	106056	90	5085241	Adolescence
Weight	1e-07	25.8923	0	27	106056	50	5085241	Adolescence
Weight	1e-08	32.9647	0	22	106056	32	5085241	Adolescence
Weight	1e-05	12.5687	0	67	101149	268	5085241	Adolescence(cis)
Weight	1e-06	23.4616	0	42	101149	90	5085241	Adolescence(cis)
Weight	1e-07	27.1484	0	27	101149	50	5085241	Adolescence(cis)
Weight	1e-08	34.5639	0	22	101149	32	5085241	Adolescence(cis)
Weight	1e-05	10.8269	0.00014	57	99896	268	5085241	Pregnancy
Weight	1e-05	11.1748	0.00019	56	95088	268	5085241	Pregnancy(cis)
Weight	1e-05	22.6658	0.0013	13	10883	268	5085241	Pregnancy(trans)
Weight	1e-05	11.974	0.0001	51	80818	268	5085241	cord
Weight	1e-06	20.2749	0.00086	29	80818	90	5085241	cord
Weight	1e-05	12.3235	5e-05	50	76986	268	5085241	cord(cis)
Weight	1e-06	21.2841	0.00042	29	76986	90	5085241	cord(cis)
Weight	1e-05	11.667	0	68	110593	268	5085241	Childhood
Weight	1e-06	19.4144	1e-05	38	110593	90	5085241	Childhood
Weight	1e-07	22.0712	0.00012	24	110593	50	5085241	Childhood
Weight	1e-08	27.3016	3e-05	19	110593	32	5085241	Childhood
Weight	1e-05	11.9064	0	66	105182	268	5085241	Childhood(cis)
Weight	1e-06	20.4132	0	38	105182	90	5085241	Childhood(cis)
Weight	1e-07	23.2066	3e-05	24	105182	50	5085241	Childhood(cis)
Weight	1e-08	28.7061	4e-05	19	105182	32	5085241	Childhood(cis)
Weight	1e-05	12.6494	0	59	88503	268	5085241	MiddleAge
Weight	1e-06	21.7065	2e-05	34	88503	90	5085241	MiddleAge
Weight	1e-07	25.2817	4e-05	22	88503	50	5085241	MiddleAge
Weight	1e-08	30.5248	0.0001	17	88503	32	5085241	MiddleAge
Weight	1e-05	13.0673	0	58	84221	268	5085241	MiddleAge(cis)
Weight	1e-06	22.8101	0	34	84221	90	5085241	MiddleAge(cis)
Weight	1e-07	26.5671	4e-05	22	84221	50	5085241	MiddleAge(cis)
Weight	1e-08	32.0767	4e-05	17	84221	32	5085241	MiddleAge(cis)
Weight_novel	1e-05	9.71921	0.00033	41	105302	203	5067335	Adolescence
Weight_novel	1e-06	21.9687	0.00014	21	105302	46	5067335	Adolescence
Weight_novel	1e-05	9.69205	0.0004	39	100446	203	5067335	Adolescence(cis)
Weight_novel	1e-06	23.0308	0.00011	21	100446	46	5067335	Adolescence(cis)
Weight_novel	1e-05	9.51194	0.00164	36	94475	203	5067335	Pregnancy(cis)
Weight_novel	1e-05	9.77289	0.00011	43	109832	203	5067335	Childhood
Weight_novel	1e-05	9.79642	0.00024	41	104472	203	5067335	Childhood(cis)
Weight_novel	1e-05	10.5089	0.00041	37	87888	203	5067335	MiddleAge
Weight_novel	1e-05	10.7418	0.00027	36	83658	203	5067335	MiddleAge(cis)
