# Supplementary material for: Whole-Genome Sequencing Coupled to Imputation Discovers Genetic Signals for Anthropometric Traits
Source: Am J Hum Genet. 2017 May 25;100(6):865–84. doi: 10.1016/j.ajhg.2017.04.014 (PMC5473732; doi:10.1016/j.ajhg.2017.04.014)
Supplement: Table S28. Gene Ontology Annotations across 12 Anthropometric Traits and the GWAS, Fine-Mapping, eQTL, and mQTL Results [file mmc25.xlsx]

## Sheet: Sheet1
Table S28. Gene ontology annotations across 12 anthropometric traits and the GWAS, fine-mapping, eQTL and mQTL results.
Gene ontology annotation terms	Number of genes	List of genes
Positive_regulation_of_transcription_from_polymerase_ii_promoter	17	SOX9,RARA,PKD1,WNT5A,SMAD3,HOXB4,BMP2,ESR1,PLAG1,CRTC1,MAPK3,NCOA1,BCAS3,NCOA6,HMGA2,PGR,MTF1
Negative_regulation_of_transcription_from_polymerase_ii_promoter	11	PEX2,SMAD3,RREB1,NCOR2,EZH2,BMP2,ESR1,SPDEF,TBX2,HMGA2,RYBP
Interferon_gamma_mediated_signaling_pathway	9	HLA-DRB1,HLA-DRB5,HLA-B,HLA-A,HLA-DQB2,HLA-C,HLA-DRA,HLA-DQA1,HLA-DQB1
Transcription_from_polymerase_ii_promoter	8	ZNF143,SOX5,RREB1,ESR1,NFE2L3,NKX3-2,ABT1,TP53INP2
Chromatin_silencing_at_rdna	7	HIST1H4E,HIST1H3D,HIST1H4H,HIST1H3G,HIST1H4D,HIST1H3B,HIST1H4C
Gene_silencing_by_rna	7	HIST1H4E,HIST1H3D,HIST1H4H,HIST1H3G,HIST1H4D,HIST1H3B,HIST1H4C
Positive_regulation_of_cell_proliferation	7	TGFB2,SOX9,RARA,GRK5,TBX2,TNFSF13,SSR1
Protein_heterotetramerization	7	HIST1H4E,HIST1H3D,HIST1H4H,HIST1H3G,HIST1H4D,HIST1H3B,HIST1H4C
Replication_dependent_nucleosome_assembly	7	HIST1H4E,HIST1H3D,HIST1H4H,HIST1H3G,HIST1H4D,HIST1H3B,HIST1H4C
Telomere_organization	7	HIST1H4E,HIST1H3D,HIST1H4H,HIST1H3G,HIST1H4D,HIST1H3B,HIST1H4C
Cell_receptor_signaling_pathway	6	HLA-DRB1,HLA-DRB5,HLA-DQB2,HLA-DRA,HLA-DQA1,HLA-DQB1
Protein_phosphorylation	6	STK19,TGFB2,CDK6,RARA,BMP2,MAPK3
Cell_cycle_arrest	5	TGFB2,CDK6,SMAD3,TSC2,MLST8
Cell_proliferation	5	TGFB2,TCF19,CHRM3,TRAIP,IGFBP4
Negative_regulation_of_cell_proliferation	5	TGFB2,CDK6,HLA-DRB1,BMP2,HIST1H2AB
Regulation_of_transcription_from_polymerase_ii_promoter	5	ZNF143,ID4,SMAD3,TCF19,MTF1
Skeletal_system_development	5	SOX9,BMP2,IGFBP4,NKX3-2,FBN1
Activation_of_activity	4	TRAF7,WNT5A,BMP2,MAPK3
Beta_catenin_complex_assembly	4	HIST1H4E,HIST1H4H,HIST1H4D,HIST1H4C
Cell_cell_signaling	4	TGFB2,BMP2,GDF5,PGR
Cellular_response_to_damage_stimulus	4	ZBTB38,RAD9A,TOP2A,NCOA6
Defense_response_to_gram_positive_bacterium	4	HLA-A,HIST1H2BE,HIST1H2BK,HIST1H2BF
Epithelial_to_mesenchymal_transition	4	TGFB2,WNT5A,BMP2,HMGA2
Immune_response	4	HLA-DRB1,HLA-B,HLA-A,SMAD3
Negative_regulation_of_epithelial_cell_proliferation	4	TGFB2,CDK6,PEX2,GDF5
Negative_regulation_of_megakaryocyte_differentiation	4	HIST1H4E,HIST1H4H,HIST1H4D,HIST1H4C
Positive_regulation_of_epithelial_to_mesenchymal_transition	4	TGFB2,SMAD3,EZH2,BMP2
Protein_coupled_receptor_signaling_pathway	4	NMBR,CHRM3,GNA12,RAPGEFL1
Replication_independent_nucleosome_assembly	4	HIST1H4E,HIST1H4H,HIST1H4D,HIST1H4C
Telomere_capping	4	HIST1H4E,HIST1H4H,HIST1H4D,HIST1H4C
Transforming_growth_factor_beta_receptor_signaling_pathway	4	LTBP2,TGFB2,SMAD3,GDF5
Activation_of_protein_kinase_activity	3	TGFB2,ADCY3,WNT5A
Antigen_processing_and_presentation_of_peptide_antigen_via_class_i	3	HLA-B,HLA-A,HLA-C
Cellular_lipid_metabolic_process	3	NCOR2,NCOA1,NCOA6
Complement_activation	3	C4B,CFB,C4A
Glycan_processing	3	B3GNT4,GALNT2,GALNT9
Heart_development	3	TGFB2,PKD1,FBN1
Innate_immune_response_in_mucosa	3	HIST1H2BE,HIST1H2BK,HIST1H2BF
Negative_regulation_of_canonical_wnt_signaling_pathway	3	WNT5A,BMP2,IGFBP4
Negative_regulation_of_gene_expression	3	CPNE1,ESR1,PGR
Positive_regulation_of_cartilage_development	3	SOX9,SOX5,BMP2
Positive_regulation_of_chondrocyte_differentiation	3	SOX9,SOX5,GDF5
Positive_regulation_of_epithelial_cell_migration	3	TGFB2,SOX9,RREB1
Positive_regulation_of_erk1_and_erk2_cascade	3	FAM150B,BMP2,MAPK3
Positive_regulation_of_gene_expression	3	SMAD3,BMP2,HMGA2
Positive_regulation_of_ossification	3	TGFB2,WNT5A,BMP2
Positive_regulation_of_protein_binding	3	EPB41,FLOT1,BMP2
Regulation_of_gene_silencing	3	HIST1H3D,HIST1H3G,HIST1H3B
Regulation_of_immune_response	3	HLA-B,HLA-A,HLA-C
Response_to_virus	3	CDK6,NPC2,HMGA2
Sister_chromatid_cohesion	3	KNTC1,MCMBP,CENPO
Transcription_initiation_from_polymerase_ii_promoter	3	RARA,ESR1,PGR
Angiogenesis	2	TGFB2,HOXB3
Cardiac_epithelial_to_mesenchymal_transition	2	TGFB2,BMP2
Cell_mediated_immunity	2	BTN3A2,BTN3A3
Cellular_response_to_calcium_ion	2	CPNE1,WNT5A
Cellular_response_to_estrogen_stimulus	2	RARA,BCAS3
Cellular_response_to_retinoic_acid	2	SOX9,RARA
Cholesterol_efflux	2	NPC2,NPC1
Cholesterol_homeostasis	2	NPC2,NPC1
Chondrocyte_differentiation	2	BMP2,HMGA2
Chromatin_organization	2	EZH2,HMGA2
Embryonic_eye_morphogenesis	2	FBN1,EFEMP1
Endocytosis	2	TSC2,RAB7A
Endodermal_cell_differentiation	2	COL11A1,HMGA2
Establishment_of_protein_localization_to_plasma_membrane	2	FLOT1,GAK
Extracellular_matrix_disassembly	2	FLOT1,FBN1
Extrinsic_apoptotic_signaling_pathway	2	TGFB2,SMAD3
Genitalia_development	2	PKD1,WNT5A
Humoral_immune_response_mediated_by_circulating_immunoglobulin	2	HLA-DRB1,HLA-DQB1
Immunoglobulin_production_involved_in_immunoglobulin_mediated_immune_response	2	HLA-DRB1,HLA-DQB1
Innate_immune_response	2	HLA-B,HLA-C
Macroautophagy	2	MAP1LC3A,MLST8
Mesenchymal_cell_differentiation	2	BMP2,HMGA2
Negative_regulation_of_binding	2	CPNE1,HMGA2
Negative_regulation_of_cell_cycle	2	CDK6,BMP2
Negative_regulation_of_cell_growth	2	TGFB2,SMAD3
Negative_regulation_of_chondrocyte_differentiation	2	GDF5,EFEMP1
Negative_regulation_of_fat_cell_differentiation	2	WNT5A,SMAD3
Negative_regulation_of_interferon_gamma_production	2	RARA,HLA-DRB1
Pathway_restricted_protein_phosphorylation	2	TGFB2,BMP2
Platelet_activation	2	GNA12,MAPK3
Positive_regulation_of_apoptotic_signaling_pathway	2	TRAF7,TRIM39
Positive_regulation_of_cascade	2	TRAF7,BMP2
Positive_regulation_of_cell_mediated_cytotoxicity	2	HLA-B,HLA-A
Positive_regulation_of_endothelial_cell_proliferation	2	WNT5A,BMP2
Positive_regulation_of_fibroblast_proliferation	2	CDK6,WNT5A
Positive_regulation_of_neuron_projection_development	2	FAM150B,CBFA2T2
Protein_complex_assembly	2	SOX9,SLC9A3R2
Protein_signal_transduction	2	BMP2,GDF5
Protein_sumoylation	2	SCMH1,TOP2A
Proteolysis	2	CPNE1,PRSS3
Regulation_of_cell_cycle_process	2	SOX9,HMGA2
Regulation_of_cellular_response_to_heat	2	MAPK3,MLST8
Regulation_of_circadian_rhythm	2	EZH2,PPP1CA
Regulation_of_phosphatidylinositol_3_kinase_signaling	2	IER3,MAPK3
Regulation_of_signal_transduction_by_p53_class_mediator	2	RAD9B,RAD9A
Replication	2	RAD9B,RAD9A
Response_to_progesterone	2	TGFB2,CATSPER3
Splicing	2	SF3A3,ZNF638
Vesicle_mediated_transport	2	CPNE1,TSC2
Wnt_signaling_pathway	2	VPS29,WNT5A
Wound_healing	2	WNT5A,SMAD3
Activation_of_adenylate_cyclase_activity	1	ADCY3
Activation_of_kinase_activity	1	WNT5A
Activin_receptor_signaling_pathway	1	SMAD3
Adenylate_cyclase_activating_protein_coupled_receptor_signaling_pathway	1	ADCY3
Adenylate_cyclase_inhibiting_protein_coupled_receptor_signaling_pathway	1	ADCY3
Adenylate_cyclase_modulating_protein_coupled_receptor_signaling_pathway	1	GRK5
Aerobic_respiration	1	SDHC
Antigen_processing_and_presentation_of_peptide_or_polysaccharide_antigen_via_class_ii	1	HLA-DRA
Apoptotic_cell_clearance	1	RARA
Base_excision_repair	1	HMGA2
Bile_acid_and_bile_salt_transport	1	NCOA1
Branching_morphogenesis_of_an_epithelial_tube	1	PKD1
Canonical_wnt_signaling_pathway	1	HOXB9
Cardiac_muscle_cell_differentiation	1	BMP2
Cardioblast_differentiation	1	TGFB2
Cardiocyte_differentiation	1	BMP2
Cartilage_development	1	PKD1
Cell_adhesion_mediated_by_integrin	1	FBN1
Cell_aging	1	TBX2
Cell_chemotaxis	1	HOXB9
Cell_death	1	TGFB2
Cell_matrix_adhesion	1	PKD1
Cellular_response_to_estradiol_stimulus	1	ESR1
Cellular_response_to_exogenous_dsrna	1	FLOT1
Cellular_response_to_glucagon_stimulus	1	ADCY3
Cellular_response_to_interferon_gamma	1	WNT5A
Cellular_response_to_interleukin_1	1	SOX9
Cellular_response_to_ionizing_radiation	1	RAD9A
Cellular_response_to_mechanical_stimulus	1	MAPK3
Cellular_response_to_stimulus	1	BMP2
Cellular_senescence	1	TBX2
Chondroitin_sulfate_proteoglycan_biosynthetic_process	1	PXYLP1
Chromatin_remodeling	1	SOX9
Chromosome_segregation	1	TOP2A
Citrulline_metabolic_process	1	DDAH2
Cmediated_signaling	1	SOX9
Cobalamin_metabolic_process	1	PRSS3
Cognition	1	HLA-DRA
Collagen_fibril_organization	1	TGFB2
Cytoplasmic_sequestering_of_transcription_factor	1	NFKBIL1
Defense_response	1	HLA-B
Dendrite_development	1	LST1
Dependent_dna_replication	1	MCMBP
Dephosphorylation	1	PPP1CA
Detection_of_mechanical_stimulus_involved_in_sensory_perception_of_sound	1	COL11A1
Detection_of_molecule_of_bacterial_origin	1	C4B
Digestion	1	PRSS3
Double_strand_break_repair	1	FAM175A
Drug_transport	1	SLC17A3
Embryo_development	1	TGFB2
Embryonic_digestive_tract_development	1	TGFB2
Embryonic_skeletal_system_development	1	WNT5A
Endosome_to_lysosome_transport	1	RAB7A
Endothelial_cell_migration	1	PRSS3
Epidermal_growth_factor_receptor_signaling_pathway	1	EFEMP1
Establishment_of_protein_localization_to_golgi	1	GAK
Establishment_of_protein_localization_to_membrane	1	NPC1
Exocrine_system_development	1	RAB26
Extracellular_fibril_organization	1	LTBP2
Eye_development	1	TGFB2
Face_development	1	WNT5A
Fat_cell_differentiation	1	HMGA2
Fatty_acid_beta_oxidation	1	PEX2
Fc_epsilon_receptor_signaling_pathway	1	MAPK3
Fibroblast_growth_factor_receptor_signaling_pathway	1	MAPK3
G1_transition_of_mitotic_cell_cycle	1	CDK6
G2_damage_checkpoint	1	FAM175A
Glial_cell_migration	1	TGFB2
Gliogenesis	1	CDK6
Glutathione_metabolic_process	1	GGT7
Glycerophospholipid_metabolic_process	1	PGP
Glyoxylate_metabolic_process	1	BCKDHB
Golgi_organization	1	GAK
Golgi_to_plasma_membrane_protein_transport	1	RAB26
Heart_morphogenesis	1	TGFB2
Helper_1_type_immune_response	1	HLA-DRB1
Hematopoietic_stem_cell_differentiation	1	HOXB4
Hematopoietic_stem_cell_proliferation	1	WNT5A
Histone_h2acetylation	1	EP400
Histone_h2monoubiquitination	1	RYBP
Histone_h4_acetylation	1	EP400
Homophilic_cell_adhesion_via_plasma_membrane_adhesion_molecules	1	PKD1
Inflammatory_response_to_antigenic_stimulus	1	HLA-DRB1
Interleukin_1_mediated_signaling_pathway	1	MAPK3
Intrinsic_apoptotic_signaling_pathway_by_p53_class_mediator	1	FHIT
Ion_transmembrane_transport	1	SLC17A3
Ire1_mediated_unfolded_protein_response	1	SSR1
Keratan_sulfate_biosynthetic_process	1	B3GNT4
Keratinocyte_differentiation	1	WNT5A
Ligation	1	TOP2A
Lipid_biosynthetic_process	1	ACSS2
Lipid_metabolic_process	1	CPNE1
Lung_epithelium_development	1	PKD1
Membrane_raft_organization	1	NPC1
Membrane_tubulation	1	PACSIN1
Mesenchyme_development	1	BMP2
Mesodermal_cell_differentiation	1	HMGA2
Metabolic_process	1	IGFBP4
Mitotic_cell_cycle_checkpoint	1	KNTC1
Mitotic_g2_damage_checkpoint	1	HMGA2
Mprocessing	1	SF3A3
Muscle_organ_development	1	FHL3
Myeloid_cell_differentiation	1	NCOA6
Negative_regulation_by_host_of_viral_transcription	1	HMGA2
Negative_regulation_of_cell_differentiation	1	CDK6
Negative_regulation_of_cellular_senescence	1	CDK6
Negative_regulation_of_cytosolic_calcium_ion_concentration	1	SMAD3
Negative_regulation_of_fibroblast_proliferation	1	PEX2
Negative_regulation_of_gluconeogenesis	1	PGP
Negative_regulation_of_immune_response	1	TGFB2
Negative_regulation_of_kappab_kinase_nf_kappab_signaling	1	ESR1
Negative_regulation_of_kappab_transcription_factor_activity	1	NFKBIL1
Negative_regulation_of_mitotic_cell_cycle	1	SMAD3
Negative_regulation_of_myeloid_cell_differentiation	1	CDK6
Negative_regulation_of_osteoblast_differentiation	1	CDK6
Negative_regulation_of_osteoclast_differentiation	1	FBN1
Negative_regulation_of_retinoic_acid_receptor_signaling_pathway	1	EZH2
Negative_regulation_of_sequence_specific_binding_transcription_factor_activity	1	ESR1
Negative_regulation_of_toll_like_receptor_signaling_pathway	1	NFKBIL1
Negative_regulation_of_transforming_growth_factor_beta_receptor_signaling_pathway	1	SMAD3
Negative_regulation_of_tumor_necrosis_factor_mediated_signaling_pathway	1	TRAIP
Neural_tube_development	1	PKD1
Neuron_projection_extension	1	CPNE1
Nitric_oxide_mediated_signal_transduction	1	DDAH2
Non_canonical_wnt_signaling_pathway	1	WNT5A
Organic_anion_transport	1	SLC17A3
Osteoblast_differentiation	1	BMP2
Oxidation_reduction_process	1	SDHC
Palate_development	1	WNT5A
Pattern_specification_process	1	HOXB1
Peptidyl_tyrosine_autophosphorylation	1	MAPK3
Peroxisome_organization	1	PEX2
Phagosome_acidification	1	RAB7A
Phagosome_maturation	1	RAB7A
Phospholipase_activating_g_protein_coupled_receptor_signaling_pathway	1	NMBR
Phospholipid_transport	1	NPC2
Phosphorylation	1	MAPK3
Platelet_degranulation	1	TGFB2
Positive_regulation_of_binding	1	RARA
Positive_regulation_of_canonical_wnt_signaling_pathway	1	LGR4
Positive_regulation_of_catalytic_activity	1	BCAS3
Positive_regulation_of_cell_adhesion_mediated_by_integrin	1	TGFB2
Positive_regulation_of_cell_cycle	1	RARA
Positive_regulation_of_cell_cycle_arrest	1	HMGA2
Positive_regulation_of_cell_cytokine_production	1	HLA-A
Positive_regulation_of_cell_growth	1	TGFB2
Positive_regulation_of_cell_junction_assembly	1	FLOT1
Positive_regulation_of_cell_matrix_adhesion	1	CDK6
Positive_regulation_of_cyclase_activity	1	MAPK3
Positive_regulation_of_cytokine_production	1	FLOT1
Positive_regulation_of_endocytosis	1	FLOT1
Positive_regulation_of_endothelial_cell_migration	1	WNT5A
Positive_regulation_of_epithelial_cell_proliferation	1	SOX9
Positive_regulation_of_heart_contraction	1	TGFB2
Positive_regulation_of_inflammatory_response	1	WNT5A
Positive_regulation_of_insulin_secretion_involved_in_cellular_response_to_glucose_stimulus	1	HLA-DRB1
Positive_regulation_of_interferon_beta_production	1	FLOT1
Positive_regulation_of_interferon_gamma_production	1	HLA-A
Positive_regulation_of_interleukin_13_production	1	RARA
Positive_regulation_of_interleukin_4_production	1	RARA
Positive_regulation_of_interleukin_6_production	1	WNT5A
Positive_regulation_of_kappab_transcription_factor_activity	1	WNT5A
Positive_regulation_of_kinase_activity	1	EZH2
Positive_regulation_of_macrophage_activation	1	WNT5A
Positive_regulation_of_neuron_apoptotic_process	1	TGFB2
Positive_regulation_of_neuron_differentiation	1	CPNE1
Positive_regulation_of_osteoblast_differentiation	1	BMP2
Positive_regulation_of_p38cascade	1	BMP2
Positive_regulation_of_pathway_restricted_protein_phosphorylation	1	BMP2
Positive_regulation_of_phosphatase_activity	1	BMP2
Positive_regulation_of_phosphatidylinositol_3_kinase_signaling	1	TGFB2
Positive_regulation_of_pri_mitranscription_from_rna_polymerase_ii_promoter	1	SMAD3
Positive_regulation_of_protein_catabolic_process	1	RAB7A
Positive_regulation_of_protein_kinase_signaling	1	CPNE1
Positive_regulation_of_protein_secretion	1	TGFB2
Positive_regulation_of_protein_serine_threonine_kinase_activity	1	EZH2
Positive_regulation_of_repair	1	FAM175A
Positive_regulation_of_response_to_cytokine_stimulus	1	WNT5A
Positive_regulation_of_response_to_damage_stimulus	1	HMGA2
Positive_regulation_of_sequence_specific_binding_transcription_factor_activity	1	ESR1
Positive_regulation_of_signaling	1	MLST8
Positive_regulation_of_signaling_pathway	1	GDF5
Positive_regulation_of_skeletal_muscle_tissue_development	1	FLOT1
Positive_regulation_of_stem_cell_differentiation	1	HOXB4
Positive_regulation_of_stem_cell_proliferation	1	HMGA2
Positive_regulation_of_substrate_adhesion_dependent_cell_spreading	1	RREB1
Positive_regulation_of_synapse_assembly	1	BDNF
Positive_regulation_of_telomerase_activity	1	MAPK3
Positive_regulation_of_telomere_capping	1	MAPK3
Positive_regulation_of_transcription_factor_import_into_nucleus	1	SMAD3
Positive_regulation_of_transcription_from_polymerase_ii_promoter_involved_in_cellular_response_to_chemical_stimulus	1	BMP2
Positive_regulation_of_transcription_regulatory_region_binding	1	HMGA2
Positive_regulation_of_viral_genome_replication	1	TOP2A
Positive_regulation_of_viral_process	1	RAB7A
Positive_regulation_of_viral_transcription	1	TP53INP2
Processing	1	RBM39
Prostate_gland_development	1	SOX9
Protein_autophosphorylation	1	GRK5
Protein_dephosphorylation	1	PPP1CA
Protein_destabilization	1	PEX2
Protein_folding	1	PFDN4
Protein_homooligomerization	1	FLOT1
Protein_import_into_peroxisome_matrix	1	PEX2
Protein_kinase_signaling	1	FLOT1
Protein_linked_glycosylation	1	GALNT2
Protein_localization	1	TNS4
Protein_localization_to_chromatin	1	ESR1
Protein_polyubiquitination	1	SPSB1
Protein_secretion	1	LTBP2
Protein_targeting	1	LTBP2
Protein_targeting_to_lysosome	1	RAB7A
Protein_tetramerization	1	HLA-DRB1
Protein_ubiquitination	1	TRAF7
Ras_protein_signal_transduction	1	RREB1
Receptor_mediated_endocytosis	1	GAK
Regulated_exocytosis	1	RAB26
Regulation_of_autophagosome_assembly	1	RAB7A
Regulation_of_cell_cycle	1	GRK5
Regulation_of_cytoskeleton_organization	1	MAPK3
Regulation_of_defense_response_to_virus_by_virus	1	HLA-A
Regulation_of_dendritic_cell_differentiation	1	HLA-B
Regulation_of_early_endosome_to_late_endosome_transport	1	MAPK3
Regulation_of_erythrocyte_differentiation	1	CDK6
Regulation_of_interleukin_10_secretion	1	HLA-DRB1
Regulation_of_interleukin_12_production	1	HLA-B
Regulation_of_interleukin_4_production	1	HLA-DRB1
Regulation_of_interleukin_6_production	1	HLA-B
Regulation_of_kappab_kinase_nf_kappab_signaling	1	CPNE1
Regulation_of_nitric_oxide_synthase_activity	1	DDAH2
Regulation_of_proteasomal_protein_catabolic_process	1	PKD1
Regulation_of_proteasomal_ubiquitin_dependent_protein_catabolic_process	1	GNA12
Regulation_of_protein_coupled_receptor_protein_signaling_pathway	1	GRK5
Regulation_of_receptor_internalization	1	FLOT1
Regulation_of_replication	1	ZBTB38
Regulation_of_response_to_damage_stimulus	1	IER3
Regulation_of_sequence_specific_binding_transcription_factor_activity	1	MAPK3
Regulation_of_signaling	1	GNA12
Regulation_of_stat_cascade	1	PIGU
Regulation_of_stem_cell_population_maintenance	1	HMGA2
Regulation_of_toll_like_receptor_4_signaling_pathway	1	FLOT1
Regulation_of_transcription_from_polymerase_iii_promoter	1	ZNF143
Regulation_of_transforming_growth_factor_beta_receptor_signaling_pathway	1	SMAD3
Renal_water_homeostasis	1	ADCY3
Repair	1	RAD9A
Replication_checkpoint	1	RAD9A
Response_to_drug	1	TGFB2
Response_to_endoplasmic_reticulum_stress	1	FLOT1
Response_to_epidermal_growth_factor	1	MAPK3
Response_to_estradiol	1	ESR1
Response_to_estrogen	1	ESR1
Response_to_hormone	1	NCOA6
Response_to_ionizing_radiation	1	FAM175A
Response_to_metal_ion	1	MTF1
Response_to_retinoic_acid	1	RARA
Response_to_wounding	1	TGFB2
Retinoic_acid_receptor_signaling_pathway	1	RARA
Skeletal_system_morphogenesis	1	TBX4
Skin_development	1	PKD1
Sperm_egg_recognition	1	CATSPER3
Spinal_cord_development	1	PKD1
Spliceosomal_snassembly	1	SNRPC
Stat_cascade_involved_in_growth_hormone_signaling_pathway	1	MAPK3
Stem_cell_differentiation	1	HMGA2
Synapse_assembly	1	BDNF
Telencephalon_development	1	BMP2
Transcription_coupled_nucleotide_excision_repair	1	ISY1
Transcription_elongation_from_polymerase_ii_promoter	1	TP53INP2
Transcription_from_polymerase_iii_promoter	1	ZNF143
Tumor_necrosis_factor_mediated_signaling_pathway	1	TNFSF13
Type_pancreatic_cell_development	1	CDK6
Urate_metabolic_process	1	SLC17A3
Very_long_chain_fatty_acid_metabolic_process	1	PEX2
Viral_entry_into_host_cell	1	NPC1
Zymogen_activation	1	PRSS3
