# Supplementary material for: Whole-Genome Sequencing Coupled to Imputation Discovers Genetic Signals for Anthropometric Traits
Source: Am J Hum Genet. 2017 May 25;100(6):865–84. doi: 10.1016/j.ajhg.2017.04.014 (PMC5473732; doi:10.1016/j.ajhg.2017.04.014)
Supplement: Table S29. Gene Ontology Annotations Found by the eQTL and mQTL Results [file mmc26.xlsx]

## Sheet: Sheet3
Table S29. Gene ontology annotations found by the eQTL and mQTL results.
Gene onthology terms for biologycal process	Number of genes	List of gene
Positive regulation of transcription from RNA polymerase II promoter	10	RARA,PKD1,WNT5A,HOXB4,ESR1,CRTC1,NCOA1,BCAS3,HMGA2,MTF1
Interferon gamma mediated signaling pathway	9	HLA-DRB1,HLA-DRB5,HLA-B,HLA-A,HLA-DQB2,HLA-C,HLA-DRA,HLA-DQA1,HLA-DQB1
Chromatin silencing at rDNA	7	HIST1H4E,HIST1H3D,HIST1H4H,HIST1H3G,HIST1H4D,HIST1H3B,HIST1H4C
DNA replication dependent nucleosome assembly	7	HIST1H4E,HIST1H3D,HIST1H4H,HIST1H3G,HIST1H4D,HIST1H3B,HIST1H4C
Gene silencing by RNA	7	HIST1H4E,HIST1H3D,HIST1H4H,HIST1H3G,HIST1H4D,HIST1H3B,HIST1H4C
Protein heterotetramerization	7	HIST1H4E,HIST1H3D,HIST1H4H,HIST1H3G,HIST1H4D,HIST1H3B,HIST1H4C
Telomere organization	7	HIST1H4E,HIST1H3D,HIST1H4H,HIST1H3G,HIST1H4D,HIST1H3B,HIST1H4C
T cell receptor signaling pathway	6	HLA-DRB1,HLA-DRB5,HLA-DQB2,HLA-DRA,HLA-DQA1,HLA-DQB1
Negative regulation of transcription from RNA polymerase II promoter	5	NCOR2,ESR1,TBX2,HMGA2,RYBP
Positive regulation of cell proliferation	5	RARA,GRK5,TBX2,TNFSF13,SSR1
Beta catenin TCF complex assembly	4	HIST1H4E,HIST1H4H,HIST1H4D,HIST1H4C
Cell proliferation	4	TCF19,CHRM3,TRAIP,IGFBP4
DNA replication independent nucleosome assembly	4	HIST1H4E,HIST1H4H,HIST1H4D,HIST1H4C
Negative regulation of megakaryocyte differentiation	4	HIST1H4E,HIST1H4H,HIST1H4D,HIST1H4C
Telomere capping	4	HIST1H4E,HIST1H4H,HIST1H4D,HIST1H4C
Transcription from RNA polymerase II promoter	4	ESR1,NKX3-2,ABT1,TP53INP2
Antigen processing and presentation of peptide antigen via MHC class I	3	HLA-B,HLA-A,HLA-C
Cell cycle arrest	3	CDK6,TSC2,MLST8
Defense response to Gram positive bacterium	3	HLA-A,HIST1H2BK,HIST1H2BF
G protein coupled receptor signaling pathway	3	CHRM3,GNA12,RAPGEFL1
Immune response	3	HLA-DRB1,HLA-B,HLA-A
O glycan processing	3	B3GNT4,GALNT2,GALNT9
Protein phosphorylation	3	STK19,CDK6,RARA
Regulation of gene silencing	3	HIST1H3D,HIST1H3G,HIST1H3B
Regulation of immune response	3	HLA-B,HLA-A,HLA-C
Response to virus	3	CDK6,NPC2,HMGA2
Skeletal system development	3	IGFBP4,NKX3-2,FBN1
Cellular lipid metabolic process	2	NCOR2,NCOA1
Cellular response to calcium ion	2	CPNE1,WNT5A
Cellular response to DNA damage stimulus	2	ZBTB38,RAD9A
Cellular response to estrogen stimulus	2	RARA,BCAS3
Cholesterol efflux	2	NPC2,NPC1
Cholesterol homeostasis	2	NPC2,NPC1
Complement activation	2	C4B,C4A
DNA replication	2	RAD9B,RAD9A
Endocytosis	2	TSC2,RAB7A
Epithelial to mesenchymal transition	2	WNT5A,HMGA2
Establishment of protein localization to plasma membrane	2	FLOT1,GAK
Extracellular matrix disassembly	2	FLOT1,FBN1
Genitalia development	2	PKD1,WNT5A
Heart development	2	PKD1,FBN1
Humoral immune response mediated by circulating immunoglobulin	2	HLA-DRB1,HLA-DQB1
Immunoglobulin production involved in immunoglobulin mediated immune response	2	HLA-DRB1,HLA-DQB1
Innate immune response	2	HLA-B,HLA-C
Innate immune response in mucosa	2	HIST1H2BK,HIST1H2BF
Macroautophagy	2	MAP1LC3A,MLST8
Negative regulation of canonical Wnt signaling pathway	2	WNT5A,IGFBP4
Negative regulation of cell proliferation	2	CDK6,HIST1H2AB
Negative regulation of DNA binding	2	CPNE1,HMGA2
Negative regulation of epithelial cell proliferation	2	CDK6,GDF5
Negative regulation of gene expression	2	CPNE1,ESR1
Negative regulation of interferon gamma production	2	RARA,HLA-DRB1
Positive regulation of fibroblast proliferation	2	CDK6,WNT5A
Positive regulation of protein binding	2	EPB41,FLOT1
Positive regulation of T cell mediated cytotoxicity	2	HLA-B,HLA-A
Proteolysis	2	CPNE1,PRSS3
Regulation of signal transduction by p53 class mediator	2	RAD9B,RAD9A
Regulation of transcription from RNA polymerase II promoter	2	TCF19,MTF1
RNA splicing	2	SF3A3,ZNF638
T cell mediated immunity	2	BTN3A2,BTN3A3
Transcription initiation from RNA polymerase II promoter	2	RARA,ESR1
Transforming growth factor beta receptor signaling pathway	2	LTBP2,GDF5
Vesicle mediated transport	2	CPNE1,TSC2
Wnt signaling pathway	2	VPS29,WNT5A
